# Supplementary material for: Virtual memory T cells develop and mediate bystander protective immunity in an IL-15-dependent manner
Source: Nat Commun. 2016 Apr 21;7:11291. doi: 10.1038/ncomms11291 (PMC4844673; doi:10.1038/ncomms11291)
Supplement: Supplementary Data 1 — A master list of all genes identified by RNAseq of sorted, polyclonal CD5lo, CD5hi and VM cells from unmaniupulated B6 mice. [file ncomms11291-s2.xlsx]

## Sheet: mastertable
EnsemblID	Associated Gene Name	Lo-vs-Hi_log2FC	Lo-vs-Hi_padj	Hi-vs-VM_log2FC	Hi-vs-VM_padj	Lo-vs-VM_log2FC	Lo-vs-VM_padj	Lo_rep1_TPM	Lo_rep2_TPM	Lo_rep3_TPM	Lo TPM AVG	Hi_rep1_TPM	Hi_rep2_TPM	Hi_rep3_TPM	Hi TPM AVG	VM_rep1_TPM	VM_rep2_TPM	VM_rep3_TPM	VM TPM AVG	Synonyms	EntrezGene ID	UCSC ID	Gene type	Description	Ensembl Family Description	GO Term Accession	GO Term Name
ENSMUSG00000000001	Gnai3	-0.0113773	0.978682	-0.122828	0.284195	-0.130464	0.352011	143.065	172.175	156.422	157.221	164.403	156.899	160.165	160.489	155.643	142.35	147.389	148.461	AI158965, AW537698, Galphai3, Gnai-3	14679	uc008qyd.2	protein_coding	guanine nucleotide binding protein (G protein), alpha inhibiting 3 [Source:MGI Symbol;Acc:MGI:95773]	GUANINE NUCLEOTIDE BINDING SUBUNIT	GO:0003674; GO:0043167; GO:0005575; GO:0005623; GO:0007165; GO:0008150; GO:0007049; GO:0009056; GO:0034641; GO:0034655; GO:0044281; GO:0005886; GO:0005622; GO:0043234; GO:0005815; GO:0005856; GO:0043226; GO:0005737; GO:0005794; GO:0004871; GO:0003924; GO:0005515; GO:0005525; GO:0005813; GO:0005834; GO:0006184; GO:0007186; GO:0007188; GO:0030496; GO:0031683; GO:0031821; GO:0046872; GO:0051301; GO:…	molecular_function; ion binding; cellular_component; cell; signal transduction; biological_process; cell cycle; catabolic process; cellular nitrogen compound metabolic process; nucleobase-containing compound catabolic process; small molecule metabolic process; plasma membrane; intracellular; protein complex; microtubule organizing center; cytoskeleton; organelle; cytoplasm; Golgi apparatus; signa…
ENSMUSG00000000003	Pbsn							0	0	0.351575	0.117192	0	0	0	0	0	0	0	0	PB, Prbs	54192	uc009tqr.1	protein_coding	probasin [Source:MGI Symbol;Acc:MGI:1860484]	PROBASIN PRECURSOR PB	GO:0005575; GO:0005576; GO:0003674; GO:0005215; GO:0005549; GO:0006810; GO:0008150	cellular_component; extracellular region; molecular_function; transporter activity; odorant binding; transport; biological_process
ENSMUSG00000000028	Cdc45	0.310826	0.378836	0.649294	0.0304905	1.29203	6.97558e-05	1.64395	1.19289	3.94289	2.25991	3.9593	2.74262	5.87688	4.19293	8.03121	7.81417	7.1109	7.65209	Cdc45l	12544	uc007yom.2; uc007yol.2	protein_coding	cell division cycle 45 [Source:MGI Symbol;Acc:MGI:1338073]	CELL DIVISION CONTROL 45 HOMOLOG PORC PI 1	GO:0006270; GO:0006259; GO:0008150; GO:0009058; GO:0034641; GO:0007049; GO:0005813; GO:0005515; GO:0005634	DNA replication initiation; DNA metabolic process; biological_process; biosynthetic process; cellular nitrogen compound metabolic process; cell cycle; centrosome; protein binding; nucleus
ENSMUSG00000000031	H19							0	0	0	0	0	0	0	0	0	0	0	0			uc009kob.1; uc012fxn.1	lincRNA	H19, imprinted maternally expressed transcript [Source:MGI Symbol;Acc:MGI:95891]
ENSMUSG00000000037	Scml2							0.135335	0	0.0521667	0.0625007	0.152786	0.1373	0.466526	0.252204	0.0531287	0.140071	0	0.0643999	4932420G07Rik	107815	uc009utx.1; uc009utv.1	protein_coding	sex comb on midleg-like 2 (Drosophila) [Source:MGI Symbol;Acc:MGI:1340042]	SEX COMB ON MIDLEG	GO:0005634; GO:0006355; GO:0008150; GO:0005575; GO:0005622; GO:0005623; GO:0043226; GO:0031519	nucleus; regulation of transcription, DNA-templated; biological_process; cellular_component; intracellular; cell; organelle; PcG protein complex
ENSMUSG00000000049	Apoh							0	0	0	0	0	0.104723	0	0.0349078	0	0.356124	0	0.118708	B2GPI, beta-2-GPI, beta2-GPI	11818	uc007mbp.2	protein_coding	apolipoprotein H [Source:MGI Symbol;Acc:MGI:88058]	BETA 2 GLYCOPROTEIN 1 PRECURSOR APOLIPOPROTEIN H APO H BETA 2 GLYCOPROTEIN I B2GPI BETA 2 GPI; UNKNOWN	GO:0005615; GO:0030193; GO:0005575; GO:0005576; GO:0003674; GO:0043167; GO:0008201; GO:0008150; GO:0016525; GO:0031012; GO:0070062; GO:0008289; GO:0042802; GO:0005515; GO:0009986; GO:0005543; GO:0042627; GO:0034364; GO:0051917; GO:0033033; GO:0060230; GO:0051006; GO:0030195; GO:0001948; GO:0031639; GO:0051918; GO:0007597; GO:0006641; GO:0034392; GO:0034361; GO:0010596; GO:0001937	extracellular space; regulation of blood coagulation; cellular_component; extracellular region; molecular_function; ion binding; heparin binding; biological_process; negative regulation of angiogenesis; extracellular matrix; extracellular vesicular exosome; lipid binding; identical protein binding; protein binding; cell surface; phospholipid binding; chylomicron; high-density lipoprotein particle…
ENSMUSG00000000056	Narf	0.209188	0.4461	-0.242923	0.29399	-0.0169769	0.969651	14.5933	14.4214	16.1662	15.0603	16.6973	20.458	17.5063	18.2205	12.6674	18.426	15.3428	15.4787	4430402O11Rik	67608	uc007mvq.2	protein_coding	nuclear prelamin A recognition factor [Source:MGI Symbol;Acc:MGI:1914858]	CYTOSOLIC FE S CLUSTER ASSEMBLY FACTOR	GO:0008150; GO:0005634; GO:0031981; GO:0005638; GO:0005521	biological_process; nucleus; nuclear lumen; lamin filament; lamin binding
ENSMUSG00000000058	Cav2							0	0	0	0	0.334196	0	0	0.111399	0	0	0	0	AI447843	12390	uc009azn.2; uc009azm.2	protein_coding	caveolin 2 [Source:MGI Symbol;Acc:MGI:107571]	CAVEOLIN 2; CAVEOLIN 2 {ECO: |ENSEMBL: }	GO:0000139; GO:0001937; GO:0001938; GO:0002080; GO:0005886; GO:0005901; GO:0006897; GO:0007005; GO:0007029; GO:0008285; GO:0016020; GO:0030512; GO:0031410; GO:0043234; GO:0048741; GO:0051259; GO:0006461; GO:0008150; GO:0022607; GO:0065003; GO:0030154; GO:0048856; GO:0005575; GO:0005622; GO:0005623; GO:0005737; GO:0043226; GO:0006810; GO:0016192; GO:0016023; GO:0005794; GO:0003674; GO:0061024; GO:…	Golgi membrane; negative regulation of endothelial cell proliferation; positive regulation of endothelial cell proliferation; acrosomal membrane; plasma membrane; caveola; endocytosis; mitochondrion organization; endoplasmic reticulum organization; negative regulation of cell proliferation; membrane; negative regulation of transforming growth factor beta receptor signaling pathway; cytoplasmic ve…
ENSMUSG00000000078	Klf6	0.17204	0.748289	-0.27683	0.537255	-0.000669987	0.999201	297.857	168.433	180.933	215.741	420.366	245.188	223.949	296.501	279.238	224.467	168.235	223.98	AI448727, BCD1, C86813, Copeb, CPBP, FM2, FM6, Ierepo1, Ierepo3, R75280, Zf9	23849	uc007pjw.1	protein_coding	Kruppel-like factor 6 [Source:MGI Symbol;Acc:MGI:1346318]	KRUEPPEL FACTOR 6 CORE PROMOTER ELEMENT BINDING TRANSCRIPTION FACTOR ZF9	GO:0003677; GO:0005634; GO:0005737; GO:0019221; GO:0046872; GO:0003674; GO:0043167; GO:0007165; GO:0008150; GO:0005575; GO:0005622; GO:0005623; GO:0043226; GO:0006351; GO:0006355; GO:0009058; GO:0034641	DNA binding; nucleus; cytoplasm; cytokine-mediated signaling pathway; metal ion binding; molecular_function; ion binding; signal transduction; biological_process; cellular_component; intracellular; cell; organelle; transcription, DNA-templated; regulation of transcription, DNA-templated; biosynthetic process; cellular nitrogen compound metabolic process
ENSMUSG00000000085	Scmh1	-0.175876	0.624932	-0.212404	0.387715	-0.413332	0.0484132	8.91236	6.67169	8.28592	7.95666	7.68883	6.56402	6.88837	7.04707	6.28727	6.3147	5.49153	6.03116			uc008und.2; uc008une.2	protein_coding	sex comb on midleg homolog 1 [Source:MGI Symbol;Acc:MGI:1352762]	SEX COMB ON MIDLEG; UNKNOWN	GO:0005634; GO:0006338; GO:0007283; GO:0009952; GO:0010369; GO:0005575; GO:0005622; GO:0005623; GO:0005694; GO:0043226; GO:0008150; GO:0000003; GO:0051276; GO:0005515; GO:0006351; GO:0016458; GO:0045892; GO:0009058; GO:0034641; GO:0003674	nucleus; chromatin remodeling; spermatogenesis; anterior/posterior pattern specification; chromocenter; cellular_component; intracellular; cell; chromosome; organelle; biological_process; reproduction; chromosome organization; protein binding; transcription, DNA-templated; gene silencing; negative regulation of transcription, DNA-templated; biosynthetic process; cellular nitrogen compound metabol…
ENSMUSG00000000088	Cox5a	0.140692	0.624077	0.112194	0.570478	0.269682	0.106359	150.531	187.918	188.434	175.628	202.179	197.412	203.681	201.091	214.143	201.972	247.196	221.104	AA959768, CcOX	12858	uc009puz.1	protein_coding	cytochrome c oxidase subunit Va [Source:MGI Symbol;Acc:MGI:88474]	CYTOCHROME C OXIDASE SUBUNIT 5A MITOCHONDRIAL PRECURSOR CYTOCHROME C OXIDASE POLYPEPTIDE VA	GO:0003674; GO:0043167; GO:0005575; GO:0005622; GO:0005623; GO:0005737; GO:0005739; GO:0043226; GO:0016491; GO:0022857; GO:0004129; GO:0005743; GO:0046872; GO:1902600; GO:0006810; GO:0008150; GO:0055085; GO:0070062	molecular_function; ion binding; cellular_component; intracellular; cell; cytoplasm; mitochondrion; organelle; oxidoreductase activity; transmembrane transporter activity; cytochrome-c oxidase activity; mitochondrial inner membrane; metal ion binding; hydrogen ion transmembrane transport; transport; biological_process; transmembrane transport; extracellular vesicular exosome
ENSMUSG00000000093	Tbx2							0	0.246957	0.174915	0.140624	0	0.13811	0.0869036	0.0750046	0.222676	0.469659	0.410825	0.36772		21385	uc007ksb.1	protein_coding	T-box 2 [Source:MGI Symbol;Acc:MGI:98494]	T BOX TRANSCRIPTION FACTOR T BOX	GO:0008150; GO:0006950; GO:0007568; GO:0048646; GO:0048856; GO:0040007; GO:0009790; GO:0030154; GO:0009058; GO:0034641; GO:0005575; GO:0005622; GO:0005623; GO:0043234; GO:0005634; GO:0043226; GO:0003674; GO:0001071; GO:0003677; GO:0000122; GO:0003007; GO:0003148; GO:0003151; GO:0003203; GO:0003256; GO:0003700; GO:0005515; GO:0005667; GO:0006351; GO:0007521; GO:0007569; GO:0035909; GO:0036302; GO:…	biological_process; response to stress; aging; anatomical structure formation involved in morphogenesis; anatomical structure development; growth; embryo development; cell differentiation; biosynthetic process; cellular nitrogen compound metabolic process; cellular_component; intracellular; cell; protein complex; nucleus; organelle; molecular_function; nucleic acid binding transcription factor ac…
ENSMUSG00000000094	Tbx4							0	0	0	0	0	0	0	0	0	0	0	0	3930401C23	21387	uc007ksc.2; uc007ksd.2	protein_coding	T-box 4 [Source:MGI Symbol;Acc:MGI:102556]	T BOX TRANSCRIPTION FACTOR T BOX	GO:0001525; GO:0002009; GO:0003677; GO:0003700; GO:0005515; GO:0005634; GO:0006351; GO:0006355; GO:0030324; GO:0030326; GO:0035108; GO:0008150; GO:0048856; GO:0009790; GO:0009058; GO:0034641; GO:0005575; GO:0005622; GO:0005623; GO:0043226; GO:0003674; GO:0001071; GO:0048646; GO:0048705	angiogenesis; morphogenesis of an epithelium; DNA binding; sequence-specific DNA binding transcription factor activity; protein binding; nucleus; transcription, DNA-templated; regulation of transcription, DNA-templated; lung development; embryonic limb morphogenesis; limb morphogenesis; biological_process; anatomical structure development; embryo development; biosynthetic process; cellular nitrog…
ENSMUSG00000000103	Zfy2							0	0	0	0	0	0	0	0	0	0	0	0			uc009uzp.1	protein_coding	zinc finger protein 2, Y linked [Source:MGI Symbol;Acc:MGI:99213]	ZINC FINGER	GO:0008150; GO:0009058; GO:0034641; GO:0005575; GO:0005622; GO:0005623; GO:0005634; GO:0043226; GO:0003674; GO:0003677; GO:0006351; GO:0006355; GO:0046872; GO:0043167	biological_process; biosynthetic process; cellular nitrogen compound metabolic process; cellular_component; intracellular; cell; nucleus; organelle; molecular_function; DNA binding; transcription, DNA-templated; regulation of transcription, DNA-templated; metal ion binding; ion binding
ENSMUSG00000000120	Ngfr							0	0	0	0	0	0	0	0	0	0	0	0	LNGFR, p75, p75NGFR, p75NTR, Tnfrsf16	18053	uc007lam.2	protein_coding	nerve growth factor receptor (TNFR superfamily, member 16) [Source:MGI Symbol;Acc:MGI:97323]	TUMOR NECROSIS FACTOR RECEPTOR SUPERFAMILY MEMBER 16 PRECURSOR GP80 LNGFR LOW AFFINITY NEUROTROPHIN RECEPTOR P75NTR LOW AFFINITY NERVE GROWTH FACTOR RECEPTOR NGF RECEPTOR P75 ICD CD271 ANTIGEN	GO:0005035; GO:0005515; GO:0005737; GO:0005886; GO:0007165; GO:0007411; GO:0007417; GO:0010468; GO:0012501; GO:0016048; GO:0021675; GO:0031069; GO:0040037; GO:0042488; GO:0043588; GO:0048146; GO:0048406; GO:0051799; GO:0097481; GO:2001235; GO:0008150; GO:0005575; GO:0005622; GO:0005623; GO:0005856; GO:0043226; GO:0003674; GO:0048856; GO:0008219; GO:0000902; GO:0030154; GO:0040011; GO:0004871; GO:…	death receptor activity; protein binding; cytoplasm; plasma membrane; signal transduction; axon guidance; central nervous system development; regulation of gene expression; programmed cell death; detection of temperature stimulus; nerve development; hair follicle morphogenesis; negative regulation of fibroblast growth factor receptor signaling pathway; positive regulation of odontogenesis of dent…
ENSMUSG00000000125	Wnt3							0	0.174668	0.206191	0.126953	0.241557	0.0542682	0	0.0986084	0	0.0922727	0	0.0307576	Int-4, Wnt-3	22415	uc007lvs.2	protein_coding	wingless-type MMTV integration site family, member 3 [Source:MGI Symbol;Acc:MGI:98955]	WNT 3	GO:0008150; GO:0048856; GO:0007165; GO:0007267; GO:0030154; GO:0048646; GO:0009790; GO:0005575; GO:0003674; GO:0000902; GO:0040011; GO:0000003; GO:0005622; GO:0005623; GO:0005737; GO:0005783; GO:0043226; GO:0005576; GO:0005615; GO:0005578; GO:0001707; GO:0005102; GO:0005109; GO:0005515; GO:0005788; GO:0007276; GO:0007411; GO:0009887; GO:0009948; GO:0009950; GO:0009952; GO:0010628; GO:0019904; GO:…	biological_process; anatomical structure development; signal transduction; cell-cell signaling; cell differentiation; anatomical structure formation involved in morphogenesis; embryo development; cellular_component; molecular_function; cell morphogenesis; locomotion; reproduction; intracellular; cell; cytoplasm; endoplasmic reticulum; organelle; extracellular region; extracellular space; proteina…
ENSMUSG00000000126	Wnt9a							0	0	0	0	0	0	0	0	0	0	0	0	Wnt14	216795	uc007jdq.1	protein_coding	wingless-type MMTV integration site family, member 9A [Source:MGI Symbol;Acc:MGI:2446084]	WNT	GO:0005109; GO:0005515; GO:0005578; GO:0005615; GO:0030182; GO:0032331; GO:0035115; GO:0043154; GO:0045165; GO:0045597; GO:0045880; GO:0048704; GO:0048856; GO:0060070; GO:0060548; GO:0061037; GO:0008150; GO:0007165; GO:0009790; GO:0030154; GO:0008219; GO:0005575; GO:0005576; GO:0003674; GO:0070062; GO:0007093; GO:0008285	frizzled binding; protein binding; proteinaceous extracellular matrix; extracellular space; neuron differentiation; negative regulation of chondrocyte differentiation; embryonic forelimb morphogenesis; negative regulation of cysteine-type endopeptidase activity involved in apoptotic process; cell fate commitment; positive regulation of cell differentiation; positive regulation of smoothened signa…
ENSMUSG00000000127	Fer					0.60459	0.167972	0.355329	0.206269	0.0913104	0.217636	0.267431	0.0480648	0.181464	0.165653	0.790451	0.245175	1.50123	0.845619	AV082135, C330004K01Rik, Fer, Fert	14158	uc008dfq.3; uc008dfs.2	protein_coding	fer (fms/fps related) protein kinase [Source:MGI Symbol;Acc:MGI:105917]	TYROSINE KINASE FER EC_2.7.10.2 PROTO ONCOGENE C FER P94 FER	GO:0005575; GO:0005623; GO:0005622; GO:0005856; GO:0043226; GO:0000228; GO:0005634; GO:0005694; GO:0008150; GO:0002376; GO:0040011; GO:0048870; GO:0007165; GO:0006464; GO:0007155; GO:0006950; GO:0000902; GO:0030154; GO:0048856; GO:0007010; GO:0005886; GO:0003674; GO:0008289; GO:0019899; GO:0005737; GO:0043167; GO:0016301; GO:0000226; GO:0001932; GO:0004672; GO:0004715; GO:0005154; GO:0005515; GO:…	cellular_component; cell; intracellular; cytoskeleton; organelle; nuclear chromosome; nucleus; chromosome; biological_process; immune system process; locomotion; cell motility; signal transduction; cellular protein modification process; cell adhesion; response to stress; cell morphogenesis; cell differentiation; anatomical structure development; cytoskeleton organization; plasma membrane; molecul…
ENSMUSG00000000131	Xpo6	0.0280133	0.943889	-0.0829194	0.576382	-0.0495608	0.791504	56.5545	53.3103	62.4623	57.4424	62.2513	53.8058	65.1228	60.3933	56.1664	54.6752	61.4411	57.4276	2610005L19Rik, AI854665, AL022631, C230091E20Rik, mKIAA0370, R75304, Ranbp20	74204	uc009jqs.1; uc009jqr.1	protein_coding	exportin 6 [Source:MGI Symbol;Acc:MGI:2429950]	EXPORTIN 6; UNKNOWN	GO:0008536; GO:0003674; GO:0019899; GO:0005730; GO:0005737; GO:0005515; GO:0005886; GO:0008565; GO:0006611	Ran GTPase binding; molecular_function; enzyme binding; nucleolus; cytoplasm; protein binding; plasma membrane; protein transporter activity; protein export from nucleus
ENSMUSG00000000134	Tfe3	-0.0225745	0.970215	0.0732348	0.807097	0.0550095	0.861096	9.23888	8.6056	10.0673	9.30394	10.8313	8.83222	8.37034	9.34463	9.695	11.1252	9.16856	9.99626	bHLHe33, F830016E06Rik, Tcfe3, Tfe-3	209446	uc009smh.2; uc009smi.2; uc009smg.2; uc012hek.2; uc009smj.3; uc009smk.2	protein_coding	transcription factor E3 [Source:MGI Symbol;Acc:MGI:98511]	TRANSCRIPTION FACTOR; UNCHARACTERIZED {ECO: |EMBL: 1}TRANSCRIPTION FACTOR E3 {ECO: |ENSEMBL: }	GO:0003677; GO:0005667; GO:0006959; GO:0045670; GO:0045893; GO:0046983; GO:0003674; GO:0008150; GO:0002376; GO:0005575; GO:0005622; GO:0005623; GO:0043234; GO:0005737; GO:0005634; GO:0045785; GO:0003700; GO:0006351; GO:0044212; GO:0045944; GO:0046982; GO:0009058; GO:0034641; GO:0043226; GO:0001071	DNA binding; transcription factor complex; humoral immune response; regulation of osteoclast differentiation; positive regulation of transcription, DNA-templated; protein dimerization activity; molecular_function; biological_process; immune system process; cellular_component; intracellular; cell; protein complex; cytoplasm; nucleus; positive regulation of cell adhesion; sequence-specific DNA bind…
ENSMUSG00000000142	Axin2	-0.170984	0.56571	0.230286	0.214654	0.0519877	0.875952	19.3125	16.2309	21.5407	19.028	18.8929	16.0684	15.9674	16.9762	18.1839	20.1043	23.1997	20.4959	Axi1, Axil, Conductin	12006	uc007mbu.2	protein_coding	axin2 [Source:MGI Symbol;Acc:MGI:1270862]	AXIN AXIS INHIBITION; UNKNOWN	GO:0001756; GO:0001957; GO:0003139; GO:0003413; GO:0005096; GO:0005515; GO:0005634; GO:0005881; GO:0005886; GO:0005938; GO:0006355; GO:0008013; GO:0008219; GO:0008283; GO:0008285; GO:0009950; GO:0014069; GO:0016023; GO:0019901; GO:0030111; GO:0030282; GO:0030877; GO:0031625; GO:0035412; GO:0043547; GO:0045668; GO:0061181; GO:0070016; GO:0070411; GO:0071407; GO:0090090; GO:0090244; GO:0008150; GO:…	somitogenesis; intramembranous ossification; secondary heart field specification; chondrocyte differentiation involved in endochondral bone morphogenesis; GTPase activator activity; protein binding; nucleus; cytoplasmic microtubule; plasma membrane; cell cortex; regulation of transcription, DNA-templated; beta-catenin binding; cell death; cell proliferation; negative regulation of cell proliferat…
ENSMUSG00000000148	Brat1	-0.0720409	0.887508	-0.0347308	0.923315	-0.112362	0.663394	14.7125	12.724	14.5756	14.0041	13.1374	11.6167	16.3191	13.6911	12.44	14.6532	13.0787	13.3906	AA881470, Baat1	231841	uc009aic.2; uc009aib.2; uc009aid.2; uc009aie.2	protein_coding	BRCA1-associated ATM activator 1 [Source:MGI Symbol;Acc:MGI:1891679]	BRCA1 ASSOCIATED ATM ACTIVATOR 1 BRCA1 ASSOCIATED REQUIRED ATM ACTIVATION 1	GO:0005575; GO:0005622; GO:0005623; GO:0005634; GO:0043226; GO:0010212; GO:0008150; GO:0016020	cellular_component; intracellular; cell; nucleus; organelle; response to ionizing radiation; biological_process; membrane
ENSMUSG00000000149	Gna12	0.0198814	0.975928	-0.122518	0.677963	-0.100587	0.773204	19.1467	18.874	25.4365	21.1524	23.2197	19.7422	23.0615	22.0078	22.0292	16.0361	22.4581	20.1745	AI414047, AI504261, Galpha12	14673	uc009aih.1	protein_coding	guanine nucleotide binding protein, alpha 12 [Source:MGI Symbol;Acc:MGI:95767]	GUANINE NUCLEOTIDE BINDING SUBUNIT ALPHA G ALPHA G SUBUNIT ALPHA	GO:0008150; GO:0009790; GO:0048856; GO:0007165; GO:0003674; GO:0005575; GO:0005623; GO:0005886; GO:0030154; GO:0009056; GO:0034641; GO:0034655; GO:0044281; GO:0005622; GO:0043234; GO:0043167; GO:0004871; GO:0003924; GO:0001701; GO:0005525; GO:0005834; GO:0006184; GO:0007186; GO:0007188; GO:0007266; GO:0008360; GO:0010762; GO:0031526; GO:0031683; GO:0031752; GO:0032006; GO:0032434; GO:0035556; GO:…	biological_process; embryo development; anatomical structure development; signal transduction; molecular_function; cellular_component; cell; plasma membrane; cell differentiation; catabolic process; cellular nitrogen compound metabolic process; nucleobase-containing compound catabolic process; small molecule metabolic process; intracellular; protein complex; ion binding; signal transducer activit…
ENSMUSG00000000154	Slc22a18							0	0	0	0	0	0	0	0	0	0	0	0			uc009kpg.1; uc009kpi.1	protein_coding	solute carrier family 22 (organic cation transporter), member 18 [Source:MGI Symbol;Acc:MGI:1336884]	SOLUTE CARRIER FAMILY 22 MEMBER 18 IMPRINTED MULTI MEMBRANE SPANNING POLYSPECIFIC TRANSPORTER RELATED 1 ORGANIC CATION TRANSPORTER 2 ORCTL 2; UNKNOWN	GO:0003674; GO:0022857; GO:0006810; GO:0008150; GO:0005575; GO:0005623; GO:0005886; GO:0005887; GO:0006820; GO:0008514; GO:0015293; GO:0015711; GO:0016020; GO:0005737; GO:0031625; GO:0005635; GO:0015238; GO:0006855; GO:0016324; GO:0015893	molecular_function; transmembrane transporter activity; transport; biological_process; cellular_component; cell; plasma membrane; integral component of plasma membrane; anion transport; organic anion transmembrane transporter activity; symporter activity; organic anion transport; membrane; cytoplasm; ubiquitin protein ligase binding; nuclear envelope; drug transmembrane transporter activity; drug…
ENSMUSG00000000157	Itgb2l							0	0	0	0	0	0	0	0	0	0	0	0	5033406G21Rik, pactolus	16415	uc008adb.1	protein_coding	integrin beta 2-like [Source:MGI Symbol;Acc:MGI:1277979]	INTEGRIN BETA PRECURSOR SUBUNIT BETA SUBUNIT BETA ANTIGEN	GO:0008150; GO:0007165; GO:0006950; GO:0005575; GO:0005623; GO:0005886; GO:0003674; GO:0004872; GO:0006954; GO:0007229; GO:0007275; GO:0016021; GO:0007155	biological_process; signal transduction; response to stress; cellular_component; cell; plasma membrane; molecular_function; receptor activity; inflammatory response; integrin-mediated signaling pathway; multicellular organismal development; integral component of membrane; cell adhesion
ENSMUSG00000000159	Igsf5							0	0	0	0	0	0	0	0	0	0	0	0	2010003D20Rik, Jam4, JCAM	72058	uc008acz.2; uc008acy.2; uc008acx.2; uc008ada.2	protein_coding	immunoglobulin superfamily, member 5 [Source:MGI Symbol;Acc:MGI:1919308]	IMMUNOGLOBULIN SUPERFAMILY MEMBER 5 IGSF5 JUNCTIONAL ADHESION MOLECULE 4 JAM 4; UNKNOWN	GO:0005923; GO:0009986; GO:0016337; GO:0030165; GO:0003674; GO:0007155; GO:0008150; GO:0005575; GO:0005623; GO:0005886; GO:0016021	tight junction; cell surface; single organismal cell-cell adhesion; PDZ domain binding; molecular_function; cell adhesion; biological_process; cellular_component; cell; plasma membrane; integral component of membrane
ENSMUSG00000000167	Pih1d2							0.219349	0	0.676405	0.298585	0.396212	0.237368	0	0.211193	0.17222	0	0.13239	0.101536	2700059L22Rik	72614	uc009pjz.2	protein_coding	PIH1 domain containing 2 [Source:MGI Symbol;Acc:MGI:1919864]	PIH1 DOMAIN CONTAINING 2	GO:0003674; GO:0005575; GO:0008150	molecular_function; cellular_component; biological_process
ENSMUSG00000000168	Dlat	-0.124032	0.729634	0.0658637	0.809314	-0.0644114	0.837622	17.2168	22.6524	23.4953	21.1215	18.8571	19.2006	20.8957	19.6511	19.5328	20.2155	22.9423	20.8969	6332404G05Rik, DLTA, PDC-E2	235339	uc009pka.2	protein_coding	dihydrolipoamide S-acetyltransferase (E2 component of pyruvate dehydrogenase complex) [Source:MGI Symbol;Acc:MGI:2385311]	DIHYDROLIPOYLLYSINE RESIDUE ACETYLTRANSFERASE COMPONENT OF PYRUVATE DEHYDROGENASE COMPLEX MITOCHONDRIAL PRECURSOR EC_2.3.1.12 DIHYDROLIPOAMIDE ACETYLTRANSFERASE COMPONENT OF PYRUVATE DEHYDROGENASE COMPLEX PYRUVATE DEHYDROGENASE COMPLEX COMPONENT E2 PDC E2	GO:0006091; GO:0008150; GO:0006790; GO:0009058; GO:0044281; GO:0051186; GO:0005975; GO:0005575; GO:0005622; GO:0005623; GO:0005737; GO:0005739; GO:0043226; GO:0043234; GO:0003674; GO:0016746; GO:0004742; GO:0005967; GO:0006006; GO:0006086; GO:0006099; GO:0045254; GO:0005515	generation of precursor metabolites and energy; biological_process; sulfur compound metabolic process; biosynthetic process; small molecule metabolic process; cofactor metabolic process; carbohydrate metabolic process; cellular_component; intracellular; cell; cytoplasm; mitochondrion; organelle; protein complex; molecular_function; transferase activity, transferring acyl groups; dihydrolipoyllysi…
ENSMUSG00000000171	Sdhd	0.0362772	0.939634	-0.025342	0.920576	0.0187027	0.950055	129.446	155.576	143.407	142.81	150.107	143.582	160.617	151.435	137.394	154.596	159.729	150.573	3110001M13Rik, AVLL5809, C78570, PRO19626	66925	uc009pjv.2	protein_coding	succinate dehydrogenase complex, subunit D, integral membrane protein [Source:MGI Symbol;Acc:MGI:1914175]	SUCCINATE DEHYDROGENASE [UBIQUINONE] CYTOCHROME B SMALL SUBUNIT MITOCHONDRIAL PRECURSOR CYBS SUCCINATE DEHYDROGENASE COMPLEX SUBUNIT D SUCCINATE UBIQUINONE OXIDOREDUCTASE CYTOCHROME B SMALL SUBUNIT SUCCINATE UBIQUINONE REDUCTASE MEMBRANE ANCHOR SUBUNIT	GO:0008150; GO:0003674; GO:0043167; GO:0005575; GO:0006091; GO:0005622; GO:0005623; GO:0005737; GO:0005739; GO:0043226; GO:0043234; GO:0016491; GO:0000104; GO:0005743; GO:0005749; GO:0006099; GO:0016021; GO:0020037; GO:0046872; GO:0048039; GO:0050433; GO:0071456; GO:0006950	biological_process; molecular_function; ion binding; cellular_component; generation of precursor metabolites and energy; intracellular; cell; cytoplasm; mitochondrion; organelle; protein complex; oxidoreductase activity; succinate dehydrogenase activity; mitochondrial inner membrane; mitochondrial respiratory chain complex II; tricarboxylic acid cycle; integral component of membrane; heme binding…
ENSMUSG00000000182	Fgf23							0.113383	0.296185	0	0.136522	0	0.184045	0	0.0613484	0.178043	0	0	0.0593475		64654	uc009dvp.2	protein_coding	fibroblast growth factor 23 [Source:MGI Symbol;Acc:MGI:1891427]	FIBROBLAST GROWTH FACTOR 23 PRECURSOR FGF 23	GO:0008150; GO:0042592; GO:0030154; GO:0007165; GO:0003674; GO:0005104; GO:0005105; GO:0005515; GO:0008083; GO:0008543; GO:0030500; GO:0030643; GO:0045893; GO:0046888; GO:0070374; GO:0090080; GO:0005615; GO:0045668; GO:0010966; GO:0042369; GO:0055062; GO:0030502; GO:0010980; GO:0006796; GO:0042359	biological_process; homeostatic process; cell differentiation; signal transduction; molecular_function; fibroblast growth factor receptor binding; type 1 fibroblast growth factor receptor binding; protein binding; growth factor activity; fibroblast growth factor receptor signaling pathway; regulation of bone mineralization; cellular phosphate ion homeostasis; positive regulation of transcription,…
ENSMUSG00000000183	Fgf6							0	0	0	0	0	0	0	0	0	0	0	0	Fgf-6, HSTF-2	14177	uc009dvo.1	protein_coding	fibroblast growth factor 6 [Source:MGI Symbol;Acc:MGI:95520]	FIBROBLAST GROWTH FACTOR PRECURSOR FGF HEPARIN SECRETORY TRANSFORMING HST HEPARIN BINDING GROWTH FACTOR HBGF	GO:0008150; GO:0030154; GO:0048856; GO:0003674; GO:0005575; GO:0005576; GO:0048646; GO:0007155; GO:0001502; GO:0001525; GO:0005104; GO:0008083; GO:0045445; GO:0051781; GO:0008284; GO:0008543; GO:0042383	biological_process; cell differentiation; anatomical structure development; molecular_function; cellular_component; extracellular region; anatomical structure formation involved in morphogenesis; cell adhesion; cartilage condensation; angiogenesis; fibroblast growth factor receptor binding; growth factor activity; myoblast differentiation; positive regulation of cell division; positive regulation…
ENSMUSG00000000184	Ccnd2	0.205605	0.369447	0.0304613	0.946941	0.261757	0.0790003	240.779	233.346	321.961	265.362	307.619	264.814	389.566	320.666	307.135	297.273	387.894	330.768	2600016F06Rik, AI256817, BF642806, C86853, cD2, Vin-1, Vin1	12444	uc009dvr.1	protein_coding	cyclin D2 [Source:MGI Symbol;Acc:MGI:88314]	G1/S SPECIFIC CYCLIN	GO:0008150; GO:0051301; GO:0007049; GO:0005575; GO:0005622; GO:0005623; GO:0005634; GO:0043226; GO:0003674; GO:0005515; GO:0051726; GO:0005730; GO:0005829; GO:0000785; GO:0001934; GO:0031965; GO:0000307; GO:0045737	biological_process; cell division; cell cycle; cellular_component; intracellular; cell; nucleus; organelle; molecular_function; protein binding; regulation of cell cycle; nucleolus; cytosol; chromatin; positive regulation of protein phosphorylation; nuclear membrane; cyclin-dependent protein kinase holoenzyme complex; positive regulation of cyclin-dependent protein serine/threonine kinase activity
ENSMUSG00000000194	Gpr107	-0.13347	0.697956	-0.0061641	0.98619	-0.146596	0.550814	7.79784	6.71985	8.81858	7.77876	6.82439	7.25721	7.40512	7.16224	6.46394	7.1369	8.16822	7.25635	9930033D15Rik, AI790205, C530034M11, mKIAA1624	277463	uc008jdp.2	protein_coding	G protein-coupled receptor 107 [Source:MGI Symbol;Acc:MGI:2139054]	PRECURSOR LUNG SEVEN TRANSMEMBRANE RECEPTOR	GO:0008150; GO:0005575; GO:0003674; GO:0016021	biological_process; cellular_component; molecular_function; integral component of membrane
ENSMUSG00000000197	Nalcn							0	0	0	0	0	0	0	0	0	0	0	0	A530023G15Rik, AI849508, Vgcnl1	338370	uc007vbq.1	protein_coding	sodium leak channel, non-selective [Source:MGI Symbol;Acc:MGI:2444306]	SODIUM LEAK CHANNEL NON SELECTIVE VOLTAGE GATED CHANNEL 1	GO:0005245; GO:0005886; GO:0016021; GO:0034765; GO:0070509; GO:0070588; GO:0086010; GO:0008150; GO:0006810; GO:0055085; GO:0005575; GO:0005623; GO:0003674; GO:0022857; GO:0005272; GO:0035725; GO:0005515	voltage-gated calcium channel activity; plasma membrane; integral component of membrane; regulation of ion transmembrane transport; calcium ion import; calcium ion transmembrane transport; membrane depolarization during action potential; biological_process; transport; transmembrane transport; cellular_component; cell; molecular_function; transmembrane transporter activity; sodium channel activity…
ENSMUSG00000000202	Btbd17							0.129072	0.0561949	0.0995046	0.0949238	0.0582859	0	0.197749	0.0853449	0.10134	0	0.116854	0.0727311	1500005I02Rik, Tango10a	72014	uc007mft.1; uc007mfr.1; uc007mfs.1	protein_coding	BTB (POZ) domain containing 17 [Source:MGI Symbol;Acc:MGI:1919264]	BTB/POZ DOMAIN CONTAINING 17 PRECURSOR GALECTIN 3 BINDING	GO:0005575; GO:0005576; GO:0003674; GO:0008150	cellular_component; extracellular region; molecular_function; biological_process
ENSMUSG00000000204	Slfn4							0.0518206	0.315861	0.399497	0.255726	0.046802	0.210291	0.476361	0.244485	0.0813729	0.286048	0.469152	0.278857			uc007koj.1; uc011ybc.1	protein_coding	schlafen 4 [Source:MGI Symbol;Acc:MGI:1329010]	SCHLAFEN FAMILY MEMBER	GO:0003674; GO:0005524; GO:0005575; GO:0008150; GO:0043167	molecular_function; ATP binding; cellular_component; biological_process; ion binding
ENSMUSG00000000214	Th							0	0	0	0	0	0	0	0	0	0	0	0		21823	uc009koi.1	protein_coding	tyrosine hydroxylase [Source:MGI Symbol;Acc:MGI:98735]	TYROSINE 3 MONOOXYGENASE EC_1.14.16.2 TYROSINE 3 HYDROXYLASE TH; UNKNOWN	GO:0001963; GO:0004511; GO:0005634; GO:0005737; GO:0006585; GO:0007507; GO:0007612; GO:0007613; GO:0007617; GO:0007626; GO:0008016; GO:0009887; GO:0030424; GO:0042755; GO:0043005; GO:0043204; GO:0055114; GO:0005575; GO:0005623; GO:0008150; GO:0048856; GO:0000003; GO:0050877; GO:0006520; GO:0009058; GO:0044281; GO:0005622; GO:0043226; GO:0003674; GO:0016491; GO:0007267; GO:0009790; GO:0030154; GO:…	synaptic transmission, dopaminergic; tyrosine 3-monooxygenase activity; nucleus; cytoplasm; dopamine biosynthetic process from tyrosine; heart development; learning; memory; mating behavior; locomotory behavior; regulation of heart contraction; organ morphogenesis; axon; eating behavior; neuron projection; perikaryon; oxidation-reduction process; cellular_component; cell; biological_process; anat…
ENSMUSG00000000215	Ins2							0	0	0	0	0	0	0	0	0	0	0	0			uc009koh.2; uc009kof.2; uc009kog.2	protein_coding	insulin II [Source:MGI Symbol;Acc:MGI:96573]	UNKNOWN; INSULIN PRECURSOR[CONTAINS INSULIN B CHAIN; INSULIN A CHAIN]	GO:0000122; GO:0000187; GO:0005179; GO:0005576; GO:0005634; GO:0005732; GO:0005737; GO:0006006; GO:0006983; GO:0007520; GO:0008286; GO:0010468; GO:0014902; GO:0015758; GO:0016042; GO:0030141; GO:0042325; GO:0043393; GO:0043552; GO:0050731; GO:0060070; GO:0070059; GO:0006950; GO:0007165; GO:0008150; GO:0008219; GO:0005575; GO:0005622; GO:0005623; GO:0016023; GO:0043226; GO:0006629; GO:0009056; GO:…	negative regulation of transcription from RNA polymerase II promoter; activation of MAPK activity; hormone activity; extracellular region; nucleus; small nucleolar ribonucleoprotein complex; cytoplasm; glucose metabolic process; ER overload response; myoblast fusion; insulin receptor signaling pathway; regulation of gene expression; myotube differentiation; glucose transport; lipid catabolic proc…
ENSMUSG00000000216	Scnn1g							0	0	0	0	0	0	0	0	0	0	0	0	[g]ENaC	20278	uc009jnv.1	protein_coding	sodium channel, nonvoltage-gated 1 gamma [Source:MGI Symbol;Acc:MGI:104695]	AMILORIDE SENSITIVE SODIUM CHANNEL SUBUNIT EPITHELIAL NA + CHANNEL SUBUNIT ENAC NONVOLTAGE GATED SODIUM CHANNEL 1 SUBUNIT	GO:0008150; GO:0042592; GO:0050877; GO:0003674; GO:0005575; GO:0043234; GO:0022857; GO:0005623; GO:0005886; GO:0006810; GO:0005887; GO:0006814; GO:0009897; GO:0015280; GO:0016020; GO:0016021; GO:0034706; GO:0050699; GO:0050891; GO:0050896; GO:0050909; GO:0055078; GO:0005272; GO:0070062; GO:0005515; GO:0035725	biological_process; homeostatic process; neurological system process; molecular_function; cellular_component; protein complex; transmembrane transporter activity; cell; plasma membrane; transport; integral component of plasma membrane; sodium ion transport; external side of plasma membrane; ligand-gated sodium channel activity; membrane; integral component of membrane; sodium channel complex; WW …
ENSMUSG00000000223	Drp2							0	0	0	0	0.0217184	0.019517	0	0.0137451	0	0	0	0	AW495265, DRP-2	13497	uc009uga.2	protein_coding	dystrophin related protein 2 [Source:MGI Symbol;Acc:MGI:107432]	DYSTROPHIN	GO:0005575; GO:0005623; GO:0005886; GO:0005622; GO:0005856; GO:0043226; GO:0005737; GO:0003674; GO:0043167; GO:0005509; GO:0005515; GO:0008270	cellular_component; cell; plasma membrane; intracellular; cytoskeleton; organelle; cytoplasm; molecular_function; ion binding; calcium ion binding; protein binding; zinc ion binding
ENSMUSG00000000244	Tspan32	-0.703587	8.89673e-09	-0.589729	4.05965e-05	-1.366	1.9762e-29	65.357	75.8379	66.5865	69.2605	44.026	43.6079	35.5165	41.0501	27.8402	28.702	23.9296	26.8239	Art-1, AW208513, BB235973, D7Wsu37e, Phemx, Tssc6	27027	uc009kom.2; uc009kon.2; uc009koo.2; uc009koq.2; uc009kor.2; uc009kop.2	protein_coding	tetraspanin 32 [Source:MGI Symbol;Acc:MGI:1350360]	TETRASPANIN 32 TSPAN 32 PHEMX	GO:0003674; GO:0005622; GO:0007010; GO:0007229; GO:0007596; GO:0007599; GO:0008285; GO:0009986; GO:0030886; GO:0042832; GO:0050688; GO:0070442; GO:0070527; GO:0005575; GO:0005623; GO:0005886; GO:0043234; GO:0008150; GO:0006950; GO:0007165; GO:0007155	molecular_function; intracellular; cytoskeleton organization; integrin-mediated signaling pathway; blood coagulation; hemostasis; negative regulation of cell proliferation; cell surface; negative regulation of myeloid dendritic cell activation; defense response to protozoan; regulation of defense response to virus; integrin alphaIIb-beta3 complex; platelet aggregation; cellular_component; cell; p…
ENSMUSG00000000247	Lhx2							0	0	0	0	0	0	0.143461	0.0478204	0	0.0646098	0	0.0215366	ap, apterous, Lh-2, LH2A, Lim2	16870	uc008jnk.1; uc008jnl.1	protein_coding	LIM homeobox protein 2 [Source:MGI Symbol;Acc:MGI:96785]	LIM/HOMEOBOX LHX9 LIM HOMEOBOX 9; UNKNOWN	GO:0001076; GO:0001843; GO:0003682; GO:0005515; GO:0005622; GO:0005634; GO:0006366; GO:0007399; GO:0007411; GO:0007420; GO:0007498; GO:0008270; GO:0009953; GO:0021537; GO:0021772; GO:0021978; GO:0021987; GO:0022008; GO:0030182; GO:0043565; GO:0045944; GO:0048646; GO:0048675; GO:0060041; GO:2000678; GO:0008150; GO:0048856; GO:0000902; GO:0030154; GO:0040007; GO:0003674; GO:0003677; GO:0043167; GO:…	RNA polymerase II transcription factor binding transcription factor activity; neural tube closure; chromatin binding; protein binding; intracellular; nucleus; transcription from RNA polymerase II promoter; nervous system development; axon guidance; brain development; mesoderm development; zinc ion binding; dorsal/ventral pattern formation; telencephalon development; olfactory bulb development; te…
ENSMUSG00000000248	Clec2g							0	0	0	0	0.132874	0.0597028	0	0.0641921	0	0	0.133195	0.0443982	4632413B12Rik, Clr-c, Clrc, Clrd, Clrx, Ddv10, Ocilrp1	70809	uc009eew.2; uc009eey.2	protein_coding	C-type lectin domain family 2, member g [Source:MGI Symbol;Acc:MGI:1918059]	C TYPE LECTIN DOMAIN FAMILY 2 MEMBER C TYPE LECTIN RELATED CLR	GO:0008150; GO:0003674; GO:0005575; GO:0005623; GO:0005886; GO:0005576; GO:0005615; GO:0016021; GO:0030246; GO:0045671; GO:0046703	biological_process; molecular_function; cellular_component; cell; plasma membrane; extracellular region; extracellular space; integral component of membrane; carbohydrate binding; negative regulation of osteoclast differentiation; natural killer cell lectin-like receptor binding
ENSMUSG00000000253	Gmpr							0.109928	0.0957205	0.338986	0.181545	0	0	0	0	0.172618	0.1517	0	0.108106	2310004P21Rik, AV028449	66355	uc007qha.1	protein_coding	guanosine monophosphate reductase [Source:MGI Symbol;Acc:MGI:1913605]	GMP REDUCTASE EC_1.7.1.7 GUANOSINE 5' MONOPHOSPHATE OXIDOREDUCTASE GUANOSINE MONOPHOSPHATE REDUCTASE	GO:0008150; GO:0003674; GO:0043167; GO:0034641; GO:0044281; GO:0005575; GO:0016491; GO:0003920; GO:0006144; GO:0009117; GO:0046872; GO:0055114; GO:1902560; GO:0005623; GO:0043234	biological_process; molecular_function; ion binding; cellular nitrogen compound metabolic process; small molecule metabolic process; cellular_component; oxidoreductase activity; GMP reductase activity; purine nucleobase metabolic process; nucleotide metabolic process; metal ion binding; oxidation-reduction process; GMP reductase complex; cell; protein complex
ENSMUSG00000000263	Glra1							0.0852013	0	0	0.0284004	0	0.0691504	0	0.0230501	0	0	0	0	nmf11, oscillator, ot, spasmodic, spd	14654	uc007izn.1; uc007izo.1	protein_coding	glycine receptor, alpha 1 subunit [Source:MGI Symbol;Acc:MGI:95747]	GLYCINE RECEPTOR SUBUNIT PRECURSOR GLYCINE RECEPTOR KDA SUBUNIT	GO:0001508; GO:0001964; GO:0002087; GO:0005622; GO:0007268; GO:0007340; GO:0007601; GO:0007628; GO:0009897; GO:0016020; GO:0016594; GO:0016934; GO:0022824; GO:0030054; GO:0042391; GO:0043576; GO:0045211; GO:0050884; GO:0050905; GO:0060012; GO:0060013; GO:0060077; GO:0060080; GO:1902476; GO:0006810; GO:0008150; GO:0055085; GO:0007267; GO:0005575; GO:0050877; GO:0005623; GO:0005886; GO:0003674; GO:…	action potential; startle response; regulation of respiratory gaseous exchange by neurological system process; intracellular; synaptic transmission; acrosome reaction; visual perception; adult walking behavior; external side of plasma membrane; membrane; glycine binding; extracellular-glycine-gated chloride channel activity; transmitter-gated ion channel activity; cell junction; regulation of mem…
ENSMUSG00000000266	Mid2							0	0.0220721	0	0.00735737	0	0	0	0	0	0	0	0	FXY2, Trim1	23947	uc009uld.1; uc009ule.1	protein_coding	midline 2 [Source:MGI Symbol;Acc:MGI:1344333]	E3 UBIQUITIN LIGASE MIDLINE 1 EC_6.3.2.- RING FINGER MIDLINE 1 TRIPARTITE MOTIF CONTAINING 18	GO:0005622; GO:0008270; GO:0003674; GO:0043167; GO:0005575; GO:0005623; GO:0005737; GO:0005874; GO:0016567; GO:0016874; GO:0006464; GO:0008150; GO:0005856; GO:0043226; GO:0043234; GO:0008017; GO:0070062; GO:0045087; GO:0042803; GO:0046982; GO:0051092; GO:0043123; GO:1902187; GO:0032897; GO:0046597; GO:0051219; GO:0035372; GO:0051091	intracellular; zinc ion binding; molecular_function; ion binding; cellular_component; cell; cytoplasm; microtubule; protein ubiquitination; ligase activity; cellular protein modification process; biological_process; cytoskeleton; organelle; protein complex; microtubule binding; extracellular vesicular exosome; innate immune response; protein homodimerization activity; protein heterodimerization a…
ENSMUSG00000000275	Trim25	0.292454	0.0553302	-0.115403	0.480322	0.201461	0.197642	40.7492	38.5327	50.8143	43.3654	57.4317	48.8544	60.7881	55.6914	47.7662	50.8074	56.7615	51.7784	AA960166, AL022677, EFP, Zfp147	217069	uc007kwb.1; uc007kwc.1; uc011ycl.1	protein_coding	tripartite motif-containing 25 [Source:MGI Symbol;Acc:MGI:102749]	E3 UBIQUITIN/ISG15 LIGASE TRIM25 EC_6.3.2.19 EC_6.3.2.- N3 ESTROGEN RESPONSIVE FINGER TRIPARTITE MOTIF CONTAINING 25 UBIQUITIN/ISG15 CONJUGATING ENZYME TRIM25 ZINC FINGER 147	GO:0005737; GO:0008270; GO:0003674; GO:0043167; GO:0005575; GO:0005622; GO:0005623; GO:0002376; GO:0006950; GO:0008150; GO:0016874; GO:0006464; GO:0016567; GO:0016881; GO:0045087; GO:0046597; GO:0051607; GO:1902187; GO:0044822; GO:0005634; GO:0051092; GO:0043123; GO:1902186; GO:0046596; GO:0051091; GO:0043627; GO:0033280	cytoplasm; zinc ion binding; molecular_function; ion binding; cellular_component; intracellular; cell; immune system process; response to stress; biological_process; ligase activity; cellular protein modification process; protein ubiquitination; acid-amino acid ligase activity; innate immune response; negative regulation of viral entry into host cell; defense response to virus; negative regulatio…
ENSMUSG00000000276	Dgke	0.0440329	0.94959	-0.14942	0.678777	-0.102629	0.802622	6.96459	5.63737	5.59603	6.06599	7.95122	6.0108	5.48545	6.48249	5.62221	7.51287	4.30714	5.81408	C87606, DAGK6, DGK	56077	uc007kwd.1	protein_coding	diacylglycerol kinase, epsilon [Source:MGI Symbol;Acc:MGI:1889276]	DIACYLGLYCEROL KINASE EPSILON DAG KINASE EPSILON EC_2.7.1.107 DIGLYCERIDE KINASE EPSILON DGK EPSILON	GO:0007165; GO:0008150; GO:0005575; GO:0003674; GO:0043167; GO:0016301; GO:0003951; GO:0004143; GO:0005524; GO:0007205; GO:0016021; GO:0016310; GO:0035556; GO:0046872; GO:0016020; GO:0005737	signal transduction; biological_process; cellular_component; molecular_function; ion binding; kinase activity; NAD+ kinase activity; diacylglycerol kinase activity; ATP binding; protein kinase C-activating G-protein coupled receptor signaling pathway; integral component of membrane; phosphorylation; intracellular signal transduction; metal ion binding; membrane; cytoplasm
ENSMUSG00000000278	Scpep1	0.516151	0.0159104	0.248246	0.348534	0.887125	2.7707e-05	8.92538	11.0172	9.98092	9.97449	15.9448	16.876	17.1306	16.6505	20.407	18.4077	22.5543	20.4563	2410018F01Rik, 4833411K15Rik, AI957256, Risc	74617	uc007kvx.2	protein_coding	serine carboxypeptidase 1 [Source:MGI Symbol;Acc:MGI:1921867]	RETINOID INDUCIBLE SERINE CARBOXYPEPTIDASE PRECURSOR EC_3.4.16.- SERINE CARBOXYPEPTIDASE 1	GO:0003013; GO:0008150; GO:0003674; GO:0008233; GO:0004185; GO:0006508; GO:0045776; GO:0045909; GO:0070062; GO:0005829; GO:0042573	circulatory system process; biological_process; molecular_function; peptidase activity; serine-type carboxypeptidase activity; proteolysis; negative regulation of blood pressure; positive regulation of vasodilation; extracellular vesicular exosome; cytosol; retinoic acid metabolic process
ENSMUSG00000000282	Mnt	0.243853	0.320894	-0.0691218	0.820321	0.205672	0.32713	26.8486	21.1335	22.8228	23.6016	35.8909	26.6249	26.2878	29.6012	29.9795	31.3459	23.6631	28.3295	bHLHd3, Rox	17428	uc011xzb.1	protein_coding	max binding protein [Source:MGI Symbol;Acc:MGI:109150]	MAX BINDING MNT MYC ANTAGONIST MNT	GO:0008150; GO:0003674; GO:0007568; GO:0009058; GO:0034641; GO:0005575; GO:0005622; GO:0005623; GO:0005634; GO:0043226; GO:0001071; GO:0003677; GO:0003682; GO:0003700; GO:0005515; GO:0006351; GO:0006355; GO:0007569; GO:0046983; GO:0051726; GO:2001234; GO:0000122; GO:0001227; GO:0000977	biological_process; molecular_function; aging; biosynthetic process; cellular nitrogen compound metabolic process; cellular_component; intracellular; cell; nucleus; organelle; nucleic acid binding transcription factor activity; DNA binding; chromatin binding; sequence-specific DNA binding transcription factor activity; protein binding; transcription, DNA-templated; regulation of transcription, DN…
ENSMUSG00000000290	Itgb2	0.192511	0.0599294	0.454234	1.26115e-12	0.658563	3.74675e-22	423.685	449.728	451.264	441.559	509.007	511.179	545.768	521.985	723.03	705.578	748.242	725.617	2E6, AI528527, Cd18, LAD, LCAMB, Lfa1, MF17	16414	uc007fvv.1; uc011xhf.1	protein_coding	integrin beta 2 [Source:MGI Symbol;Acc:MGI:96611]	INTEGRIN BETA PRECURSOR SUBUNIT BETA SUBUNIT BETA ANTIGEN; UNKNOWN	GO:0004872; GO:0007155; GO:0007160; GO:0007229; GO:0007275; GO:0008305; GO:0009986; GO:0016020; GO:0016337; GO:0030593; GO:0043235; GO:0045121; GO:0045123; GO:0050798; GO:0002376; GO:0008150; GO:0008283; GO:0040011; GO:0048870; GO:0005575; GO:0043234; GO:0005623; GO:0005886; GO:0007165; GO:0003674; GO:0070062; GO:0005515; GO:0031982; GO:0019901; GO:0034687; GO:0030369; GO:0007159; GO:0034113; GO:…	receptor activity; cell adhesion; cell-matrix adhesion; integrin-mediated signaling pathway; multicellular organismal development; integrin complex; cell surface; membrane; single organismal cell-cell adhesion; neutrophil chemotaxis; receptor complex; membrane raft; cellular extravasation; activated T cell proliferation; immune system process; biological_process; cell proliferation; locomotion; c…
ENSMUSG00000000295	Hddc2	0.109187	0.823537	-0.0443687	0.912703	0.0854949	0.824763	11.4297	12.5044	10.2122	11.3821	13.2343	13.0346	12.4824	12.9171	12.1493	13.8316	11.9928	12.6579	2310057G13Rik	69692	uc007etq.1	protein_coding	HD domain containing 2 [Source:MGI Symbol;Acc:MGI:1916942]	HD DOMAIN CONTAINING 2; UNKNOWN	GO:0005575; GO:0005622; GO:0005623; GO:0005737; GO:0005739; GO:0043226; GO:0003674; GO:0008150; GO:0070062; GO:0005515	cellular_component; intracellular; cell; cytoplasm; mitochondrion; organelle; molecular_function; biological_process; extracellular vesicular exosome; protein binding
ENSMUSG00000000296	Tpd52l1							0	0	0	0	0	0	0	0	0	0	0	0	D53	21987	uc007ets.1	protein_coding	tumor protein D52-like 1 [Source:MGI Symbol;Acc:MGI:1298386]	TUMOR D53 TUMOR D52 1	GO:0003674; GO:0005575; GO:0005622; GO:0005623; GO:0005737; GO:0005768; GO:0043226; GO:0007049; GO:0008150; GO:0000086; GO:0005769; GO:0042803; GO:0048471; GO:0042802; GO:0005515; GO:0046982; GO:0046330; GO:2001235; GO:0043281; GO:0043406	molecular_function; cellular_component; intracellular; cell; cytoplasm; endosome; organelle; cell cycle; biological_process; G2/M transition of mitotic cell cycle; early endosome; protein homodimerization activity; perinuclear region of cytoplasm; identical protein binding; protein binding; protein heterodimerization activity; positive regulation of JNK cascade; positive regulation of apoptotic s…
ENSMUSG00000000301	Pemt	-0.142242	0.814539	-0.472957	0.22636	-0.764047	0.0506673	5.57202	3.57505	4.82313	4.65674	3.09007	4.04628	4.64282	3.92639	2.76304	1.34901	2.47803	2.19669	PEAMT, Pempt, Pempt2, PEMT2	18618	uc007jfi.1; uc007jfj.1	protein_coding	phosphatidylethanolamine N-methyltransferase [Source:MGI Symbol;Acc:MGI:104535]	PHOSPHATIDYLETHANOLAMINE N METHYLTRANSFERASE PEAMT PEMT EC_2.1.1.17 EC_2.1.1.- 71; UNKNOWN	GO:0008150; GO:0005575; GO:0006629; GO:0009058; GO:0034641; GO:0044281; GO:0005622; GO:0005623; GO:0005737; GO:0005783; GO:0043226; GO:0005739; GO:0003674; GO:0008168; GO:0000773; GO:0004608; GO:0005740; GO:0005789; GO:0006656; GO:0016021; GO:0032259; GO:0080101	biological_process; cellular_component; lipid metabolic process; biosynthetic process; cellular nitrogen compound metabolic process; small molecule metabolic process; intracellular; cell; cytoplasm; endoplasmic reticulum; organelle; mitochondrion; molecular_function; methyltransferase activity; phosphatidyl-N-methylethanolamine N-methyltransferase activity; phosphatidylethanolamine N-methyltransf…
ENSMUSG00000000303	Cdh1	-0.230375	0.622272	0.998119	8.72156e-05	0.798268	0.0036196	3.86711	3.91546	5.75449	4.51235	3.24892	2.18971	5.2358	3.55815	8.86153	5.58478	12.2129	8.88641	AA960649, E-cad, Ecad, L-CAM, Um, UVO	12550	uc009ngi.1	protein_coding	cadherin 1 [Source:MGI Symbol;Acc:MGI:88354]	CADHERIN PRECURSOR CADHERIN CADHERIN	GO:0001701; GO:0001829; GO:0003382; GO:0005509; GO:0005515; GO:0005737; GO:0005768; GO:0005886; GO:0005911; GO:0005912; GO:0005913; GO:0007156; GO:0007605; GO:0008013; GO:0009986; GO:0016323; GO:0016337; GO:0016339; GO:0019538; GO:0019903; GO:0019904; GO:0030424; GO:0032880; GO:0033268; GO:0033561; GO:0043219; GO:0043220; GO:0043281; GO:0043296; GO:0043679; GO:0045177; GO:0050680; GO:0051260; GO:…	in utero embryonic development; trophectodermal cell differentiation; epithelial cell morphogenesis; calcium ion binding; protein binding; cytoplasm; endosome; plasma membrane; cell-cell junction; adherens junction; cell-cell adherens junction; homophilic cell adhesion via plasma membrane adhesion molecules; sensory perception of sound; beta-catenin binding; cell surface; basolateral plasma membr…
ENSMUSG00000000305	Cdh4							0.0283417	0	0	0.00944725	0	0	0	0	0	0.0391113	0	0.0130371	AW120700, R-Cadh, R-cadherin, Rcad	12561	uc008ohv.2; uc008ohu.2	protein_coding	cadherin 4 [Source:MGI Symbol;Acc:MGI:99218]	CADHERIN PRECURSOR CADHERIN CADHERIN; UNKNOWN	GO:0000902; GO:0008150; GO:0030154; GO:0040011; GO:0048856; GO:0007155; GO:0005575; GO:0005623; GO:0005886; GO:0003674; GO:0043167; GO:0005509; GO:0005887; GO:0007156; GO:0007157; GO:0007411; GO:0045773	cell morphogenesis; biological_process; cell differentiation; locomotion; anatomical structure development; cell adhesion; cellular_component; cell; plasma membrane; molecular_function; ion binding; calcium ion binding; integral component of plasma membrane; homophilic cell adhesion via plasma membrane adhesion molecules; heterophilic cell-cell adhesion via plasma membrane cell adhesion molecules…
ENSMUSG00000000308	Ckmt1							0	0.0717521	0.127052	0.0662679	0	0	0	0	0	0.227429	0	0.0758095			uc008lyu.1; uc008lyt.1; uc008lyv.1	protein_coding	creatine kinase, mitochondrial 1, ubiquitous [Source:MGI Symbol;Acc:MGI:99441]	CREATINE KINASE TYPE EC_2.7.3.2 CREATINE KINASE; UNKNOWN	GO:0005739; GO:0016301; GO:0016310; GO:0008150; GO:0003674; GO:0005575; GO:0005622; GO:0005623; GO:0005737; GO:0043226; GO:0005524; GO:0043167; GO:0004111; GO:0005515; GO:0005743; GO:0032091; GO:0043066	mitochondrion; kinase activity; phosphorylation; biological_process; molecular_function; cellular_component; intracellular; cell; cytoplasm; organelle; ATP binding; ion binding; creatine kinase activity; protein binding; mitochondrial inner membrane; negative regulation of protein binding; negative regulation of apoptotic process
ENSMUSG00000000317	Bcl6b							0	0	0	0	0	0.0448855	0.0847305	0.0432053	0	0	0	0	Bazf	12029	uc007juc.2	protein_coding	B cell CLL/lymphoma 6, member B [Source:MGI Symbol;Acc:MGI:1278332]	B CELL CLL/LYMPHOMA 6 MEMBER B BCL6 ASSOCIATED ZINC FINGER	GO:0000122; GO:0003677; GO:0005515; GO:0005634; GO:0005575; GO:0005622; GO:0005623; GO:0043226; GO:0003674; GO:0008150; GO:0046872; GO:0043167	negative regulation of transcription from RNA polymerase II promoter; DNA binding; protein binding; nucleus; cellular_component; intracellular; cell; organelle; molecular_function; biological_process; metal ion binding; ion binding
ENSMUSG00000000318	Clec10a							0	0	0	0	0	0	0	0	0	0	0	0	CD301a, M-ASGP-BP-1, Mgl, Mgl1	17312	uc007jtx.2; uc007jty.2; uc007jtw.1	protein_coding	C-type lectin domain family 10, member A [Source:MGI Symbol;Acc:MGI:96975]	ASIALOGLYCOPROTEIN RECEPTOR ASGP R ASGPR HEPATIC LECTIN HL; UNKNOWN	GO:0002248; GO:0006950; GO:0008150; GO:0030246; GO:0003674; GO:0005575; GO:0016021	connective tissue replacement involved in inflammatory response wound healing; response to stress; biological_process; carbohydrate binding; molecular_function; cellular_component; integral component of membrane
ENSMUSG00000000320	Alox12							0	0.131525	0	0.0438416	0	0	0.308556	0.102852	0.0790622	0.277925	0.0911658	0.149384	9930022G08Rik, Alox12p, P-12LO	11684	uc007juj.1; uc007jul.1	protein_coding	arachidonate 12-lipoxygenase [Source:MGI Symbol;Acc:MGI:87998]	ARACHIDONATE LIPOXYGENASE LOX LIPOXYGENASE TYPE LIPOXYGENASE	GO:0006629; GO:0008150; GO:0009058; GO:0044281; GO:0042592; GO:0048856; GO:0003674; GO:0005575; GO:0005623; GO:0005886; GO:0005622; GO:0005737; GO:0043167; GO:0016491; GO:0004052; GO:0005506; GO:0006928; GO:0008284; GO:0010656; GO:0016020; GO:0019369; GO:0019372; GO:0019395; GO:0030307; GO:0030335; GO:0042383; GO:0043065; GO:0043066; GO:0043651; GO:0045766; GO:0045785; GO:0047977; GO:0051122; GO:…	lipid metabolic process; biological_process; biosynthetic process; small molecule metabolic process; homeostatic process; anatomical structure development; molecular_function; cellular_component; cell; plasma membrane; intracellular; cytoplasm; ion binding; oxidoreductase activity; arachidonate 12-lipoxygenase activity; iron ion binding; cellular component movement; positive regulation of cell pr…
ENSMUSG00000000325	Arvcf	0.25652	0.46718	-0.468094	0.23102	-0.0735679	0.930577	0.384142	0.501739	0.197429	0.361104	0.549321	1.03925	0.637582	0.74205	0.52781	0.22088	0.231852	0.326847		11877	uc007ynm.2; uc007ynl.2; uc007yno.1; uc007yns.2	protein_coding	armadillo repeat gene deleted in velo-cardio-facial syndrome [Source:MGI Symbol;Acc:MGI:109620]	CATENIN DELTA 1 CADHERIN ASSOCIATED SRC SUBSTRATE CAS P120 CATENIN P120 CTN P120 CAS; UNKNOWN	GO:0005515; GO:0005634; GO:0005737; GO:0005886; GO:0007275; GO:0016337; GO:0016339; GO:0007155; GO:0008150; GO:0005575; GO:0005623; GO:0005622; GO:0043226; GO:0003674	protein binding; nucleus; cytoplasm; plasma membrane; multicellular organismal development; single organismal cell-cell adhesion; calcium-dependent cell-cell adhesion via plasma membrane cell adhesion molecules; cell adhesion; biological_process; cellular_component; cell; intracellular; organelle; molecular_function
ENSMUSG00000000326	Comt	0.0264123	0.970381	-0.106918	0.766927	-0.0761203	0.85483	13.3218	14.3586	15.2799	14.3201	14.8195	13.7789	16.801	15.1331	14.031	14.4606	13.3845	13.9587			uc007ynu.2; uc007ynv.2; uc012acf.1	protein_coding	catechol-O-methyltransferase [Source:MGI Symbol;Acc:MGI:88470]	CATECHOL O METHYLTRANSFERASE EC_2.1.1.6	GO:0005739; GO:0009712; GO:0016036; GO:0016206; GO:0032259; GO:0042417; GO:0042420; GO:0008150; GO:0003674; GO:0008168; GO:0006950; GO:0005575; GO:0005622; GO:0005623; GO:0005737; GO:0043226; GO:0007267; GO:0009056; GO:0005886; GO:0043167; GO:0000287; GO:0016021; GO:0042135; GO:0070062; GO:0016020; GO:0030424; GO:0005829; GO:0042493; GO:0032496; GO:0014070; GO:0030425; GO:0044297; GO:0043197; GO:…	mitochondrion; catechol-containing compound metabolic process; cellular response to phosphate starvation; catechol O-methyltransferase activity; methylation; dopamine metabolic process; dopamine catabolic process; biological_process; molecular_function; methyltransferase activity; response to stress; cellular_component; intracellular; cell; cytoplasm; organelle; cell-cell signaling; catabolic pro…
ENSMUSG00000000339	Rtca	-0.0856532	0.872999	-0.0951027	0.779574	-0.191372	0.470553	25.3813	29.1503	28.8445	27.792	24.3065	26.0161	29.8351	26.7192	25.597	26.1185	22.9786	24.898	2310009A18Rik, AI450277, RPC, Rtcd1	66368	uc008rcd.2	protein_coding	RNA 3'-terminal phosphate cyclase [Source:MGI Symbol;Acc:MGI:1913618]	RNA 3' TERMINAL PHOSPHATE CYCLASE RNA CYCLASE RNA 3' PHOSPHATE CYCLASE EC_6.5.1.4 RNA TERMINAL PHOSPHATE CYCLASE DOMAIN CONTAINING 1; UNKNOWN	GO:0003824; GO:0006396; GO:0003674; GO:0043167; GO:0016874; GO:0003963; GO:0005524; GO:0008150; GO:0034641; GO:0044822; GO:0005634	catalytic activity; RNA processing; molecular_function; ion binding; ligase activity; RNA-3'-phosphate cyclase activity; ATP binding; biological_process; cellular nitrogen compound metabolic process; poly(A) RNA binding; nucleus
ENSMUSG00000000340	Dbt	-0.0160736	0.984248	-0.00722605	0.98726	-0.0229632	0.957195	16.5365	20.5392	16.3564	17.8107	20.1763	20.7142	12.9066	17.9324	18.6178	16.8783	19.2082	18.2347	D3Wsu60e	13171	uc008rcg.2	protein_coding	dihydrolipoamide branched chain transacylase E2 [Source:MGI Symbol;Acc:MGI:105386]	LIPOAMIDE ACYLTRANSFERASE COMPONENT OF BRANCHED CHAIN ALPHA KETO ACID DEHYDROGENASE COMPLEX MITOCHONDRIAL PRECURSOR EC_2.3.1.168 BRANCHED CHAIN ALPHA KETO ACID DEHYDROGENASE COMPLEX COMPONENT E2 BCKAD E2 BCKADE2 DIHYDROLIPOAMIDE ACETYLTRANSFERASE COMPONEN	GO:0008150; GO:0005575; GO:0005622; GO:0005623; GO:0005737; GO:0005739; GO:0043226; GO:0008152; GO:0043754; GO:0003674; GO:0016746; GO:0042645	biological_process; cellular_component; intracellular; cell; cytoplasm; mitochondrion; organelle; metabolic process; dihydrolipoyllysine-residue (2-methylpropanoyl)transferase activity; molecular_function; transferase activity, transferring acyl groups; mitochondrial nucleoid
ENSMUSG00000000346	Dazap2	-0.147537	0.223641	0.0374954	0.801527	-0.10878	0.327314	679.204	657.917	668.108	668.41	645.573	596.684	614.004	618.753	632.231	617.091	677.114	642.145	AI314727, Brbp, Gcap28, gt6-12, mKIAA0058, Prtb	23994	uc007xrt.1	protein_coding	DAZ associated protein 2 [Source:MGI Symbol;Acc:MGI:1344344]	DAZ ASSOCIATED 2 DELETED IN AZOOSPERMIA ASSOCIATED 2	GO:0005575; GO:0005622; GO:0005623; GO:0043234; GO:0005634; GO:0043226; GO:0003674; GO:0005515; GO:0005667; GO:0005737; GO:0050699	cellular_component; intracellular; cell; protein complex; nucleus; organelle; molecular_function; protein binding; transcription factor complex; cytoplasm; WW domain binding
ENSMUSG00000000355	Mcts1	0.0306207	0.961973	0.00243489	0.995301	0.0421142	0.905502	41.6327	55.0617	48.0425	48.2457	45.9959	56.6347	49.7441	50.7916	51.4983	50.5873	52.8631	51.6496	1500019M23Rik, MCT-1	68995	uc009tad.1	protein_coding	malignant T cell amplified sequence 1 [Source:MGI Symbol;Acc:MGI:1916245]	MALIGNANT T CELL AMPLIFIED SEQUENCE 1 MCT	GO:0007049; GO:0008150; GO:0006950; GO:0006412; GO:0009058; GO:0034641; GO:0003674; GO:0003723; GO:0008135; GO:0003743; GO:0006351; GO:0006355; GO:0006413; GO:0006974; GO:0040008	cell cycle; biological_process; response to stress; translation; biosynthetic process; cellular nitrogen compound metabolic process; molecular_function; RNA binding; translation factor activity, nucleic acid binding; translation initiation factor activity; transcription, DNA-templated; regulation of transcription, DNA-templated; translational initiation; cellular response to DNA damage stimulus; …
ENSMUSG00000000359	Rem1							0	0	0	0	0	0	0	0	0	0	0	0	E030011C07Rik, Rem	19700	uc008nfw.1	protein_coding	rad and gem related GTP binding protein 1 [Source:MGI Symbol;Acc:MGI:1097696]	GTP BINDING REM RAD AND GEM GTP BINDING; UNKNOWN	GO:0005525; GO:0005575; GO:0006184; GO:0007165; GO:0008150; GO:0016020; GO:0009056; GO:0034641; GO:0034655; GO:0044281; GO:0003674; GO:0043167; GO:0005516; GO:0007264	GTP binding; cellular_component; GTP catabolic process; signal transduction; biological_process; membrane; catabolic process; cellular nitrogen compound metabolic process; nucleobase-containing compound catabolic process; small molecule metabolic process; molecular_function; ion binding; calmodulin binding; small GTPase mediated signal transduction
ENSMUSG00000000365	Rnf17							0	0.104367	0	0.0347889	0.396917	0	0	0.132306	0.250947	0.330805	0.144682	0.242145	MMIP-2, Mmip2, TDRD4	30054	uc007uca.1	protein_coding	ring finger protein 17 [Source:MGI Symbol;Acc:MGI:1353419]	RING FINGER 17	GO:0003674; GO:0043167; GO:0008150; GO:0000003; GO:0030154; GO:0048856; GO:0005575; GO:0005622; GO:0005623; GO:0005737; GO:0005634; GO:0043226; GO:0003676; GO:0007275; GO:0007286; GO:0008152; GO:0008270; GO:0016788; GO:0042803	molecular_function; ion binding; biological_process; reproduction; cell differentiation; anatomical structure development; cellular_component; intracellular; cell; cytoplasm; nucleus; organelle; nucleic acid binding; multicellular organismal development; spermatid development; metabolic process; zinc ion binding; hydrolase activity, acting on ester bonds; protein homodimerization activity
ENSMUSG00000000374	Trappc10	-0.0747563	0.798824	-0.156289	0.296845	-0.23168	0.0685683	49.2596	49.0661	53.2723	50.5327	52.1062	43.8817	51.8113	49.2664	44.082	41.0453	48.1746	44.4339	B230307C21Rik, Gm870, Tmem1	216131; 102641872	uc007fxm.1	protein_coding	trafficking protein particle complex 10 [Source:MGI Symbol;Acc:MGI:1336209]	TRAFFICKING PARTICLE COMPLEX SUBUNIT 10 TRAFFICKING PARTICLE COMPLEX SUBUNIT TMEM1 TRANSPORT PARTICLE SUBUNIT TMEM1 TRAPP SUBUNIT TMEM1	GO:0003674; GO:0005575; GO:0008150	molecular_function; cellular_component; biological_process
ENSMUSG00000000378	Ccm2	-0.115731	0.543612	-0.37433	6.76476e-05	-0.492447	6.40656e-07	138.8	130.045	130.101	132.982	127.537	125.766	123.948	125.75	101.313	103.591	86.5509	97.1518	BC029157	216527	uc007hyv.2; uc007hyw.2; uc007hyx.1	protein_coding	cerebral cavernous malformation 2 [Source:MGI Symbol;Acc:MGI:2384924]	MALCAVERNIN CEREBRAL CAVERNOUS MALFORMATIONS 2	GO:0008150; GO:0030154; GO:0048856; GO:0034330; GO:0005575; GO:0043234; GO:0040007; GO:0003674; GO:0009790; GO:0001568; GO:0001570; GO:0001701; GO:0001885; GO:0001944; GO:0005515; GO:0007507; GO:0035264; GO:0045216; GO:0048839; GO:0048845; GO:0060039; GO:0060837; GO:0061154; GO:0005737	biological_process; cell differentiation; anatomical structure development; cell junction organization; cellular_component; protein complex; growth; molecular_function; embryo development; blood vessel development; vasculogenesis; in utero embryonic development; endothelial cell development; vasculature development; protein binding; heart development; multicellular organism growth; cell-cell junc…
ENSMUSG00000000381	Wap							0	0	0	0	0	0	0	0	0	0	0	0		22373	uc007hzb.1	protein_coding	whey acidic protein [Source:MGI Symbol;Acc:MGI:98943]	WHEY ACIDIC PRECURSOR WAP	GO:0005576; GO:0010466; GO:0030414; GO:0045735; GO:0003674; GO:0030234; GO:0008150; GO:0005575	extracellular region; negative regulation of peptidase activity; peptidase inhibitor activity; nutrient reservoir activity; molecular_function; enzyme regulator activity; biological_process; cellular_component
ENSMUSG00000000384	Tbrg4	-0.000689975	0.998595	-0.0375903	0.905878	-0.0336259	0.905938	37.173	38.1348	41.442	38.9166	48.2486	35.8608	35.6377	39.9157	40.677	42.2367	34.561	39.1582			uc007hyz.2; uc007hza.2	protein_coding	transforming growth factor beta regulated gene 4 [Source:MGI Symbol;Acc:MGI:1100868]	TBRG4 TRANSFORMING GROWTH FACTOR BETA REGULATOR 4	GO:0005739; GO:0005575; GO:0005622; GO:0005623; GO:0005737; GO:0043226; GO:0006464; GO:0008150; GO:0003674; GO:0016301; GO:0004672; GO:0006468; GO:0045333; GO:0006091; GO:0044822	mitochondrion; cellular_component; intracellular; cell; cytoplasm; organelle; cellular protein modification process; biological_process; molecular_function; kinase activity; protein kinase activity; protein phosphorylation; cellular respiration; generation of precursor metabolites and energy; poly(A) RNA binding
ENSMUSG00000000385	Tmprss2							0	0.340158	0	0.113386	0	0.264212	0.0997507	0.121321	0	0	0	0	D16Ertd61e	50528	uc008adl.1	protein_coding	transmembrane protease, serine 2 [Source:MGI Symbol;Acc:MGI:1354381]	TRANSMEMBRANE PROTEASE SERINE EC_3.4.21.-	GO:0008150; GO:0051604; GO:0005575; GO:0006810; GO:0016192; GO:0005623; GO:0005886; GO:0003674; GO:0008233; GO:0004252; GO:0005044; GO:0006508; GO:0006898; GO:0016021; GO:0016540; GO:0046598; GO:0070062	biological_process; protein maturation; cellular_component; transport; vesicle-mediated transport; cell; plasma membrane; molecular_function; peptidase activity; serine-type endopeptidase activity; scavenger receptor activity; proteolysis; receptor-mediated endocytosis; integral component of membrane; protein autoprocessing; positive regulation of viral entry into host cell; extracellular vesicul…
ENSMUSG00000000386	Mx1	0.102579	0.885153	0.887212	0.00011074	1.13714	1.50112e-07	4.06162	3.88051	4.95774	4.29996	3.26069	4.85312	7.00058	5.03813	9.78829	11.2878	11.0314	10.7025			uc008adf.1; uc008adh.1	protein_coding	MX dynamin-like GTPase 1 [Source:MGI Symbol;Acc:MGI:97243]	INTERFERON INDUCED GTP BINDING; UNKNOWN	GO:0003924; GO:0005515; GO:0005525; GO:0005634; GO:0006184; GO:0009615; GO:0045087; GO:0002376; GO:0006950; GO:0008150; GO:0009056; GO:0034641; GO:0034655; GO:0044281; GO:0005575; GO:0005622; GO:0005623; GO:0043226; GO:0003674; GO:0043167	GTPase activity; protein binding; GTP binding; nucleus; GTP catabolic process; response to virus; innate immune response; immune system process; response to stress; biological_process; catabolic process; cellular nitrogen compound metabolic process; nucleobase-containing compound catabolic process; small molecule metabolic process; cellular_component; intracellular; cell; organelle; molecular_fun…
ENSMUSG00000000392	Fap							0	0	0	0	0	0.088447	0	0.0294823	0	0	0	0		14089	uc008jvk.2	protein_coding	fibroblast activation protein [Source:MGI Symbol;Acc:MGI:109608]	DIPEPTIDYL PEPTIDASE 4 EC_3.4.14.5 DIPEPTIDYL PEPTIDASE IV DPP IV T CELL ACTIVATION ANTIGEN CD26 CD26 ANTIGEN [CONTAINS DIPEPTIDYL PEPTIDASE 4 MEMBRANE FORM DIPEPTIDYL PEPTIDASE IV MEMBRANE FORM ; DIPEPTIDYL PEPTIDASE 4 SOLUBLE FORM DIPEPTIDYL PEPTIDASE I; UNKNOWN	GO:0006508; GO:0008233; GO:0016020; GO:0045177; GO:0045178; GO:0005575; GO:0005623; GO:0003674; GO:0008150; GO:0008219; GO:0008283; GO:0007049; GO:0005886; GO:0009056; GO:0040011; GO:0048870; GO:0004252; GO:0008236; GO:0008239; GO:0009986; GO:0010710; GO:0010716; GO:0016021; GO:0030027; GO:0030054; GO:0042803; GO:0043542; GO:0051603; GO:0060244; GO:0071158; GO:0071438; GO:0071850; GO:0097325; GO:…	proteolysis; peptidase activity; membrane; apical part of cell; basal part of cell; cellular_component; cell; molecular_function; biological_process; cell death; cell proliferation; cell cycle; plasma membrane; catabolic process; locomotion; cell motility; serine-type endopeptidase activity; serine-type peptidase activity; dipeptidyl-peptidase activity; cell surface; regulation of collagen catabo…
ENSMUSG00000000394	Gcg							0	0	0	0	0	0	0	0	0	0	0	0	GLP-1, Glu, PPG	14526	uc008jvj.1	protein_coding	glucagon [Source:MGI Symbol;Acc:MGI:95674]	GLUCAGON PRECURSOR[CONTAINS GLICENTIN; GLICENTIN RELATED POLYPEPTIDE GRPP ; OXYNTOMODULIN OXM OXY ; GLUCAGON; GLUCAGON PEPTIDE 1 GLP 1 ; GLUCAGON PEPTIDE 1 7 37 GLP 1 7 37 ; GLUCAGON PEPTIDE 1 7 36 GLP 1 7 36 ; GLUCAGON PEPTIDE 2 GLP 2 ]	GO:0005179; GO:0005615; GO:0007188; GO:0031769; GO:0035948; GO:0042594; GO:0050796; GO:0051571; GO:1900118; GO:0008150; GO:0006950; GO:0003674; GO:0007165; GO:0005575; GO:0005576; GO:0005622; GO:0005623; GO:0005737; GO:0016023; GO:0043226; GO:0010737; GO:0010800; GO:0030819; GO:0032092; GO:0033138; GO:0034774; GO:0035774; GO:0043066; GO:0045860; GO:0070374; GO:0090280; GO:2001243; GO:0042802; GO:…	hormone activity; extracellular space; adenylate cyclase-modulating G-protein coupled receptor signaling pathway; glucagon receptor binding; positive regulation of gluconeogenesis by positive regulation of transcription from RNA polymerase II promoter; response to starvation; regulation of insulin secretion; positive regulation of histone H3-K4 methylation; negative regulation of execution phase …
ENSMUSG00000000399	Ndufa9	-0.0147115	0.978006	0.014603	0.956025	0.00193026	0.995439	129.753	167.307	174.872	157.311	158.217	157.838	162.8	159.618	172.478	157.159	157.754	162.464	1010001N11Rik	66108	uc009dve.2	protein_coding	NADH dehydrogenase (ubiquinone) 1 alpha subcomplex, 9 [Source:MGI Symbol;Acc:MGI:1913358]	NADH DEHYDROGENASE [UBIQUINONE] 1 ALPHA SUBCOMPLEX SUBUNIT 9 MITOCHONDRIAL PRECURSOR COMPLEX I 39KD CI 39KD NADH UBIQUINONE OXIDOREDUCTASE 39 KDA SUBUNIT	GO:0003674; GO:0005575; GO:0005622; GO:0005623; GO:0005737; GO:0005739; GO:0043226; GO:0043234; GO:0005743; GO:0005747; GO:0032403; GO:0055114; GO:0008150	molecular_function; cellular_component; intracellular; cell; cytoplasm; mitochondrion; organelle; protein complex; mitochondrial inner membrane; mitochondrial respiratory chain complex I; protein complex binding; oxidation-reduction process; biological_process
ENSMUSG00000000402	Egfl6							0	0	0	0	0	0	0	0	0	0	0	0	Maeg	54156	uc009uww.1	protein_coding	EGF-like-domain, multiple 6 [Source:MGI Symbol;Acc:MGI:1858599]	EPIDERMAL GROWTH FACTOR 6 PRECURSOR EGF 6	GO:0008150; GO:0030198; GO:0030154; GO:0005575; GO:0007155; GO:0005576; GO:0005578; GO:0003674; GO:0043167; GO:0005509; GO:0005604; GO:0007275; GO:0010811; GO:0016020; GO:0031012	biological_process; extracellular matrix organization; cell differentiation; cellular_component; cell adhesion; extracellular region; proteinaceous extracellular matrix; molecular_function; ion binding; calcium ion binding; basement membrane; multicellular organismal development; positive regulation of cell-substrate adhesion; membrane; extracellular matrix
ENSMUSG00000000409	Lck	-0.199886	0.0282793	0.14183	0.0449579	-0.0581313	0.623266	1128.44	1190.61	1251.92	1190.33	1063.3	1021.35	1098.64	1061.1	1178.58	1189.2	1182.85	1183.54			uc008uxi.2; uc008uxj.2; uc008uxk.1; uc012dlq.1	protein_coding	lymphocyte protein tyrosine kinase [Source:MGI Symbol;Acc:MGI:96756]	TYROSINE KINASE EC_2.7.10.2	GO:0004713; GO:0005515; GO:0005911; GO:0006468; GO:0007166; GO:0010628; GO:0018108; GO:0042523; GO:0045588; GO:0046777; GO:0050853; GO:0050856; GO:0008150; GO:0002376; GO:0007165; GO:0006464; GO:0005575; GO:0003674; GO:0016301; GO:0006810; GO:0042592; GO:0030154; GO:0048856; GO:0008219; GO:0051604; GO:0005622; GO:0005623; GO:0005737; GO:0005829; GO:0043167; GO:0016791; GO:0005815; GO:0005856; GO:…	protein tyrosine kinase activity; protein binding; cell-cell junction; protein phosphorylation; cell surface receptor signaling pathway; positive regulation of gene expression; peptidyl-tyrosine phosphorylation; positive regulation of tyrosine phosphorylation of Stat5 protein; positive regulation of gamma-delta T cell differentiation; protein autophosphorylation; B cell receptor signaling pathway…
ENSMUSG00000000411	Tssk3							0.160684	0	0.247751	0.136145	0	0.652066	0.492363	0.381477	0.37848	0	2.03663	0.805037	1700014N07Rik, 4930594I21Rik, Stk22c, Stk22d, Tsk-3, Tssk-3, Tssk3b	58864	uc008uxc.1	protein_coding	testis-specific serine kinase 3 [Source:MGI Symbol;Acc:MGI:1929914]	TESTIS SPECIFIC SERINE/THREONINE KINASE TSK TSSK TESTIS SPECIFIC KINASE EC_2.7.11.1 SERINE/THREONINE KINASE	GO:0007165; GO:0008150; GO:0000003; GO:0006464; GO:0005575; GO:0005622; GO:0005623; GO:0003674; GO:0043167; GO:0016301; GO:0000287; GO:0004674; GO:0005524; GO:0006468; GO:0007275; GO:0007283; GO:0035556; GO:0048240; GO:0021700; GO:0030154; GO:0048856	signal transduction; biological_process; reproduction; cellular protein modification process; cellular_component; intracellular; cell; molecular_function; ion binding; kinase activity; magnesium ion binding; protein serine/threonine kinase activity; ATP binding; protein phosphorylation; multicellular organismal development; spermatogenesis; intracellular signal transduction; sperm capacitation; d…
ENSMUSG00000000416	Cttnbp2							0	0	0	0	0	0	0	0	0	0	0	0			uc009bal.1; uc009bam.1; uc009ban.1	protein_coding	cortactin binding protein 2 [Source:MGI Symbol;Acc:MGI:1353467]	CORTACTIN BINDING 2 CORTBP2; UNKNOWN	GO:0042995; GO:0005575; GO:0005623; GO:0008021; GO:0007420; GO:0017124	cell projection; cellular_component; cell; synaptic vesicle; brain development; SH3 domain binding
ENSMUSG00000000420	Galnt1	0.041464	0.907525	0.021803	0.911147	0.0697246	0.674923	70.3972	76.2257	67.9176	71.5135	77.4465	75.9181	74.4531	75.9392	79.4695	78.7876	75.5082	77.9218			uc008egq.2; uc008egr.2	protein_coding	UDP-N-acetyl-alpha-D-galactosamine:polypeptide N-acetylgalactosaminyltransferase 1 [Source:MGI Symbol;Acc:MGI:894693]	POLYPEPTIDE N ACETYLGALACTOSAMINYLTRANSFERASE EC_2.4.1.41 POLYPEPTIDE GALNAC TRANSFERASE GALNAC PP GANTASE UDP ACETYLGALACTOSAMINYLTRANSFERASE UDP GALNAC:POLYPEPTIDE N ACETYLGALACTOSAMINYLTRANSFERASE; UNKNOWN	GO:0004653; GO:0006493; GO:0005975; GO:0006464; GO:0008150; GO:0009058; GO:0003674; GO:0016757; GO:0043167; GO:0005575; GO:0005622; GO:0005623; GO:0005737; GO:0005794; GO:0043226; GO:0005576; GO:0016021; GO:0030145; GO:0030246; GO:0016020; GO:0048471; GO:0018243; GO:0018242	polypeptide N-acetylgalactosaminyltransferase activity; protein O-linked glycosylation; carbohydrate metabolic process; cellular protein modification process; biological_process; biosynthetic process; molecular_function; transferase activity, transferring glycosyl groups; ion binding; cellular_component; intracellular; cell; cytoplasm; Golgi apparatus; organelle; extracellular region; integral co…
ENSMUSG00000000435	Myf5							0	0	0	0	0	0	0	0	0	0	0	0	B130010J22Rik, bHLHc2, Myf-5	17877	uc007gyz.1	protein_coding	myogenic factor 5 [Source:MGI Symbol;Acc:MGI:97252]	MYOBLAST DETERMINATION 1	GO:0008150; GO:0009790; GO:0048856; GO:0003674; GO:0003677; GO:0030154; GO:0030198; GO:0009058; GO:0034641; GO:0005575; GO:0005622; GO:0005623; GO:0005634; GO:0043226; GO:0001071; GO:0048646; GO:0007155; GO:0001228; GO:0001502; GO:0001503; GO:0001756; GO:0001952; GO:0003705; GO:0006366; GO:0007517; GO:0007519; GO:0035914; GO:0043010; GO:0043565; GO:0045944; GO:0046983; GO:0048644; GO:0048704; GO:…	biological_process; embryo development; anatomical structure development; molecular_function; DNA binding; cell differentiation; extracellular matrix organization; biosynthetic process; cellular nitrogen compound metabolic process; cellular_component; intracellular; cell; nucleus; organelle; nucleic acid binding transcription factor activity; anatomical structure formation involved in morphogenes…
ENSMUSG00000000439	Mkrn2	-0.0734124	0.890092	0.0502241	0.89028	-0.0266323	0.948377	25.5259	29.3425	26.8987	27.2557	27.7807	22.4311	29.6825	26.6314	25.3041	29.2701	29.0947	27.8896	2610002L04Rik, C81377	67027	uc009diw.1	protein_coding	makorin, ring finger protein, 2 [Source:MGI Symbol;Acc:MGI:1914277]	E3 UBIQUITIN LIGASE MAKORIN EC_6.3.2.-	GO:0006464; GO:0008150; GO:0003674; GO:0043167; GO:0005575; GO:0005622; GO:0005623; GO:0008270; GO:0016567; GO:0016874; GO:0044822	cellular protein modification process; biological_process; molecular_function; ion binding; cellular_component; intracellular; cell; zinc ion binding; protein ubiquitination; ligase activity; poly(A) RNA binding
ENSMUSG00000000440	Pparg							0	0.0902687	0	0.0300896	0	0.0841376	0	0.0280459	0	0	0	0	Nr1c3, PPAR-gamma, PPAR-gamma2, PPARgamma, PPARgamma2	19016	uc009dis.2; uc009dit.2	protein_coding	peroxisome proliferator activated receptor gamma [Source:MGI Symbol;Acc:MGI:97747]	PEROXISOME PROLIFERATOR ACTIVATED RECEPTOR PPAR NUCLEAR RECEPTOR SUBFAMILY 1 GROUP C MEMBER	GO:0000122; GO:0001012; GO:0001228; GO:0001890; GO:0003677; GO:0003682; GO:0003700; GO:0003707; GO:0004879; GO:0005515; GO:0005634; GO:0005829; GO:0006351; GO:0006954; GO:0008270; GO:0008285; GO:0015909; GO:0030855; GO:0043401; GO:0043565; GO:0045165; GO:0045444; GO:0045598; GO:0045600; GO:0045892; GO:0045893; GO:0045944; GO:0050872; GO:0050873; GO:0071285; GO:0071407; GO:0008150; GO:0030154; GO:…	negative regulation of transcription from RNA polymerase II promoter; RNA polymerase II regulatory region DNA binding; RNA polymerase II transcription regulatory region sequence-specific DNA binding transcription factor activity involved in positive regulation of transcription; placenta development; DNA binding; chromatin binding; sequence-specific DNA binding transcription factor activity; stero…
ENSMUSG00000000441	Raf1	-0.148098	0.398862	-0.203138	0.0559736	-0.354189	0.0005114	60.6394	62.2871	56.6661	59.8642	57.978	53.9378	54.0292	55.315	50.1229	49.0225	45.7688	48.3047			uc009dix.1; uc009diy.1	protein_coding	v-raf-leukemia viral oncogene 1 [Source:MGI Symbol;Acc:MGI:97847]	SERINE/THREONINE KINASE EC_2.7.11.1 PROTO ONCOGENE RAF	GO:0006461; GO:0007165; GO:0008150; GO:0008219; GO:0022607; GO:0065003; GO:0003674; GO:0043167; GO:0007010; GO:0030154; GO:0048856; GO:0005575; GO:0005623; GO:0019899; GO:0005886; GO:0005622; GO:0005737; GO:0005829; GO:0005794; GO:0043226; GO:0005739; GO:0005634; GO:0016301; GO:0004672; GO:0005515; GO:0005524; GO:0017016; GO:0031143; GO:0035019; GO:0035556; GO:0045104; GO:0046872; GO:0048011; GO:…	protein complex assembly; signal transduction; biological_process; cell death; cellular component assembly; macromolecular complex assembly; molecular_function; ion binding; cytoskeleton organization; cell differentiation; anatomical structure development; cellular_component; cell; enzyme binding; plasma membrane; intracellular; cytoplasm; cytosol; Golgi apparatus; organelle; mitochondrion; nucle…
ENSMUSG00000000486	Sept1	-0.105887	0.4527	0.217031	0.000883565	0.113802	0.221626	905.474	877.991	910.107	897.857	863.411	834.969	871.149	856.509	989.681	1007.88	1025.76	1007.77	Diff6, Pnutl3	54204	uc009juq.1	protein_coding	septin 1 [Source:MGI Symbol;Acc:MGI:1858916]	SEPTIN	GO:0005525; GO:0007049; GO:0008150; GO:0003674; GO:0043167; GO:0031105; GO:0005575; GO:0005622; GO:0005623; GO:0005737; GO:0005856; GO:0043226; GO:0043234; GO:0051301; GO:0005515	GTP binding; cell cycle; biological_process; molecular_function; ion binding; septin complex; cellular_component; intracellular; cell; cytoplasm; cytoskeleton; organelle; protein complex; cell division; protein binding
ENSMUSG00000000489	Pdgfb			2.59839	1.22986e-30	4.27929	5.81818e-50	0.0704853	0.184126	0	0.0848704	0.954886	0.68648	2.26777	1.30305	15.1634	13.4231	13.7836	14.1234	PDGF-B, Sis	18591	uc007wuz.1	protein_coding	platelet derived growth factor, B polypeptide [Source:MGI Symbol;Acc:MGI:97528]	PLATELET DERIVED GROWTH FACTOR SUBUNIT B PRECURSOR PDGF SUBUNIT B PDGF 2 PLATELET DERIVED GROWTH FACTOR B CHAIN PLATELET DERIVED GROWTH FACTOR BETA POLYPEPTIDE PROTO ONCOGENE C SIS	GO:0001568; GO:0001892; GO:0001938; GO:0002548; GO:0003104; GO:0005161; GO:0005615; GO:0005737; GO:0006468; GO:0006929; GO:0007179; GO:0007507; GO:0007596; GO:0008083; GO:0008284; GO:0009611; GO:0009986; GO:0010512; GO:0010544; GO:0014068; GO:0014911; GO:0016176; GO:0016323; GO:0018105; GO:0018108; GO:0030031; GO:0030036; GO:0030335; GO:0030336; GO:0031954; GO:0032147; GO:0032148; GO:0035793; GO:…	blood vessel development; embryonic placenta development; positive regulation of endothelial cell proliferation; monocyte chemotaxis; positive regulation of glomerular filtration; platelet-derived growth factor receptor binding; extracellular space; cytoplasm; protein phosphorylation; substrate-dependent cell migration; transforming growth factor beta receptor signaling pathway; heart development…
ENSMUSG00000000530	Acvrl1	-0.791897	1.12328e-07	-2.12783	8.20441e-23	-3.2212	8.6047e-52	14.0815	16.0407	16.8041	15.6421	8.18813	7.90613	8.866	8.32009	1.24947	1.13133	1.39709	1.2593			uc007xsm.2; uc007xsn.2; uc007xsp.2; uc007xsq.2; uc007xso.2	protein_coding	activin A receptor, type II-like 1 [Source:MGI Symbol;Acc:MGI:1338946]	ACTIVIN RECEPTOR TYPE 1 PRECURSOR EC_2.7.11.30 ACTIVIN RECEPTOR TYPE I ACTR I SERINE/THREONINE KINASE RECEPTOR R1 SKR1; UNKNOWN	GO:0001525; GO:0001701; GO:0005515; GO:0007179; GO:0030509; GO:0045766; GO:0048514; GO:0008150; GO:0048856; GO:0007165; GO:0003674; GO:0009790; GO:0048646; GO:0005524; GO:0043167; GO:0030154; GO:0001937; GO:0001938; GO:0001946; GO:0001974; GO:0030513; GO:0042118; GO:0045602; GO:0045603; GO:0045893; GO:0046872; GO:0060836; GO:0060840; GO:0060841; GO:0061298; GO:0071560; GO:0006355; GO:0030308; GO:…	angiogenesis; in utero embryonic development; protein binding; transforming growth factor beta receptor signaling pathway; BMP signaling pathway; positive regulation of angiogenesis; blood vessel morphogenesis; biological_process; anatomical structure development; signal transduction; molecular_function; embryo development; anatomical structure formation involved in morphogenesis; ATP binding; io…
ENSMUSG00000000531	Grasp	0.402533	0.16419	0.120604	0.786052	0.670055	0.0145447	6.13043	6.85056	7.87683	6.95261	12.5499	8.54133	12.0535	11.0482	11.4716	13.6769	11.6552	12.2679	tamalin	56149	uc007xsu.1	protein_coding	GRP1 (general receptor for phosphoinositides 1)-associated scaffold protein [Source:MGI Symbol;Acc:MGI:1860303]	GENERAL RECEPTOR PHOSPHOINOSITIDES 1 ASSOCIATED SCAFFOLD GRP1 ASSOCIATED SCAFFOLD	GO:0006810; GO:0008150; GO:0005575; GO:0005623; GO:0005886; GO:0005622; GO:0005737; GO:0005634; GO:0005635; GO:0043226; GO:0003674; GO:0005515; GO:0005641; GO:0006886; GO:0007165; GO:0042802; GO:0030165; GO:0008104; GO:0030306	transport; biological_process; cellular_component; cell; plasma membrane; intracellular; cytoplasm; nucleus; nuclear envelope; organelle; molecular_function; protein binding; nuclear envelope lumen; intracellular protein transport; signal transduction; identical protein binding; PDZ domain binding; protein localization; ADP-ribosylation factor binding
ENSMUSG00000000532	Acvr1b	-0.252782	0.135076	-0.110564	0.636529	-0.374867	0.017429	32.951	30.8431	37.3675	33.7206	28.9601	27.5378	29.062	28.52	25.3955	23.2827	31.393	26.6904	6820432J04, ActR-IB, ActRIB, Acvrlk4, Alk4, SKR2	11479	uc007xsr.1	protein_coding	activin A receptor, type 1B [Source:MGI Symbol;Acc:MGI:1338944]	TGF BETA RECEPTOR TYPE 1 PRECURSOR TGFR 1 EC_2.7.11.30 TRANSFORMING GROWTH FACTOR BETA RECEPTOR TYPE I TGF BETA RECEPTOR TYPE I TBETAR I	GO:0003674; GO:0043167; GO:0007165; GO:0008150; GO:0006464; GO:0048856; GO:0005575; GO:0005623; GO:0005886; GO:0004871; GO:0016301; GO:0009790; GO:0001701; GO:0001942; GO:0004674; GO:0004675; GO:0005024; GO:0005515; GO:0005524; GO:0005887; GO:0007166; GO:0007498; GO:0009966; GO:0010628; GO:0010629; GO:0018107; GO:0032924; GO:0046872; GO:0048185; GO:0006355; GO:0030308; GO:0070062; GO:0009986; GO:…	molecular_function; ion binding; signal transduction; biological_process; cellular protein modification process; anatomical structure development; cellular_component; cell; plasma membrane; signal transducer activity; kinase activity; embryo development; in utero embryonic development; hair follicle development; protein serine/threonine kinase activity; transmembrane receptor protein serine/threo…
ENSMUSG00000000538	Tom1l2	-0.0942275	0.85544	-0.0868406	0.800182	-0.191917	0.501777	5.2569	5.39486	7.05598	5.90258	5.80756	5.39034	5.46521	5.55437	4.91972	5.79709	5.09921	5.27201	2900016I08Rik, A730055F12Rik, AU042072, Srebf1	216810	uc007jfq.1; uc007jft.1; uc007jfr.1	protein_coding	target of myb1-like 2 (chicken) [Source:MGI Symbol;Acc:MGI:2443306]	TOM1 2 TARGET OF MYB 2	GO:0005575; GO:0005622; GO:0005623; GO:0006886; GO:0006810; GO:0008150; GO:0070062; GO:0005515; GO:0007165; GO:0030276; GO:0019901; GO:0045839	cellular_component; intracellular; cell; intracellular protein transport; transport; biological_process; extracellular vesicular exosome; protein binding; signal transduction; clathrin binding; protein kinase binding; negative regulation of mitosis
ENSMUSG00000000544	Gpa33							0	0	0	0	0	0	0	0	0	0	0	0	2010310L10Rik, 2210401D16Rik, BB116197	59290	uc007dkj.1	protein_coding	glycoprotein A33 (transmembrane) [Source:MGI Symbol;Acc:MGI:1891703]	CELL SURFACE A33 ANTIGEN PRECURSOR GLYCOPROTEIN A33; UNKNOWN	GO:0005886; GO:0005575; GO:0005623; GO:0016021; GO:0070062	plasma membrane; cellular_component; cell; integral component of membrane; extracellular vesicular exosome
ENSMUSG00000000552	Zfp385a							0.0897757	0.547207	0.415261	0.350748	0.486488	0.218589	0.550175	0.418417	0.0704865	0	0	0.0234955	Hzf, Zfp385, Znf385a	29813	uc007xya.1	protein_coding	zinc finger protein 385A [Source:MGI Symbol;Acc:MGI:1352495]	ZINC FINGER ZINC FINGER	GO:0008150; GO:0005575; GO:0005623; GO:0002376; GO:0030154; GO:0048856; GO:0000902; GO:0048646; GO:0003674; GO:0043167; GO:0050877; GO:0007049; GO:0006950; GO:0008219; GO:0009058; GO:0034641; GO:0005622; GO:0005737; GO:0003723; GO:0003729; GO:0003730; GO:0006351; GO:0006355; GO:0006915; GO:0006974; GO:0007599; GO:0007611; GO:0007626; GO:0008270; GO:0008298; GO:0010609; GO:0030220; GO:0030425; GO:…	biological_process; cellular_component; cell; immune system process; cell differentiation; anatomical structure development; cell morphogenesis; anatomical structure formation involved in morphogenesis; molecular_function; ion binding; neurological system process; cell cycle; response to stress; cell death; biosynthetic process; cellular nitrogen compound metabolic process; intracellular; cytopla…
ENSMUSG00000000555	Itga5	0.121576	0.855974	-0.495354	0.182447	-0.401269	0.359549	2.06662	2.41299	2.89674	2.45879	4.15716	1.37233	3.66996	3.06648	1.84385	1.62041	1.78595	1.75007	Cd49e, Fnra, VLA5	16402	uc007xyb.3	protein_coding	integrin alpha 5 (fibronectin receptor alpha) [Source:MGI Symbol;Acc:MGI:96604]	INTEGRIN ALPHA PRECURSOR RECEPTOR SUBUNIT ALPHA [CONTAINS INTEGRIN ALPHA HEAVY CHAIN; INTEGRIN ALPHA LIGHT CHAIN]	GO:0005575; GO:0007155; GO:0008150; GO:0005623; GO:0005886; GO:0050877; GO:0022607; GO:0034330; GO:0003674; GO:0005178; GO:0005515; GO:0007044; GO:0007157; GO:0007159; GO:0007613; GO:0009897; GO:0009986; GO:0033631; GO:0045202; GO:0046872; GO:0043167; GO:0050731; GO:0005925; GO:0035313; GO:0034113; GO:0035987; GO:0032587; GO:2000811; GO:0031589; GO:0005911; GO:0007229; GO:0010811; GO:0005154; GO:…	cellular_component; cell adhesion; biological_process; cell; plasma membrane; neurological system process; cellular component assembly; cell junction organization; molecular_function; integrin binding; protein binding; cell-substrate junction assembly; heterophilic cell-cell adhesion via plasma membrane cell adhesion molecules; leukocyte cell-cell adhesion; memory; external side of plasma membran…
ENSMUSG00000000560	Gabra2							0	0	0	0	0	0	0	0	0	0	0	0	C630048P16Rik, Gabra-2	14395	uc008xqw.1	protein_coding	gamma-aminobutyric acid (GABA) A receptor, subunit alpha 2 [Source:MGI Symbol;Acc:MGI:95614]	GAMMA AMINOBUTYRIC ACID RECEPTOR SUBUNIT ALPHA PRECURSOR GABA A RECEPTOR SUBUNIT ALPHA	GO:0005575; GO:0005623; GO:0005886; GO:0043234; GO:0003674; GO:0022857; GO:0004871; GO:0004890; GO:0005230; GO:0005254; GO:0030054; GO:0030424; GO:0034707; GO:0045211; GO:1902476; GO:0006810; GO:0008150; GO:0055085; GO:0030285; GO:0006836; GO:0007214; GO:0008503; GO:0001505	cellular_component; cell; plasma membrane; protein complex; molecular_function; transmembrane transporter activity; signal transducer activity; GABA-A receptor activity; extracellular ligand-gated ion channel activity; chloride channel activity; cell junction; axon; chloride channel complex; postsynaptic membrane; chloride transmembrane transport; transport; biological_process; transmembrane tran…
ENSMUSG00000000561	Wdr77	-0.0146893	0.978582	0.338681	0.0101679	0.332415	0.0146674	16.5309	17.1977	16.7534	16.8273	16.1601	17.11	18.2124	17.1608	21.7776	21.1891	23.542	22.1696	2610003I18Rik, 2610312E17Rik, C79984, p44/MEP50	70465	uc008qvp.1	protein_coding	WD repeat domain 77 [Source:MGI Symbol;Acc:MGI:1917715]	METHYLOSOME 50 MEP 50 WD REPEAT CONTAINING 77; UNKNOWN	GO:0008150; GO:0030154; GO:0048856; GO:0005575; GO:0005622; GO:0005623; GO:0005737; GO:0043234; GO:0005829; GO:0003674; GO:0005515; GO:0006357; GO:0008284; GO:0008285; GO:0034709; GO:0060528; GO:0060770; GO:0005794; GO:0005634; GO:0030374	biological_process; cell differentiation; anatomical structure development; cellular_component; intracellular; cell; cytoplasm; protein complex; cytosol; molecular_function; protein binding; regulation of transcription from RNA polymerase II promoter; positive regulation of cell proliferation; negative regulation of cell proliferation; methylosome; secretory columnal luminar epithelial cell diffe…
ENSMUSG00000000562	Adora3							0.162976	0	0	0.0543254	0	0	0.124846	0.0416155	0.127959	0.112453	0	0.0801374	1700001D09Rik, 4930578J19Rik, A3AR, A3R, AA3R, ARA3, Gpcr2	11542	uc008qvg.3; uc008qvi.2	protein_coding	adenosine A3 receptor [Source:MGI Symbol;Acc:MGI:104847]	ADENOSINE RECEPTOR	GO:0001609; GO:0001973; GO:0002553; GO:0002687; GO:0005886; GO:0005887; GO:0014068; GO:0042629; GO:0043306; GO:0050729; GO:0050850; GO:0070257; GO:0008150; GO:0005575; GO:0005622; GO:0005623; GO:0005737; GO:0005764; GO:0005773; GO:0043226; GO:0002376; GO:0006810; GO:0006950; GO:0007267; GO:0016192; GO:0007165; GO:0003674; GO:0004871	G-protein coupled adenosine receptor activity; adenosine receptor signaling pathway; histamine secretion by mast cell; positive regulation of leukocyte migration; plasma membrane; integral component of plasma membrane; positive regulation of phosphatidylinositol 3-kinase signaling; mast cell granule; positive regulation of mast cell degranulation; positive regulation of inflammatory response; pos…
ENSMUSG00000000563	Atp5f1	-0.0664618	0.78427	0.0599719	0.689789	-0.00327195	0.989418	115.539	120.064	127.389	120.998	118.197	115.854	121.593	118.548	118.645	124.941	131.909	125.165	C76477	11950	uc008qvm.1	protein_coding	ATP synthase, H+ transporting, mitochondrial F0 complex, subunit B1 [Source:MGI Symbol;Acc:MGI:1100495]	ATP SYNTHASE F 0 COMPLEX SUBUNIT B1 MITOCHONDRIAL PRECURSOR ATP SYNTHASE SUBUNIT B ATPASE SUBUNIT B; UNKNOWN	GO:0006810; GO:0008150; GO:0009058; GO:0034641; GO:0044281; GO:0055085; GO:0005575; GO:0005622; GO:0005623; GO:0005737; GO:0005739; GO:0043226; GO:0043234; GO:0000276; GO:0005743; GO:0005753; GO:0015986; GO:0046933; GO:0003674; GO:0016887; GO:0022857; GO:0070062; GO:0016020; GO:0005515; GO:0005634; GO:0006200; GO:0021762	transport; biological_process; biosynthetic process; cellular nitrogen compound metabolic process; small molecule metabolic process; transmembrane transport; cellular_component; intracellular; cell; cytoplasm; mitochondrion; organelle; protein complex; mitochondrial proton-transporting ATP synthase complex, coupling factor F(o); mitochondrial inner membrane; mitochondrial proton-transporting ATP …
ENSMUSG00000000567	Sox9							0	0	0	0	0	0	0	0	0	0	0	0	2010306G03Rik, AV220920, mKIAA4243	20682	uc007med.2	protein_coding	SRY (sex determining region Y)-box 9 [Source:MGI Symbol;Acc:MGI:98371]	TRANSCRIPTION FACTOR SOX	GO:0008150; GO:0003674; GO:0003723; GO:0009790; GO:0048856; GO:0048646; GO:0030154; GO:0007267; GO:0007165; GO:0042592; GO:0008283; GO:0040007; GO:0005575; GO:0005622; GO:0005623; GO:0005634; GO:0043226; GO:0043234; GO:0003677; GO:0030198; GO:0007155; GO:0000003; GO:0007010; GO:0006464; GO:0006461; GO:0022607; GO:0065003; GO:0009058; GO:0034641; GO:0051276; GO:0006259; GO:0016301; GO:0001071; GO:…	biological_process; molecular_function; RNA binding; embryo development; anatomical structure development; anatomical structure formation involved in morphogenesis; cell differentiation; cell-cell signaling; signal transduction; homeostatic process; cell proliferation; growth; cellular_component; intracellular; cell; nucleus; organelle; protein complex; DNA binding; extracellular matrix organizat…
ENSMUSG00000000568	Hnrnpd	-0.0679758	0.794116	-0.000918689	0.997256	-0.0666012	0.683564	133.649	132.58	120.771	129	124.755	123.472	131.54	126.589	121.039	135.583	127.048	127.89	Auf1, Hnrpd	11991	uc008ygt.2; uc008ygu.2; uc008ygv.2; uc008ygw.2	protein_coding	heterogeneous nuclear ribonucleoprotein D [Source:MGI Symbol;Acc:MGI:101947]	HETEROGENEOUS NUCLEAR RIBONUCLEOPROTEIN D HNRNP D HNRNP DL; UNKNOWN	GO:0000166; GO:0043488; GO:0008150; GO:0003674; GO:0003677; GO:0005575; GO:0005622; GO:0005623; GO:0009058; GO:0034641; GO:0005737; GO:0003723; GO:0005515; GO:0006351; GO:0006355; GO:0030529; GO:0042162; GO:0042752; GO:0045727; GO:0097167; GO:0070062; GO:0044822; GO:0005634; GO:0003676; GO:0019013	nucleotide binding; regulation of mRNA stability; biological_process; molecular_function; DNA binding; cellular_component; intracellular; cell; biosynthetic process; cellular nitrogen compound metabolic process; cytoplasm; RNA binding; protein binding; transcription, DNA-templated; regulation of transcription, DNA-templated; ribonucleoprotein complex; telomeric DNA binding; regulation of circadia…
ENSMUSG00000000579	Dynlt1c	0.126967	0.825969	0.274865	0.57324	0.554221	0.246408	0.980188	1.138	0.587728	0.901973	1.62298	0.92812	1.25144	1.26751	2.00947	0.676325	2.958	1.88127	100040603, Dynlt1d	100040563	uc008ahi.2	protein_coding	dynein light chain Tctex-type 1C [Source:MGI Symbol;Acc:MGI:3807476]	DYNEIN LIGHT CHAIN TCTEX TYPE 1 ACTIVATOR OF G SIGNALING 2 AGS2 T COMPLEX TESTIS SPECIFIC 1	GO:0008150; GO:0007049; GO:0007067; GO:0051301; GO:0006810; GO:0005575; GO:0005622; GO:0005623; GO:0005856; GO:0043226; GO:0043234; GO:0005737; GO:0005794; GO:0003674; GO:0007010; GO:0000132; GO:0001917; GO:0003774; GO:0005515; GO:0005868; GO:0005874; GO:0008152; GO:0008277; GO:0050768; GO:0030154; GO:0048856	biological_process; cell cycle; mitotic nuclear division; cell division; transport; cellular_component; intracellular; cell; cytoskeleton; organelle; protein complex; cytoplasm; Golgi apparatus; molecular_function; cytoskeleton organization; establishment of mitotic spindle orientation; photoreceptor inner segment; motor activity; protein binding; cytoplasmic dynein complex; microtubule; metaboli…
ENSMUSG00000000581	C1d	0.214597	0.543612	0.266141	0.297584	0.530264	0.0157132	7.31064	8.24859	9.12864	8.22929	9.62497	9.77757	11.2794	10.2273	10.9139	12.149	15.288	12.7836	1110036E10Rik, AI875855, SUN-CoR	57316	uc007ice.1	protein_coding	C1D nuclear receptor co-repressor [Source:MGI Symbol;Acc:MGI:1927354]	NUCLEAR NUCLEIC ACID BINDING C1D	GO:0005575; GO:0043234; GO:0003674; GO:0008150; GO:0008219; GO:0009058; GO:0034641; GO:0005622; GO:0005623; GO:0005737; GO:0000988; GO:0003677; GO:0003714; GO:0005515; GO:0006351; GO:0006915; GO:0016922; GO:0017053; GO:0045892; GO:0005730; GO:0005634; GO:0003723; GO:0000460	cellular_component; protein complex; molecular_function; biological_process; cell death; biosynthetic process; cellular nitrogen compound metabolic process; intracellular; cell; cytoplasm; protein binding transcription factor activity; DNA binding; transcription corepressor activity; protein binding; transcription, DNA-templated; apoptotic process; ligand-dependent nuclear receptor binding; trans…
ENSMUSG00000000594	Gm2a	-0.158539	0.254311	-0.152777	0.165489	-0.312612	0.000919907	139.792	131.966	143.615	138.458	125.309	121.708	134.077	127.031	107.291	123.45	114.963	115.235	AA408702, AW215435, GM2-AP, SAP-3	14667	uc007iyw.2	protein_coding	GM2 ganglioside activator protein [Source:MGI Symbol;Acc:MGI:95762]	GANGLIOSIDE GM2 ACTIVATOR PRECURSOR CEREBROSIDE SULFATE ACTIVATOR GM2 AP SPHINGOLIPID ACTIVATOR 3 SAP 3	GO:0008150; GO:0050877; GO:0005975; GO:0009056; GO:0003674; GO:0030234; GO:0006629; GO:0005575; GO:0005622; GO:0005623; GO:0005737; GO:0005739; GO:0043226; GO:0016798; GO:0004563; GO:0006689; GO:0007611; GO:0008047; GO:0009313; GO:0019915; GO:0050885; GO:0070062; GO:0005764; GO:0006869; GO:0005319; GO:0009898; GO:0032428; GO:0005889; GO:0001573; GO:0016004; GO:0051345; GO:0045179	biological_process; neurological system process; carbohydrate metabolic process; catabolic process; molecular_function; enzyme regulator activity; lipid metabolic process; cellular_component; intracellular; cell; cytoplasm; mitochondrion; organelle; hydrolase activity, acting on glycosyl bonds; beta-N-acetylhexosaminidase activity; ganglioside catabolic process; learning or memory; enzyme activat…
ENSMUSG00000000600	Krit1	0.136139	0.76838	-0.122977	0.668546	0.0402655	0.931427	10.232	8.70571	6.18672	8.3748	10.5396	8.98285	9.98975	9.83741	9.58249	8.21361	9.26339	9.01983	2010007K12Rik, A630036P20Rik, AA432855, AI450393, AI643869, BB155247, BB235701, Ccm1	79264	uc008whv.2; uc008wht.2	protein_coding	KRIT1, ankyrin repeat containing [Source:MGI Symbol;Acc:MGI:1930618]	KREV INTERACTION TRAPPED 1 KREV INTERACTION TRAPPED 1 CEREBRAL CAVERNOUS MALFORMATIONS 1	GO:0001525; GO:0001937; GO:0005083; GO:0005515; GO:0005546; GO:0005737; GO:0005874; GO:0005886; GO:0005911; GO:0008017; GO:0010596; GO:0016525; GO:0032092; GO:0032403; GO:0043234; GO:0045454; GO:0050790; GO:2000114; GO:2000352; GO:0008150; GO:0042592; GO:0005575; GO:0003674; GO:0008092; GO:0005623; GO:0005622; GO:0005856; GO:0043226; GO:0008289; GO:0043167; GO:0030234; GO:0048646; GO:0048856; GO:…	angiogenesis; negative regulation of endothelial cell proliferation; small GTPase regulator activity; protein binding; phosphatidylinositol-4,5-bisphosphate binding; cytoplasm; microtubule; plasma membrane; cell-cell junction; microtubule binding; negative regulation of endothelial cell migration; negative regulation of angiogenesis; positive regulation of protein binding; protein complex binding…
ENSMUSG00000000605	Clcn4-2	0.068912	0.842174	-0.105414	0.600364	-0.0289033	0.923179	39.8503	45.9665	41.6317	42.4828	49.1782	43.3549	45.8421	46.125	44.9039	36.7653	47.8328	43.1673	Clc4-2, Clcn4	12727	uc009fcr.1	protein_coding	chloride channel 4-2 [Source:MGI Symbol;Acc:MGI:104571]	H + /CL EXCHANGE TRANSPORTER 5 CHLORIDE CHANNEL 5 CLC 5 CHLORIDE TRANSPORTER CLC 5	GO:0005575; GO:0003674; GO:0022857; GO:0005622; GO:0005623; GO:0005737; GO:0005768; GO:0043226; GO:0043167; GO:0005247; GO:0005524; GO:0015297; GO:0016021; GO:0044070; GO:0008150; GO:1902476; GO:0005254	cellular_component; molecular_function; transmembrane transporter activity; intracellular; cell; cytoplasm; endosome; organelle; ion binding; voltage-gated chloride channel activity; ATP binding; antiporter activity; integral component of membrane; regulation of anion transport; biological_process; chloride transmembrane transport; chloride channel activity
ENSMUSG00000000606	Vmn2r88							0	0	0	0	0	0	0	0	0	0	0	0			uc009vap.1; uc009vao.1	protein_coding	vomeronasal 2, receptor 88 [Source:MGI Symbol;Acc:MGI:1316662]	VOMERONASAL TYPE 2 RECEPTOR PRECURSOR VOMERONASAL TYPE 2 RECEPTOR	GO:0004930; GO:0005886; GO:0007186; GO:0016021; GO:0005575; GO:0007165; GO:0008150; GO:0005623; GO:0003674; GO:0004871	G-protein coupled receptor activity; plasma membrane; G-protein coupled receptor signaling pathway; integral component of membrane; cellular_component; signal transduction; biological_process; cell; molecular_function; signal transducer activity
ENSMUSG00000000617	Grm6	-1.2385	1.79928e-11	-0.987928	0.00115121	-2.98896	4.81e-26	5.38757	4.95554	6.20086	5.51465	1.71331	1.04696	1.62759	1.46262	0.536197	0.209431	0.137396	0.294341			uc007iss.1; uc007isu.2	protein_coding	glutamate receptor, metabotropic 6 [Source:MGI Symbol;Acc:MGI:1351343]	METABOTROPIC GLUTAMATE RECEPTOR PRECURSOR	GO:0008150; GO:0048856; GO:0050877; GO:0005575; GO:0005623; GO:0005886; GO:0003674; GO:0004871; GO:0007165; GO:0005622; GO:0005737; GO:0005783; GO:0043226; GO:0005794; GO:0000139; GO:0001642; GO:0005789; GO:0005887; GO:0007186; GO:0007196; GO:0007216; GO:0007601; GO:0007626; GO:0008066; GO:0035841; GO:0042734; GO:0042995; GO:0045211; GO:0050908; GO:0050953; GO:0051966; GO:0060041; GO:0090280; GO:…	biological_process; anatomical structure development; neurological system process; cellular_component; cell; plasma membrane; molecular_function; signal transducer activity; signal transduction; intracellular; cytoplasm; endoplasmic reticulum; organelle; Golgi apparatus; Golgi membrane; group III metabotropic glutamate receptor activity; endoplasmic reticulum membrane; integral component of plasm…
ENSMUSG00000000627	Sema4f	0.0510703	0.920894	0.125401	0.581725	0.187341	0.375561	22.7817	21.6502	28.5205	24.3175	24.9508	23.4942	29.6281	26.0244	27.3175	25.3055	33.7832	28.8021		20355	uc012ent.1; uc009clo.2	protein_coding	sema domain, immunoglobulin domain (Ig), TM domain, and short cytoplasmic domain [Source:MGI Symbol;Acc:MGI:1340055]	SEMAPHORIN PRECURSOR	GO:0004872; GO:0005515; GO:0005886; GO:0016021; GO:0030517; GO:0031290; GO:0008150; GO:0030154; GO:0048856; GO:0005575; GO:0005623; GO:0003674; GO:0000902; GO:0040011; GO:0005783; GO:0045202; GO:0007411; GO:0045211	receptor activity; protein binding; plasma membrane; integral component of membrane; negative regulation of axon extension; retinal ganglion cell axon guidance; biological_process; cell differentiation; anatomical structure development; cellular_component; cell; molecular_function; cell morphogenesis; locomotion; endoplasmic reticulum; synapse; axon guidance; postsynaptic membrane
ENSMUSG00000000628	Hk2	0.606053	0.0121923	0.52562	0.0516603	1.49805	2.27426e-08	0.861434	1.08014	1.64697	1.19618	3.39212	2.34914	2.37562	2.70563	4.70737	3.89917	4.24259	4.28305	AI642394, HKII	15277	uc009cll.2	protein_coding	hexokinase 2 [Source:MGI Symbol;Acc:MGI:1315197]	HEXOKINASE EC_2.7.1.1 HEXOKINASE TYPE HK; UNKNOWN	GO:0001678; GO:0004340; GO:0004396; GO:0005739; GO:0005829; GO:0006006; GO:0006096; GO:0008637; GO:0008865; GO:0019158; GO:0046324; GO:0046835; GO:0051156; GO:0005975; GO:0008150; GO:0003674; GO:0016301; GO:0007005; GO:0008219; GO:0006091; GO:0009056; GO:0044281; GO:0005575; GO:0005622; GO:0005623; GO:0005737; GO:0043226; GO:0042592; GO:0005741; GO:0016020; GO:0005536; GO:0007595; GO:0002931	cellular glucose homeostasis; glucokinase activity; hexokinase activity; mitochondrion; cytosol; glucose metabolic process; glycolytic process; apoptotic mitochondrial changes; fructokinase activity; mannokinase activity; regulation of glucose import; carbohydrate phosphorylation; glucose 6-phosphate metabolic process; carbohydrate metabolic process; biological_process; molecular_function; kinase…
ENSMUSG00000000631	Myo18a	-0.334215	0.0203932	0.256789	0.0473796	-0.095452	0.646041	14.3353	13.5187	17.3026	15.0522	11.9597	10.7812	13.2498	11.9969	15.3184	13.5385	14.6069	14.4879	MAJN, MyoPDZ, MysPDZ	360013	uc007khg.1; uc007khf.1; uc011xzy.1; uc011xzx.1; uc007khj.1; uc007khi.1	protein_coding	myosin XVIIIA [Source:MGI Symbol;Acc:MGI:2667185]	UNCONVENTIONAL MYOSIN XVIIIA MOLECULE ASSOCIATED WITH JAK3 N TERMINUS MAJN MYOSIN CONTAINING A PDZ DOMAIN; UNKNOWN	GO:0005856; GO:0005575; GO:0005622; GO:0005623; GO:0043226; GO:0006810; GO:0008150; GO:0016192; GO:0061024; GO:0003674; GO:0043167; GO:0007010; GO:0040011; GO:0048870; GO:0043234; GO:0005737; GO:0005794; GO:0000139; GO:0003774; GO:0005524; GO:0005802; GO:0007030; GO:0008152; GO:0016459; GO:0016477; GO:0031032; GO:0043531; GO:0048194; GO:0050714; GO:0016020; GO:0044822; GO:0051015; GO:0042641	cytoskeleton; cellular_component; intracellular; cell; organelle; transport; biological_process; vesicle-mediated transport; membrane organization; molecular_function; ion binding; cytoskeleton organization; locomotion; cell motility; protein complex; cytoplasm; Golgi apparatus; Golgi membrane; motor activity; ATP binding; trans-Golgi network; Golgi organization; metabolic process; myosin complex…
ENSMUSG00000000632	Sez6							0	0	0.0548747	0.0182916	0.0321435	0.0288854	0.0545272	0.0385187	0	0	0	0	BSRP-C, D11Bhm177e, sez-6	20370	uc007khp.1; uc007kho.1	protein_coding	seizure related gene 6 [Source:MGI Symbol;Acc:MGI:104745]	SEIZURE 6 PRECURSOR	GO:0008150; GO:0030154; GO:0048856; GO:0005575; GO:0005623; GO:0007267; GO:0021700; GO:0005622; GO:0005737; GO:0005886; GO:0005783; GO:0043226; GO:0005576; GO:0005615; GO:0003674; GO:0008344; GO:0016021; GO:0021680; GO:0030054; GO:0043025; GO:0043197; GO:0043198; GO:0045202; GO:0048471; GO:0050773; GO:0060074; GO:0060079; GO:0090036; GO:0097440; GO:1900006; GO:2000171	biological_process; cell differentiation; anatomical structure development; cellular_component; cell; cell-cell signaling; developmental maturation; intracellular; cytoplasm; plasma membrane; endoplasmic reticulum; organelle; extracellular region; extracellular space; molecular_function; adult locomotory behavior; integral component of membrane; cerebellar Purkinje cell layer development; cell ju…
ENSMUSG00000000673	Haao	0.188848	0.589181	0.0943876	0.771072	0.319011	0.13617	36.8601	44.4069	39.9645	40.4105	52.4437	51.636	41.5165	48.5321	56.0307	46.918	56.0752	53.008	0610007K21Rik, 0610012J07Rik, 3-HAO, 3-HAOxase, 3HAO	107766	uc008dsk.1	protein_coding	3-hydroxyanthranilate 3,4-dioxygenase [Source:MGI Symbol;Acc:MGI:1349444]	3 HYDROXYANTHRANILATE 3 4 DIOXYGENASE {ECO: |HAMAP RULE: } EC_1.13.11.6 {ECO: |HAMAP RULE: } 3 HYDROXYANTHRANILATE OXYGENASE {ECO: |HAMAP RULE: } 3 HAO {ECO: |HAMAP RULE: } 3 HYDROXYANTHRANILIC ACID DIOXYGENASE {ECO: |HAMAP RULE: } HAD {ECO: |HAMAP RULE:	GO:0006520; GO:0008150; GO:0044281; GO:0009058; GO:0034641; GO:0051186; GO:0003674; GO:0043167; GO:0009056; GO:0016491; GO:0000334; GO:0006569; GO:0008198; GO:0019805; GO:0034354; GO:0043420; GO:0055114; GO:0070062; GO:0005829; GO:0046686; GO:0010043; GO:0070050; GO:0031966; GO:0019825; GO:0046874	cellular amino acid metabolic process; biological_process; small molecule metabolic process; biosynthetic process; cellular nitrogen compound metabolic process; cofactor metabolic process; molecular_function; ion binding; catabolic process; oxidoreductase activity; 3-hydroxyanthranilate 3,4-dioxygenase activity; tryptophan catabolic process; ferrous iron binding; quinolinate biosynthetic process;…
ENSMUSG00000000682	Cd52	-0.19384	0.0425979	0.0571717	0.672661	-0.136171	0.171334	1992.13	1988.43	2099.89	2026.82	1774.94	1761.4	1907.67	1814.67	1790.34	1893.8	2044.35	1909.5	AI463198, B7, B7-Ag, CAMPATH-1, CLS1, MB7	23833	uc008vea.2	protein_coding	CD52 antigen [Source:MGI Symbol;Acc:MGI:1346088]	UNKNOWN	GO:0005575; GO:0005623; GO:0005886; GO:0031225	cellular_component; cell; plasma membrane; anchored component of membrane
ENSMUSG00000000686	Abhd15	-0.600103	0.00505361	-0.702587	0.0124456	-1.54708	6.10776e-11	9.08092	11.2118	12.2251	10.8393	4.8964	6.05015	7.57931	6.17529	3.24565	2.99262	3.43577	3.22468	1300007F04Rik	67477	uc007kha.1; uc033fyj.1	protein_coding	abhydrolase domain containing 15 [Source:MGI Symbol;Acc:MGI:1914727]	ABHYDROLASE DOMAIN CONTAINING 15 PRECURSOR EC_3.1.1.-; UNKNOWN	GO:0008150; GO:0005575; GO:0005576; GO:0003674; GO:0008152; GO:0016787; GO:0016020	biological_process; cellular_component; extracellular region; molecular_function; metabolic process; hydrolase activity; membrane
ENSMUSG00000000690	Hoxb6							0	0	0	0	0	0.0849944	0	0.0283315	0	0	0	0	Hox-2.2	15414	uc007lbt.1	protein_coding	homeobox B6 [Source:MGI Symbol;Acc:MGI:96187]	HOMEOBOX HOX	GO:0008150; GO:0009790; GO:0048856; GO:0003674; GO:0003677; GO:0002376; GO:0042592; GO:0009058; GO:0034641; GO:0005575; GO:0005622; GO:0005623; GO:0005634; GO:0043226; GO:0001071; GO:0003700; GO:0006351; GO:0006355; GO:0009952; GO:0034101; GO:0043565; GO:0048704; GO:0048706; GO:0044822	biological_process; embryo development; anatomical structure development; molecular_function; DNA binding; immune system process; homeostatic process; biosynthetic process; cellular nitrogen compound metabolic process; cellular_component; intracellular; cell; nucleus; organelle; nucleic acid binding transcription factor activity; sequence-specific DNA binding transcription factor activity; transc…
ENSMUSG00000000693	Loxl3							0	0.341455	0.604616	0.315357	0	0.0397829	0.225295	0.0883593	0.230912	0.338216	0	0.189709	Lor2, Loxl2	16950	uc009clt.1	protein_coding	lysyl oxidase-like 3 [Source:MGI Symbol;Acc:MGI:1337004]	LYSYL OXIDASE HOMOLOG PRECURSOR LYSYL OXIDASE	GO:0008150; GO:0003674; GO:0016491; GO:0005575; GO:0006810; GO:0016192; GO:0043167; GO:0000902; GO:0030154; GO:0048856; GO:0001837; GO:0005044; GO:0005507; GO:0006898; GO:0016020; GO:0016641; GO:0045892; GO:0055114; GO:0005576; GO:0005515	biological_process; molecular_function; oxidoreductase activity; cellular_component; transport; vesicle-mediated transport; ion binding; cell morphogenesis; cell differentiation; anatomical structure development; epithelial to mesenchymal transition; scavenger receptor activity; copper ion binding; receptor-mediated endocytosis; membrane; oxidoreductase activity, acting on the CH-NH2 group of don…
ENSMUSG00000000701	Tcl1b5							0	0	0	0	0	0	0	0	0	0	0	0	D12Ertd644e	27382	uc007oxy.1	protein_coding	T cell leukemia/lymphoma 1B, 5 [Source:MGI Symbol;Acc:MGI:1351635]	UNKNOWN
ENSMUSG00000000706	Btn1a1							0	0	0	0	0.0472304	0	0	0.0157435	0	0	0	0	Btn	12231	uc007ptr.2; uc007ptt.1	protein_coding	butyrophilin, subfamily 1, member A1 [Source:MGI Symbol;Acc:MGI:103118]	BUTYROPHILIN PRECURSOR; {ECO: |EMBL: 1}	GO:0003674; GO:0005515; GO:0016021; GO:0005575; GO:0005615; GO:0016020; GO:0031324; GO:0046007; GO:0050710; GO:0008150	molecular_function; protein binding; integral component of membrane; cellular_component; extracellular space; membrane; negative regulation of cellular metabolic process; negative regulation of activated T cell proliferation; negative regulation of cytokine secretion; biological_process
ENSMUSG00000000708	Kat2b	-0.0297729	0.957522	-0.253971	0.192098	-0.287894	0.136818	17.7066	15.7125	18.2441	17.2211	18.5108	15.6056	17.8048	17.3071	14.0349	16.4455	12.7785	14.4196	A930006P13Rik, AI461839, AW536563, p/CAF, Pcaf	18519	uc008czp.2	protein_coding	K(lysine) acetyltransferase 2B [Source:MGI Symbol;Acc:MGI:1343094]	HISTONE ACETYLTRANSFERASE KAT2A EC_2.3.1.48 GENERAL CONTROL OF AMINO ACID SYNTHESIS 5 2 HISTONE ACETYLTRANSFERASE GCN5 LYSINE ACETYLTRANSFERASE 2A; UNKNOWN	GO:0008150; GO:0006464; GO:0051276; GO:0005575; GO:0005622; GO:0005623; GO:0005856; GO:0043226; GO:0005737; GO:0003674; GO:0019899; GO:0007049; GO:0009058; GO:0034641; GO:0005634; GO:0005654; GO:0043234; GO:0030234; GO:0016746; GO:0000988; GO:0005694; GO:0000123; GO:0000776; GO:0003713; GO:0004402; GO:0004468; GO:0004861; GO:0005515; GO:0005671; GO:0006338; GO:0006351; GO:0006355; GO:0006473; GO:…	biological_process; cellular protein modification process; chromosome organization; cellular_component; intracellular; cell; cytoskeleton; organelle; cytoplasm; molecular_function; enzyme binding; cell cycle; biosynthetic process; cellular nitrogen compound metabolic process; nucleus; nucleoplasm; protein complex; enzyme regulator activity; transferase activity, transferring acyl groups; protein …
ENSMUSG00000000711	Rab5b	-0.054801	0.899341	-0.172178	0.340312	-0.230339	0.111265	47.4887	47.9128	48.9805	48.1273	49.7543	40.2823	53.2486	47.7618	40.4987	45.542	41.0524	42.3644	C030027M18Rik	19344	uc007hnv.2	protein_coding	RAB5B, member RAS oncogene family [Source:MGI Symbol;Acc:MGI:105938]	RAS RELATED RAB	GO:0008150; GO:0003674; GO:0043167; GO:0006810; GO:0007165; GO:0009056; GO:0034641; GO:0034655; GO:0044281; GO:0005575; GO:0005623; GO:0005886; GO:0003924; GO:0005515; GO:0005525; GO:0006184; GO:0007032; GO:0007264; GO:0015031; GO:0019003; GO:0030100; GO:0030139; GO:0005622; GO:0005737; GO:0016023; GO:0043226; GO:0070062; GO:0005768; GO:0030742; GO:0019882; GO:0048227	biological_process; molecular_function; ion binding; transport; signal transduction; catabolic process; cellular nitrogen compound metabolic process; nucleobase-containing compound catabolic process; small molecule metabolic process; cellular_component; cell; plasma membrane; GTPase activity; protein binding; GTP binding; GTP catabolic process; endosome organization; small GTPase mediated signal …
ENSMUSG00000000724	Cryba1							0.774188	0	0	0.258063	0.699212	0.523617	0.197687	0.473505	0.101308	0	0.233634	0.111647	BA3/A1, Cryb	12957	uc007khe.1	protein_coding	crystallin, beta A1 [Source:MGI Symbol;Acc:MGI:88518]	BETA CRYSTALLIN BETA CRYSTALLIN	GO:0005212; GO:0042803; GO:0043010; GO:0008150; GO:0048856; GO:0003674; GO:0005198; GO:0005515; GO:0007601; GO:0005634; GO:0002088; GO:0005737	structural constituent of eye lens; protein homodimerization activity; camera-type eye development; biological_process; anatomical structure development; molecular_function; structural molecule activity; protein binding; visual perception; nucleus; lens development in camera-type eye; cytoplasm
ENSMUSG00000000730	Dnmt3l							0	0	0	0	0	0	0	0	0	0	0	0			uc007fxe.2; uc007fxf.2; uc007fxg.2; uc011xhr.2; uc007fxh.2; uc033fqo.1	protein_coding	DNA (cytosine-5-)-methyltransferase 3-like [Source:MGI Symbol;Acc:MGI:1859287]	DNA CYTOSINE 5 METHYLTRANSFERASE EC_2.1.1.37 DNA METHYLTRANSFERASE DNA MTASE M	GO:0000794; GO:0001701; GO:0001890; GO:0005515; GO:0005720; GO:0005737; GO:0008047; GO:0032259; GO:0043085; GO:0060718; GO:0071514; GO:0008150; GO:0030154; GO:0048856; GO:0003674; GO:0030234; GO:0005575; GO:0005622; GO:0005623; GO:0000228; GO:0005634; GO:0005694; GO:0043226; GO:0009790; GO:0043167; GO:0019899; GO:0045892; GO:0046872; GO:0034641	condensed nuclear chromosome; in utero embryonic development; placenta development; protein binding; nuclear heterochromatin; cytoplasm; enzyme activator activity; methylation; positive regulation of catalytic activity; chorionic trophoblast cell differentiation; genetic imprinting; biological_process; cell differentiation; anatomical structure development; molecular_function; enzyme regulator ac…
ENSMUSG00000000731	Aire							0	0	0	0	0	0.0436416	0	0.0145472	0	0	0	0		11634	uc007fwx.2; uc007fws.2; uc007fwr.2; uc007fww.2; uc007fwv.2; uc007fxa.2; uc007fxd.2; uc007fwz.2; uc007fwt.2; uc007fwu.2; uc007fwy.2	protein_coding	autoimmune regulator (autoimmune polyendocrinopathy candidiasis ectodermal dystrophy) [Source:MGI Symbol;Acc:MGI:1338803]	AUTOIMMUNE REGULATOR AUTOIMMUNE POLYENDOCRINOPATHY CANDIDIASIS ECTODERMAL DYSTROPHY APECED; UNKNOWN	GO:0003682; GO:0005622; GO:0005634; GO:0005737; GO:0006351; GO:0006417; GO:0006959; GO:0008270; GO:0042393; GO:0042802; GO:0044212; GO:0045182; GO:0045893; GO:0045944; GO:0008150; GO:0003674; GO:0003677; GO:0043167; GO:0002376; GO:0009058; GO:0034641; GO:0005575; GO:0005623; GO:0043226; GO:0006355	chromatin binding; intracellular; nucleus; cytoplasm; transcription, DNA-templated; regulation of translation; humoral immune response; zinc ion binding; histone binding; identical protein binding; transcription regulatory region DNA binding; translation regulator activity; positive regulation of transcription, DNA-templated; positive regulation of transcription from RNA polymerase II promoter; b…
ENSMUSG00000000732	Icosl	0.675023	0.00111452	-0.261563	0.410018	0.590553	0.0331869	6.41805	5.39359	5.40809	5.73991	10.4472	13.6887	10.7477	11.6278	10.5469	9.37177	8.51306	9.47724	AU044799, B7-H2, B7h, B7RP-1, BG071784, GI50, GL50, GL50-B, ICOS-L, Icoslg, LICOS, Ly115l, mKIAA0653	50723	uc007fxi.1	protein_coding	icos ligand [Source:MGI Symbol;Acc:MGI:1354701]	ICOS LIGAND PRECURSOR B7 HOMOLOG 2 B7 H2 B7 GL50 B7 RELATED 1 B7RP 1 CD275 ANTIGEN	GO:0002376; GO:0006259; GO:0008150; GO:0034641; GO:0048856; GO:0005575; GO:0005623; GO:0005886; GO:0007165; GO:0003674; GO:0005102; GO:0005515; GO:0005887; GO:0009897; GO:0016021; GO:0042104; GO:0042110; GO:0045190; GO:0045404	immune system process; DNA metabolic process; biological_process; cellular nitrogen compound metabolic process; anatomical structure development; cellular_component; cell; plasma membrane; signal transduction; molecular_function; receptor binding; protein binding; integral component of plasma membrane; external side of plasma membrane; integral component of membrane; positive regulation of activa…
ENSMUSG00000000738	Spg7	-0.0303527	0.946273	0.0425342	0.862215	0.0147823	0.963043	40.32	45.0726	47.8559	44.4162	44.9756	44.0042	44.6936	44.5578	46.0779	51.9137	41.0828	46.3581	AI452278, AU015315, Cmar, PGN	234847	uc009nuc.1; uc009nud.1	protein_coding	spastic paraplegia 7 homolog (human) [Source:MGI Symbol;Acc:MGI:2385906]	EC_3.4.24.-	GO:0005524; GO:0005739; GO:0006508; GO:0007005; GO:0007155; GO:0008089; GO:0008270; GO:0016021; GO:0030155; GO:0008150; GO:0005575; GO:0003674; GO:0043167; GO:0006810; GO:0030705; GO:0005622; GO:0005623; GO:0005737; GO:0043226; GO:0004222; GO:0008233; GO:0005515	ATP binding; mitochondrion; proteolysis; mitochondrion organization; cell adhesion; anterograde axon cargo transport; zinc ion binding; integral component of membrane; regulation of cell adhesion; biological_process; cellular_component; molecular_function; ion binding; transport; cytoskeleton-dependent intracellular transport; intracellular; cell; cytoplasm; organelle; metalloendopeptidase activi…
ENSMUSG00000000739	Sult5a1							0	0	0	0	0.105305	0	0	0.0351015	0.0915446	0	0	0.0305149	Sult-x1, Sultx1	57429	uc009nuh.2	protein_coding	sulfotransferase family 5A, member 1 [Source:MGI Symbol;Acc:MGI:1931463]	SULFOTRANSFERASE SULFOTRANSFERASE; UNKNOWN	GO:0003674; GO:0005575; GO:0008146; GO:0008150; GO:0008152	molecular_function; cellular_component; sulfotransferase activity; biological_process; metabolic process
ENSMUSG00000000740	Rpl13	0.0464881	0.941417	-0.189577	0.352455	-0.133776	0.626628	45.0354	70.0534	52.9883	56.0257	54.732	68.986	55.6002	59.7727	54.6521	56.2352	47.0266	52.638	A52, L13	270106; 100040416	uc009nue.2	protein_coding	ribosomal protein L13 [Source:MGI Symbol;Acc:MGI:105922]	60S RIBOSOMAL L13	GO:0005575; GO:0005622; GO:0005623; GO:0005737; GO:0005840; GO:0043226; GO:0003674; GO:0003735; GO:0005198; GO:0006412; GO:0008150; GO:0009058	cellular_component; intracellular; cell; cytoplasm; ribosome; organelle; molecular_function; structural constituent of ribosome; structural molecule activity; translation; biological_process; biosynthetic process
ENSMUSG00000000743	Chmp1a	0.0433082	0.908698	0.033164	0.885133	0.0835504	0.638351	85.488	90.865	87.1597	87.8376	102.679	88.2778	89.1208	93.3593	102.785	89.0672	97.5584	96.4703	2900018H07Rik, Pcoln3	234852; 102642050	uc009nuk.2	protein_coding	charged multivesicular body protein 1A [Source:MGI Symbol;Acc:MGI:1920159]	CHARGED MULTIVESICULAR BODY 1B CHROMATIN MODIFYING 1B CHMP1B	GO:0008150; GO:0005575; GO:0005622; GO:0005623; GO:0005634; GO:0043226; GO:0006810; GO:0006259; GO:0007049; GO:0007059; GO:0007067; GO:0034641; GO:0051276; GO:0051301; GO:0009058; GO:0005815; GO:0005856; GO:0005737; GO:0005768; GO:0003674; GO:0000228; GO:0005694; GO:0000794; GO:0005515; GO:0005769; GO:0006351; GO:0007076; GO:0012505; GO:0015031; GO:0016020; GO:0016363; GO:0016458; GO:0045892; GO:…	biological_process; cellular_component; intracellular; cell; nucleus; organelle; transport; DNA metabolic process; cell cycle; chromosome segregation; mitotic nuclear division; cellular nitrogen compound metabolic process; chromosome organization; cell division; biosynthetic process; microtubule organizing center; cytoskeleton; cytoplasm; endosome; molecular_function; nuclear chromosome; chromoso…
ENSMUSG00000000751	Rpa1	-0.025225	0.943537	-0.0996756	0.380284	-0.120987	0.304808	112.462	125.025	126.496	121.328	128.112	114.678	125.073	122.621	109.519	119.526	117.506	115.517	5031405K23Rik, 70kDa, AA589576, AW557552, RF-A, RP-A, Rpa	68275	uc007kdi.2; uc007kdj.2	protein_coding	replication protein A1 [Source:MGI Symbol;Acc:MGI:1915525]	REPLICATION A 70 KDA DNA BINDING SUBUNIT RP A P70 REPLICATION FACTOR A 1 RF A 1 DNA BINDING	GO:0008150; GO:0042592; GO:0003674; GO:0043167; GO:0002376; GO:0048856; GO:0000003; GO:0007049; GO:0051301; GO:0006259; GO:0006950; GO:0034641; GO:0009058; GO:0000228; GO:0005575; GO:0005622; GO:0005623; GO:0005634; GO:0005694; GO:0043226; GO:0043234; GO:0005654; GO:0003677; GO:0009790; GO:0000724; GO:0000793; GO:0000794; GO:0000800; GO:0001673; GO:0001701; GO:0003682; GO:0003697; GO:0005662; GO:…	biological_process; homeostatic process; molecular_function; ion binding; immune system process; anatomical structure development; reproduction; cell cycle; cell division; DNA metabolic process; response to stress; cellular nitrogen compound metabolic process; biosynthetic process; nuclear chromosome; cellular_component; intracellular; cell; nucleus; chromosome; organelle; protein complex; nucleo…
ENSMUSG00000000753	Serpinf1							0.435939	0.0759191	0.672152	0.39467	0.551208	0	0	0.183736	0	0.120318	0	0.0401061	AI195227, EPC-1, Pedf, Pedfl, Sdf3	20317	uc007kdp.1; uc007kdq.1	protein_coding	serine (or cysteine) peptidase inhibitor, clade F, member 1 [Source:MGI Symbol;Acc:MGI:108080]	PIGMENT EPITHELIUM DERIVED FACTOR PRECURSOR PEDF SERPIN F1; UNKNOWN	GO:0004867; GO:0005615; GO:0010951; GO:0030162; GO:0060770; GO:0008150; GO:0005575; GO:0005576; GO:0003674; GO:0030234; GO:0030154; GO:0048856; GO:0016525; GO:0050769; GO:0031012; GO:0070062; GO:0048471; GO:0030424; GO:0043025; GO:0007568; GO:0010976; GO:0071549; GO:0046685; GO:0071333; GO:0005604; GO:0071300; GO:1901215; GO:0010629; GO:0001822; GO:0042698; GO:0060041; GO:0010596; GO:0071279; GO:…	serine-type endopeptidase inhibitor activity; extracellular space; negative regulation of endopeptidase activity; regulation of proteolysis; negative regulation of epithelial cell proliferation involved in prostate gland development; biological_process; cellular_component; extracellular region; molecular_function; enzyme regulator activity; cell differentiation; anatomical structure development; …
ENSMUSG00000000759	Tubgcp3	0.229098	0.336118	-0.237805	0.218603	0.0135561	0.973575	8.49782	7.92207	7.92062	8.1135	10.7751	9.9947	9.23124	10.0004	8.01015	9.3749	8.17152	8.51885			uc009kwd.1; uc012fzo.1	protein_coding	tubulin, gamma complex associated protein 3 [Source:MGI Symbol;Acc:MGI:2183752]	GAMMA TUBULIN COMPLEX COMPONENT 3 GAMMA RING COMPLEX; UNKNOWN	GO:0000922; GO:0005815; GO:0007020; GO:0008150; GO:0007010; GO:0005575; GO:0005622; GO:0005623; GO:0005856; GO:0043226; GO:0016020; GO:0005737; GO:0005515; GO:0005814; GO:0043015; GO:0005827	spindle pole; microtubule organizing center; microtubule nucleation; biological_process; cytoskeleton organization; cellular_component; intracellular; cell; cytoskeleton; organelle; membrane; cytoplasm; protein binding; centriole; gamma-tubulin binding; polar microtubule
ENSMUSG00000000766	Oprm1					0.495556	0.276757	0.23032	0.0445672	0	0.0916292	0.25424	0.394631	0.274454	0.307775	0.221019	0.353155	0.370698	0.314957	M-OR-1, MOP-R, mor, MOR-1, MOR-1O, muOR, Oprm	18390	uc007efp.1; uc007egc.1; uc007efq.1; uc007egb.1; uc007ega.1; uc007efz.1; uc007efn.1; uc007eff.1; uc007eft.1; uc007ege.1; uc007egf.1; uc007efj.1	protein_coding	opioid receptor, mu 1 [Source:MGI Symbol;Acc:MGI:97441]	MU TYPE OPIOID RECEPTOR M OR 1 MOR 1; UNKNOWN; MU OPIOID RECEPTOR MOR 1HA {ECO: |EMBL: 1}MU TYPE OPIOID RECEPTOR {ECO: |ENSEMBL: }	GO:0001965; GO:0004930; GO:0004985; GO:0005245; GO:0005515; GO:0005886; GO:0007191; GO:0007193; GO:0007194; GO:0007200; GO:0007218; GO:0007626; GO:0016020; GO:0016021; GO:0019233; GO:0038003; GO:0038047; GO:0043951; GO:0045019; GO:0050769; GO:0051481; GO:0061358; GO:0070374; GO:0070588; GO:2000310; GO:0008150; GO:0006810; GO:0055085; GO:0042592; GO:0030154; GO:0048856; GO:0003674; GO:0004871; GO:…	G-protein alpha-subunit binding; G-protein coupled receptor activity; opioid receptor activity; voltage-gated calcium channel activity; protein binding; plasma membrane; adenylate cyclase-activating dopamine receptor signaling pathway; adenylate cyclase-inhibiting G-protein coupled receptor signaling pathway; negative regulation of adenylate cyclase activity; phospholipase C-activating G-protein …
ENSMUSG00000000776	Polr3d	-0.219597	0.499694	0.411413	0.0473248	0.177913	0.529003	20.415	21.9298	24.4166	22.2538	18.0932	20.6726	17.5387	18.7682	22.3951	28.699	28.1555	26.4166			uc007unz.2; uc007uny.2	protein_coding	polymerase (RNA) III (DNA directed) polypeptide D [Source:MGI Symbol;Acc:MGI:1914315]	DNA DIRECTED RNA POLYMERASE III SUBUNIT RPC4 RNA POLYMERASE III SUBUNIT C4 DNA DIRECTED RNA POLYMERASE III SUBUNIT D	GO:0000228; GO:0005575; GO:0005622; GO:0005623; GO:0005634; GO:0005694; GO:0043226; GO:0002376; GO:0006950; GO:0008150; GO:0009058; GO:0034641; GO:0005654; GO:0043234; GO:0003674; GO:0003677; GO:0003682; GO:0005666; GO:0006383; GO:0032728; GO:0045087; GO:0045089; GO:0051607; GO:0000790; GO:0001056; GO:0016779	nuclear chromosome; cellular_component; intracellular; cell; nucleus; chromosome; organelle; immune system process; response to stress; biological_process; biosynthetic process; cellular nitrogen compound metabolic process; nucleoplasm; protein complex; molecular_function; DNA binding; chromatin binding; DNA-directed RNA polymerase III complex; transcription from RNA polymerase III promoter; posi…
ENSMUSG00000000782	Tcf7	-0.138052	0.256631	-0.0402558	0.775547	-0.177343	0.0371004	2256.4	2244.16	2227.94	2242.83	2074.68	2120.98	2071.58	2089.08	1966.05	2201.88	1993.72	2053.88	AI465550, TCF-1, Tcf1	21414	uc007ivj.2; uc007ivk.1	protein_coding	transcription factor 7, T cell specific [Source:MGI Symbol;Acc:MGI:98507]	TRANSCRIPTION FACTOR 7 1 HMG BOX TRANSCRIPTION FACTOR 3 TCF 3	GO:0008150; GO:0009790; GO:0048856; GO:0002376; GO:0030154; GO:0007165; GO:0003674; GO:0003677; GO:0006259; GO:0034641; GO:0009058; GO:0005575; GO:0005622; GO:0005623; GO:0043234; GO:0005634; GO:0043226; GO:0001071; GO:0003682; GO:0003700; GO:0005667; GO:0006351; GO:0006355; GO:0006357; GO:0007420; GO:0008013; GO:0016055; GO:0021915; GO:0030538; GO:0033153; GO:0042127; GO:0043565; GO:0044212; GO:…	biological_process; embryo development; anatomical structure development; immune system process; cell differentiation; signal transduction; molecular_function; DNA binding; DNA metabolic process; cellular nitrogen compound metabolic process; biosynthetic process; cellular_component; intracellular; cell; protein complex; nucleus; organelle; nucleic acid binding transcription factor activity; chrom…
ENSMUSG00000000787	Ddx3x	-0.00151582	0.997777	-0.205693	0.0237237	-0.203758	0.0372802	236.818	234.888	224.515	232.073	257.85	223.996	234.856	238.901	222.474	200.193	202.332	208.333	D1Pas1-rs2, Ddx3, Fin14	13205	uc009srl.2	protein_coding	DEAD/H (Asp-Glu-Ala-Asp/His) box polypeptide 3, X-linked [Source:MGI Symbol;Acc:MGI:103064]	ATP DEPENDENT RNA HELICASE DDX3Y EC_3.6.4.13 DEAD BOX 3 Y CHROMOSOMAL	GO:0005575; GO:0005622; GO:0005623; GO:0005737; GO:0043234; GO:0008150; GO:0007165; GO:0008219; GO:0006950; GO:0003674; GO:0003723; GO:0003729; GO:0002376; GO:0022607; GO:0022618; GO:0042254; GO:0065003; GO:0006259; GO:0034641; GO:0016887; GO:0043226; GO:0008134; GO:0007059; GO:0009058; GO:0009056; GO:0034655; GO:0044281; GO:0005739; GO:0005634; GO:0043167; GO:0004386; GO:0003677; GO:0004003; GO:…	cellular_component; intracellular; cell; cytoplasm; protein complex; biological_process; signal transduction; cell death; response to stress; molecular_function; RNA binding; mRNA binding; immune system process; cellular component assembly; ribonucleoprotein complex assembly; ribosome biogenesis; macromolecular complex assembly; DNA metabolic process; cellular nitrogen compound metabolic process;…
ENSMUSG00000000791	Il12rb1	0.234448	0.543612	1.02097	9.19122e-10	1.35684	1.58875e-14	8.44754	7.6674	7.50582	7.87359	11.4441	8.30868	10.9681	10.2403	21.0217	24.5005	22.4251	22.6491	CD212, IL-12R[b]	16161	uc009mbr.2	protein_coding	interleukin 12 receptor, beta 1 [Source:MGI Symbol;Acc:MGI:104579]	INTERLEUKIN 12 RECEPTOR SUBUNIT BETA 1 PRECURSOR IL 12 RECEPTOR SUBUNIT BETA 1 IL 12R SUBUNIT BETA 1 IL 12R BETA 1 IL 12 RECEPTOR BETA COMPONENT CD212 ANTIGEN	GO:0006464; GO:0008150; GO:0005575; GO:0005623; GO:0005886; GO:0003674; GO:0005515; GO:0009897; GO:0018108; GO:0019955; GO:0032729; GO:0071346; GO:0005143; GO:0042020; GO:0042019; GO:0016517; GO:0072536; GO:0042022; GO:0038155; GO:0042104; GO:0035722	cellular protein modification process; biological_process; cellular_component; cell; plasma membrane; molecular_function; protein binding; external side of plasma membrane; peptidyl-tyrosine phosphorylation; cytokine binding; positive regulation of interferon-gamma production; cellular response to interferon-gamma; interleukin-12 receptor binding; interleukin-23 receptor activity; interleukin-23 …
ENSMUSG00000000792	Slc5a5							0	0.122331	0	0.0407771	0	0	0	0	0	0	0	0	NIS	114479	uc009mbz.2	protein_coding	solute carrier family 5 (sodium iodide symporter), member 5 [Source:MGI Symbol;Acc:MGI:2149330]	SODIUM COUPLED MONOCARBOXYLATE TRANSPORTER SODIUM MONOCARBOXYLATE COTRANSPORTER SODIUM SOLUTE CARRIER FAMILY 5 MEMBER	GO:0008507; GO:0015293; GO:0016021; GO:0035725; GO:0006810; GO:0008150; GO:0055085; GO:0005575; GO:0003674; GO:0022857; GO:0070062; GO:0005634; GO:0031982; GO:0015705; GO:0015111; GO:0071371; GO:0071320	sodium:iodide symporter activity; symporter activity; integral component of membrane; sodium ion transmembrane transport; transport; biological_process; transmembrane transport; cellular_component; molecular_function; transmembrane transporter activity; extracellular vesicular exosome; nucleus; vesicle; iodide transport; iodide transmembrane transporter activity; cellular response to gonadotropin…
ENSMUSG00000000794	Kcnn3							0	0	0	0	0.0251329	0	0	0.00837763	0	0	0	0	KCa2.3, SK3, SKCA3	140493	uc012cso.1	protein_coding	potassium intermediate/small conductance calcium-activated channel, subfamily N, member 3 [Source:MGI Symbol;Acc:MGI:2153183]	SMALL CONDUCTANCE CALCIUM ACTIVATED POTASSIUM CHANNEL SKCA KCA2	GO:0005575; GO:0005623; GO:0003674; GO:0022857; GO:0005886; GO:0005622; GO:0005737; GO:0005516; GO:0016021; GO:0016286; GO:0043025; GO:0071805; GO:0006810; GO:0008150; GO:0055085; GO:0046982; GO:0043005; GO:0044297; GO:0031594; GO:0030175	cellular_component; cell; molecular_function; transmembrane transporter activity; plasma membrane; intracellular; cytoplasm; calmodulin binding; integral component of membrane; small conductance calcium-activated potassium channel activity; neuronal cell body; potassium ion transmembrane transport; transport; biological_process; transmembrane transport; protein heterodimerization activity; neuron…
ENSMUSG00000000804	Usp32	-0.12957	0.609141	0.0326993	0.900497	-0.0995768	0.610404	21.4514	20.7543	22.2976	21.5011	19.0837	19.562	21.623	20.0895	19.3866	22.3591	20.6088	20.7848	2900074J03Rik, 6430526O11Rik, AW045245	237898	uc007krh.1	protein_coding	ubiquitin specific peptidase 32 [Source:MGI Symbol;Acc:MGI:2144475]	UBIQUITIN CARBOXYL TERMINAL HYDROLASE EC_3.4.19.12 DEUBIQUITINATING ENZYME UBIQUITIN THIOESTERASE UBIQUITIN SPECIFIC PROCESSING PROTEASE; UNKNOWN	GO:0004843; GO:0005509; GO:0006511; GO:0008150; GO:0009056; GO:0003674; GO:0043167; GO:0008233	ubiquitin-specific protease activity; calcium ion binding; ubiquitin-dependent protein catabolic process; biological_process; catabolic process; molecular_function; ion binding; peptidase activity
ENSMUSG00000000805	Car4							0	0	0	0	0.0944849	0.0849079	0.160281	0.113225	0	0	0	0	AW456718, Ca4	12351	uc007krg.2	protein_coding	carbonic anhydrase 4 [Source:MGI Symbol;Acc:MGI:1096574]	CARBONIC ANHYDRASE 4 PRECURSOR EC_4.2.1.1 CARBONATE DEHYDRATASE IV CARBONIC ANHYDRASE IV CA IV; UNKNOWN	GO:0005575; GO:0006810; GO:0008150; GO:0003674; GO:0043167; GO:0042592; GO:0044281; GO:0016829; GO:0004089; GO:0005515; GO:0006730; GO:0006885; GO:0008270; GO:0015670; GO:0016020; GO:0046658; GO:0005623; GO:0005886; GO:0005794; GO:0070062; GO:0031362; GO:0009986; GO:0005802; GO:0048471; GO:0031526; GO:0030658; GO:0005791; GO:0030667; GO:0015701; GO:0005793; GO:0016324; GO:0042383; GO:0042493; GO:…	cellular_component; transport; biological_process; molecular_function; ion binding; homeostatic process; small molecule metabolic process; lyase activity; carbonate dehydratase activity; protein binding; one-carbon metabolic process; regulation of pH; zinc ion binding; carbon dioxide transport; membrane; anchored component of plasma membrane; cell; plasma membrane; Golgi apparatus; extracellular …
ENSMUSG00000000811	Txnrd3	0.0468799	0.954873	-0.12891	0.818238	-0.0690969	0.923693	3.84373	3.1575	2.7955	3.26558	3.99548	3.17848	3.66668	3.61355	3.18869	3.50285	2.88895	3.1935	AI196535, Tgr, TR2	232223	uc009cwj.1; uc012eou.1	protein_coding	thioredoxin reductase 3 [Source:MGI Symbol;Acc:MGI:2386711]	THIOREDOXIN REDUCTASE EC_1.8.1.9 THIOREDOXIN REDUCTASE
ENSMUSG00000000817	Fasl			2.22655	1.75155e-18	0.606654	0.087848	2.54839	0.462295	0	1.00356	1.72619	0.517075	1.30145	1.18157	19.2581	10.9898	11.1512	13.7997	APT1LG1, CD178, CD95-L, CD95L, Fas-L, Faslg, gld, Tnfsf6	14103	uc007dfr.2	protein_coding	Fas ligand (TNF superfamily, member 6) [Source:MGI Symbol;Acc:MGI:99255]	TUMOR NECROSIS FACTOR LIGAND SUPERFAMILY MEMBER 6 CD95 LIGAND CD95 L FAS ANTIGEN LIGAND FAS LIGAND FASL CD178 ANTIGEN [CONTAINS TUMOR NECROSIS FACTOR LIGAND SUPERFAMILY MEMBER 6 MEMBRANE FORM; TUMOR NECROSIS FACTOR LIGAND SUPERFAMILY MEMBER 6 SOLUBLE FORM; UNKNOWN	GO:0008150; GO:0008219; GO:0030154; GO:0048856; GO:0005575; GO:0005623; GO:0005886; GO:0007165; GO:0002376; GO:0009058; GO:0034641; GO:0005622; GO:0005737; GO:0005764; GO:0005773; GO:0043226; GO:0005634; GO:0003674; GO:0000122; GO:0005125; GO:0006351; GO:0006955; GO:0008625; GO:0009897; GO:0016021; GO:0043065; GO:0046666; GO:0097190; GO:0016525; GO:0005615; GO:0070062; GO:0097191; GO:0006919; GO:…	biological_process; cell death; cell differentiation; anatomical structure development; cellular_component; cell; plasma membrane; signal transduction; immune system process; biosynthetic process; cellular nitrogen compound metabolic process; intracellular; cytoplasm; lysosome; vacuole; organelle; nucleus; molecular_function; negative regulation of transcription from RNA polymerase II promoter; c…
ENSMUSG00000000823	Znf512b	0.0575996	0.911126	0.00738768	0.983444	0.0755031	0.783246	14.5272	13.2019	16.9969	14.9087	17.5119	13.4818	17.1669	16.0535	15.8402	17.2549	15.5855	16.2269	Gm632	269401	uc008omv.1; uc012cms.1	protein_coding	zinc finger protein 512B [Source:MGI Symbol;Acc:MGI:2685478]	ZINC FINGER 512; UNKNOWN	GO:0003674; GO:0008150; GO:0046872; GO:0043167	molecular_function; biological_process; metal ion binding; ion binding
ENSMUSG00000000826	Dnajc5	0.171426	0.335186	-0.110743	0.459644	0.0732569	0.684967	41.7978	42.0108	48.5738	44.1275	54.7414	45.4715	54.5657	51.5929	47.9832	45.5158	50.6691	48.056			uc008omp.2; uc008omr.2	protein_coding	DnaJ (Hsp40) homolog, subfamily C, member 5 [Source:MGI Symbol;Acc:MGI:892995]	DNAJ HOMOLOG SUBFAMILY C MEMBER 5B CYSTEINE STRING BETA CSP BETA	GO:0008021; GO:0043524; GO:0005575; GO:0005622; GO:0005623; GO:0005737; GO:0016023; GO:0043226; GO:0005886; GO:0008150; GO:0005739; GO:0070062; GO:0016020; GO:0005765; GO:0001948; GO:0043008	synaptic vesicle; negative regulation of neuron apoptotic process; cellular_component; intracellular; cell; cytoplasm; cytoplasmic membrane-bounded vesicle; organelle; plasma membrane; biological_process; mitochondrion; extracellular vesicular exosome; membrane; lysosomal membrane; glycoprotein binding; ATP-dependent protein binding
ENSMUSG00000000827	Tpd52l2	-0.111512	0.761565	0.250209	0.143633	0.137514	0.550763	15.6053	18.4413	16.6135	16.8867	16.182	16.0831	15.4331	15.8994	18.184	19.769	20.3324	19.4285	2810411G23Rik, AU016537, C86069, D54	66314	uc008oml.1; uc008omm.1; uc008omo.1; uc008omn.1	protein_coding	tumor protein D52-like 2 [Source:MGI Symbol;Acc:MGI:1913564]	UNKNOWN; TUMOR D54 TUMOR D52 2	GO:0008150; GO:0005575; GO:0005622; GO:0005623; GO:0005737; GO:0048471; GO:0005515; GO:0044822; GO:0042803; GO:0046982	biological_process; cellular_component; intracellular; cell; cytoplasm; perinuclear region of cytoplasm; protein binding; poly(A) RNA binding; protein homodimerization activity; protein heterodimerization activity
ENSMUSG00000000838	Fmr1	0.0387529	0.946511	-0.21293	0.214488	-0.168558	0.458713	12.0662	14.1021	10.3278	12.1654	13.0109	11.748	14.3744	13.0444	11.6169	10.6682	11.3393	11.2082	Fmr-1, FMRP	14265	uc009tiw.1; uc009tix.1	protein_coding	fragile X mental retardation syndrome 1 [Source:MGI Symbol;Acc:MGI:95564]	FRAGILE X MENTAL RETARDATION 1	GO:0005515; GO:0005634; GO:0007417; GO:0008017; GO:0010494; GO:0044297; GO:0071598; GO:0005874; GO:0005575; GO:0005622; GO:0005623; GO:0005856; GO:0043226; GO:0043234; GO:0005737; GO:0003674; GO:0008092; GO:0008150; GO:0048856; GO:0016020; GO:0044822; GO:0036464; GO:0030425; GO:0043005; GO:0043198; GO:0045202; GO:0043197; GO:0005844; GO:0003723	protein binding; nucleus; central nervous system development; microtubule binding; cytoplasmic stress granule; cell body; neuronal ribonucleoprotein granule; microtubule; cellular_component; intracellular; cell; cytoskeleton; organelle; protein complex; cytoplasm; molecular_function; cytoskeletal protein binding; biological_process; anatomical structure development; membrane; poly(A) RNA binding;…
ENSMUSG00000000861	Bcl11a							0.0936665	0.0407802	0.0240699	0.0528389	0.0422977	0.0506805	0.0717524	0.0549102	0.0490276	0.0646294	0.0847998	0.0661523	2810047E18Rik, BCL-11A, Ctip1, D930021L15Rik, Evi9, Evi9a, Evi9b, Evi9c, mKIAA1809	14025	uc007ifw.2; uc007ifu.2; uc007ifv.2; uc007ift.3	protein_coding	B cell CLL/lymphoma 11A (zinc finger protein) [Source:MGI Symbol;Acc:MGI:106190]	B CELL LYMPHOMA/LEUKEMIA 11A BCL 11A B CELL CLL/LYMPHOMA 11A COUP TF INTERACTING 1 ECOTROPIC VIRAL INTEGRATION SITE 9 EVI 9	GO:0003714; GO:0005515; GO:0005634; GO:0005737; GO:0006351; GO:0010629; GO:0016604; GO:0016925; GO:0030183; GO:0030217; GO:0046872; GO:0003674; GO:0043167; GO:0002376; GO:0008150; GO:0030154; GO:0048856; GO:0006464; GO:0005575; GO:0005622; GO:0005623; GO:0005654; GO:0043226; GO:0009058; GO:0034641; GO:0000988; GO:0003676; GO:2001141; GO:0001078; GO:0000978; GO:0000122; GO:0046982; GO:0048672; GO:…	transcription corepressor activity; protein binding; nucleus; cytoplasm; transcription, DNA-templated; negative regulation of gene expression; nuclear body; protein sumoylation; B cell differentiation; T cell differentiation; metal ion binding; molecular_function; ion binding; immune system process; biological_process; cell differentiation; anatomical structure development; cellular protein modif…
ENSMUSG00000000869	Il4							0	0.29192	0.516905	0.269608	0	0.544186	0	0.181395	0.131609	0	0.303515	0.145041	BSF-1, Il-4	16189	uc007iwq.2	protein_coding	interleukin 4 [Source:MGI Symbol;Acc:MGI:96556]	UNKNOWN; INTERLEUKIN 4 PRECURSOR IL 4 B CELL IGG DIFFERENTIATION FACTOR B CELL GROWTH FACTOR 1 B CELL STIMULATORY FACTOR 1 BSF 1 IGG1 INDUCTION FACTOR LYMPHOCYTE STIMULATORY FACTOR 1	GO:0001934; GO:0002296; GO:0005125; GO:0005136; GO:0005615; GO:0008083; GO:0009897; GO:0030890; GO:0031296; GO:0042102; GO:0042104; GO:0042113; GO:0042523; GO:0042832; GO:0045064; GO:0045348; GO:0045671; GO:0045944; GO:0048295; GO:0048304; GO:0050731; GO:0050776; GO:0050868; GO:0050871; GO:0097192; GO:2000320; GO:2001237; GO:0008150; GO:0007165; GO:0008219; GO:0002376; GO:0030154; GO:0048856; GO:…	positive regulation of protein phosphorylation; T-helper 1 cell lineage commitment; cytokine activity; interleukin-4 receptor binding; extracellular space; growth factor activity; external side of plasma membrane; positive regulation of B cell proliferation; B cell costimulation; positive regulation of T cell proliferation; positive regulation of activated T cell proliferation; B cell activation;…
ENSMUSG00000000876	Pxmp4	0.0579254	0.940295	0.394419	0.0714917	0.480816	0.0484581	10.1055	12.1351	7.53595	9.9255	10.2602	11.9541	10.4228	10.879	13.846	15.3126	16.1451	15.1012	3010018P03Rik, Pmp24	59038	uc008njm.1	protein_coding	peroxisomal membrane protein 4 [Source:MGI Symbol;Acc:MGI:1891701]	PEROXISOMAL MEMBRANE 4.24 KDA PEROXISOMAL INTRINSIC MEMBRANE; UNKNOWN	GO:0008150; GO:0003674; GO:0016021; GO:0005575; GO:0005515; GO:0005777; GO:0005778	biological_process; molecular_function; integral component of membrane; cellular_component; protein binding; peroxisome; peroxisomal membrane
ENSMUSG00000000881	Dlg3	-0.121377	0.839951	-0.502254	0.0580104	-0.670006	0.016605	7.21485	7.01785	4.12409	6.11893	4.73611	6.51263	5.60775	5.61883	3.09484	4.85679	3.31373	3.75512	Dlgh3, mKIAA1232, SAP102	53310	uc009twp.2; uc009twn.2; uc009twm.2; uc009twq.2	protein_coding	discs, large homolog 3 (Drosophila) [Source:MGI Symbol;Acc:MGI:1888986]	DISKS LARGE HOMOLOG SYNAPSE ASSOCIATED SAP	GO:0001736; GO:0005515; GO:0005737; GO:0005886; GO:0005911; GO:0005923; GO:0031625; GO:0032281; GO:0045197; GO:0008150; GO:0005575; GO:0005623; GO:0043234; GO:0003674; GO:0019899; GO:0005622; GO:0048856; GO:0010923; GO:0019902; GO:0005615; GO:0043025; GO:0019904; GO:0043198; GO:0045202; GO:0030426; GO:0030165; GO:0019903; GO:0008022; GO:0035255	establishment of planar polarity; protein binding; cytoplasm; plasma membrane; cell-cell junction; tight junction; ubiquitin protein ligase binding; alpha-amino-3-hydroxy-5-methyl-4-isoxazolepropionic acid selective glutamate receptor complex; establishment or maintenance of epithelial cell apical/basal polarity; biological_process; cellular_component; cell; protein complex; molecular_function; e…
ENSMUSG00000000884	Gnb1l	0.0719063	0.917962	-0.0313979	0.956124	0.0573237	0.916146	5.97666	5.89235	7.08268	6.31723	7.00382	5.73267	8.24862	6.99504	8.60941	5.38488	6.1711	6.7218	ESTM55, Gm16314, Me49f07, OTTMUSG00000033458, Wdr14, Wdvcf	13972	uc007yob.2; uc007yof.2; uc007yoe.2; uc007yod.2; uc007yoa.2	protein_coding	guanine nucleotide binding protein (G protein), beta polypeptide 1-like [Source:MGI Symbol;Acc:MGI:1338057]	UNKNOWN; GUANINE NUCLEOTIDE BINDING SUBUNIT BETA 1 G SUBUNIT BETA 1 WD REPEAT CONTAINING 14 WD40 REPEAT CONTAINING DELETED IN VCFS WDVCF	GO:0003674; GO:0005737; GO:0035176; GO:0008150; GO:0005575; GO:0005622; GO:0005623	molecular_function; cytoplasm; social behavior; biological_process; cellular_component; intracellular; cell
ENSMUSG00000000889	Dbh							0	0	0	0	0	0	0	0	0	0	0	0		13166	uc008ixe.1	protein_coding	dopamine beta hydroxylase [Source:MGI Symbol;Acc:MGI:94864]	PRECURSOR EC_1.14.17.-	GO:0008150; GO:0002376; GO:0040011; GO:0048870; GO:0006950; GO:0000003; GO:0042592; GO:0009058; GO:0009056; GO:0003674; GO:0043167; GO:0005575; GO:0005622; GO:0005623; GO:0005737; GO:0043226; GO:0050877; GO:0016491; GO:0001816; GO:0001974; GO:0001975; GO:0002443; GO:0004500; GO:0005507; GO:0007613; GO:0007626; GO:0008306; GO:0008542; GO:0016021; GO:0031410; GO:0031418; GO:0042127; GO:0042309; GO:…	biological_process; immune system process; locomotion; cell motility; response to stress; reproduction; homeostatic process; biosynthetic process; catabolic process; molecular_function; ion binding; cellular_component; intracellular; cell; cytoplasm; organelle; neurological system process; oxidoreductase activity; cytokine production; blood vessel remodeling; response to amphetamine; leukocyte me…
ENSMUSG00000000901	Mmp11	-0.0216067	0.979315	-0.308298	0.503722	-0.430795	0.417257	1.91922	0.974846	2.46595	1.78667	1.5889	0.908634	2.81788	1.77181	1.00457	0.993187	1.15836	1.05204			uc007fto.1; uc007ftp.1	protein_coding	matrix metallopeptidase 11 [Source:MGI Symbol;Acc:MGI:97008]	STROMELYSIN 3 PRECURSOR SL 3 ST3 EC_3.4.24.- MATRIX METALLOPROTEINASE 11 MMP 11; UNKNOWN	GO:0008150; GO:0005575; GO:0009056; GO:0030198; GO:0003674; GO:0043167; GO:0008233; GO:0005576; GO:0005578; GO:0004222; GO:0005509; GO:0006508; GO:0007275; GO:0008237; GO:0008270; GO:0030199; GO:0030574; GO:0031012; GO:0045599; GO:0071711	biological_process; cellular_component; catabolic process; extracellular matrix organization; molecular_function; ion binding; peptidase activity; extracellular region; proteinaceous extracellular matrix; metalloendopeptidase activity; calcium ion binding; proteolysis; multicellular organismal development; metallopeptidase activity; zinc ion binding; collagen fibril organization; collagen catabol…
ENSMUSG00000000902	Smarcb1	0.101652	0.71488	0.060456	0.765009	0.172618	0.244381	19.0892	19.4225	21.5946	20.0354	21.9489	21.2398	23.5242	22.2376	23.5405	23.229	23.4343	23.4013	AU020204, Baf47, Ini1, Snf5, SNF5/INI1	20587	uc007ftm.2; uc007ftn.2	protein_coding	SWI/SNF related, matrix associated, actin dependent regulator of chromatin, subfamily b, member 1 [Source:MGI Symbol;Acc:MGI:1328366]	SWI/SNF RELATED MATRIX ASSOCIATED ACTIN DEPENDENT REGULATOR OF CHROMATIN SUBFAMILY B MEMBER 1; UNKNOWN	GO:0005575; GO:0005622; GO:0005623; GO:0005634; GO:0043226; GO:0043234; GO:0007049; GO:0008150; GO:0051276; GO:0030154; GO:0048856; GO:0009058; GO:0034641; GO:0006259; GO:0006950; GO:0003674; GO:0009790; GO:0005694; GO:0001741; GO:0001824; GO:0001835; GO:0005515; GO:0006281; GO:0006337; GO:0006351; GO:0006357; GO:0007399; GO:0008285; GO:0016514; GO:0043044; GO:0044772; GO:0071564; GO:0071565; GO:…	cellular_component; intracellular; cell; nucleus; organelle; protein complex; cell cycle; biological_process; chromosome organization; cell differentiation; anatomical structure development; biosynthetic process; cellular nitrogen compound metabolic process; DNA metabolic process; response to stress; molecular_function; embryo development; chromosome; XY body; blastocyst development; blastocyst h…
ENSMUSG00000000903	Vpreb3							0.239437	0.20849	0	0.149309	0.648745	0.388659	0.733673	0.590359	0.939957	0.33042	0	0.423459	8HS-20, AI528709, Vpreb-3	22364	uc007ftt.1	protein_coding	pre-B lymphocyte gene 3 [Source:MGI Symbol;Acc:MGI:98938]	8HS20 {ECO: |EMBL: 1}PRE B LYMPHOCYTE GENE 3 {ECO: |EMBL: 1}PRE B LYMPHOCYTE GENE 3 CRA_B {ECO: |EMBL: 1}PROTEIN VPREB3 {ECO: |ENSEMBL: } PRECURSOR {ECO: |EMBL: 1}	GO:0003674	molecular_function
ENSMUSG00000000915	Hip1r	1.31831	2.058e-23	-0.2408	0.0965656	1.23891	9.69314e-17	12.5322	8.52315	10.8612	10.6389	34.2145	27.888	34.636	32.2462	28.1038	27.411	26.0288	27.1812	AA410023, mKIAA0655	29816	uc008zos.2	protein_coding	huntingtin interacting protein 1 related [Source:MGI Symbol;Acc:MGI:1352504]	HUNTINGTIN INTERACTING 1 HUNTINGTIN INTERACTING HIP	GO:0005575; GO:0005622; GO:0005623; GO:0005737; GO:0016023; GO:0043226; GO:0006810; GO:0008150; GO:0016192; GO:0005856; GO:0003674; GO:0008092; GO:0003779; GO:0005515; GO:0005905; GO:0006898; GO:0030136; GO:0035091; GO:0008289; GO:0043167; GO:0043231; GO:0016020; GO:0005543	cellular_component; intracellular; cell; cytoplasm; cytoplasmic membrane-bounded vesicle; organelle; transport; biological_process; vesicle-mediated transport; cytoskeleton; molecular_function; cytoskeletal protein binding; actin binding; protein binding; coated pit; receptor-mediated endocytosis; clathrin-coated vesicle; phosphatidylinositol binding; lipid binding; ion binding; intracellular mem…
ENSMUSG00000000916	Nsun5	-0.113903	0.851838	0.197763	0.5543	0.0629068	0.896504	11.3901	10.7729	17.9655	13.3762	10.8191	9.66934	16.4476	12.312	16.1382	14.5438	12.0898	14.2573	9830109N13Rik, AI326939, Nol1r, Wbscr20, Wbscr20a	100609	uc008zyh.1	protein_coding	NOL1/NOP2/Sun domain family, member 5 [Source:MGI Symbol;Acc:MGI:2140844]	UNKNOWN; PROBABLE 28S RRNA CYTOSINE C 5 METHYLTRANSFERASE EC_2.1.1.- NOL1/NOP2/SUN DOMAIN FAMILY MEMBER 5 WILLIAMS BEUREN SYNDROME CHROMOSOMAL REGION 20A	GO:0008150; GO:0003674; GO:0008168; GO:0034641; GO:0042254; GO:0006364; GO:0032259; GO:0005730; GO:0044822; GO:0005634	biological_process; molecular_function; methyltransferase activity; cellular nitrogen compound metabolic process; ribosome biogenesis; rRNA processing; methylation; nucleolus; poly(A) RNA binding; nucleus
ENSMUSG00000000934	Top1mt	-0.126436	0.805328	0.0034406	0.995301	-0.143248	0.721174	19.3463	14.6813	19.8305	17.9527	15.7157	16.228	17.2211	16.3882	15.0198	20.1351	14.6773	16.6108	2900052H09Rik	72960	uc007whb.1	protein_coding	DNA topoisomerase 1, mitochondrial [Source:MGI Symbol;Acc:MGI:1920210]	DNA TOPOISOMERASE 1 EC_5.99.1.2 DNA TOPOISOMERASE I	GO:0006259; GO:0008150; GO:0034641; GO:0009058; GO:0009056; GO:0034655; GO:0044281; GO:0005575; GO:0005622; GO:0005623; GO:0005737; GO:0005739; GO:0043226; GO:0005694; GO:0003674; GO:0016853; GO:0016887; GO:0003677; GO:0003917; GO:0003918; GO:0006200; GO:0006260; GO:0006265; GO:0042645; GO:0005634	DNA metabolic process; biological_process; cellular nitrogen compound metabolic process; biosynthetic process; catabolic process; nucleobase-containing compound catabolic process; small molecule metabolic process; cellular_component; intracellular; cell; cytoplasm; mitochondrion; organelle; chromosome; molecular_function; isomerase activity; ATPase activity; DNA binding; DNA topoisomerase type I …
ENSMUSG00000000938	Hoxa10							0	0	0	0	0	0	0	0	0	0	0	0	Hox-1.8, Hoxa-10	15395	uc009bym.1; uc012ema.1	protein_coding	homeobox A10 [Source:MGI Symbol;Acc:MGI:96171]	HOMEOBOX HOX	GO:0008150; GO:0009790; GO:0048856; GO:0000003; GO:0009058; GO:0034641; GO:0005575; GO:0005622; GO:0005623; GO:0005737; GO:0043234; GO:0005634; GO:0043226; GO:0003674; GO:0003677; GO:0001501; GO:0005667; GO:0006351; GO:0007275; GO:0007283; GO:0007338; GO:0008584; GO:0009952; GO:0009954; GO:0010468; GO:0030326; GO:0060065; GO:0045944; GO:0005515; GO:0000978; GO:0042826; GO:0001077	biological_process; embryo development; anatomical structure development; reproduction; biosynthetic process; cellular nitrogen compound metabolic process; cellular_component; intracellular; cell; cytoplasm; protein complex; nucleus; organelle; molecular_function; DNA binding; skeletal system development; transcription factor complex; transcription, DNA-templated; multicellular organismal develop…
ENSMUSG00000000942	Hoxa4							0.129031	0.337064	0	0.155365	0.233071	0	0	0.0776902	0	0	2.10271	0.700902	AV206827, Hox-1.4	15401	uc009byf.1	protein_coding	homeobox A4 [Source:MGI Symbol;Acc:MGI:96176]	HOMEOBOX HOX	GO:0003677; GO:0003700; GO:0005634; GO:0006351; GO:0006355; GO:0007275; GO:0009952; GO:0043565; GO:0048704; GO:0008150; GO:0009790; GO:0048856; GO:0003674; GO:0009058; GO:0034641; GO:0005575; GO:0005622; GO:0005623; GO:0043226; GO:0001071	DNA binding; sequence-specific DNA binding transcription factor activity; nucleus; transcription, DNA-templated; regulation of transcription, DNA-templated; multicellular organismal development; anterior/posterior pattern specification; sequence-specific DNA binding; embryonic skeletal system morphogenesis; biological_process; embryo development; anatomical structure development; molecular_functi…
ENSMUSG00000000948	Snrpn							0.0394318	0	0	0.0131439	0	0	0	0	0.123838	0.0544154	0	0.0594178				protein_coding	small nuclear ribonucleoprotein N [Source:MGI Symbol;Acc:MGI:98347]	UNKNOWN	GO:0005634; GO:0005575; GO:0005622; GO:0005623; GO:0043226	nucleus; cellular_component; intracellular; cell; organelle
ENSMUSG00000000957	Mmp14			1.04539	0.000336175	0.780297	0.0689044	0.31679	0.8965	1.46533	0.892872	0.357638	0.449943	0.121337	0.30964	1.30581	4.37167	2.15102	2.6095	AI325305, MT-MMP-1, MT1-MMP, sabe	17387	uc007twc.2	protein_coding	matrix metallopeptidase 14 (membrane-inserted) [Source:MGI Symbol;Acc:MGI:101900]	MATRIX METALLOPROTEINASE PRECURSOR MMP MEMBRANE TYPE MATRIX METALLOPROTEINASE MT MMP MEMBRANE TYPE MATRIX METALLOPROTEINASE MMP	GO:0008150; GO:0048856; GO:0009790; GO:0008283; GO:0051604; GO:0005575; GO:0009056; GO:0040011; GO:0048870; GO:0003674; GO:0043167; GO:0008233; GO:0001071; GO:0001503; GO:0001958; GO:0003700; GO:0004222; GO:0005509; GO:0006355; GO:0006508; GO:0008270; GO:0016021; GO:0016477; GO:0030324; GO:0030574; GO:0031012; GO:0031638; GO:0035988; GO:0048701; GO:0048754; GO:0060348; GO:0097094; GO:0005737; GO:…	biological_process; anatomical structure development; embryo development; cell proliferation; protein maturation; cellular_component; catabolic process; locomotion; cell motility; molecular_function; ion binding; peptidase activity; nucleic acid binding transcription factor activity; ossification; endochondral ossification; sequence-specific DNA binding transcription factor activity; metalloendop…
ENSMUSG00000000958	Slc7a7	0.0380111	0.961566	0.0679302	0.922732	0.15509	0.836667	1.82439	1.08693	1.33244	1.41459	1.38754	1.79242	1.61823	1.5994	2.11091	2.12012	1.04317	1.75807	AI790233, my+lat1	20540	uc007tvv.2	protein_coding	solute carrier family 7 (cationic amino acid transporter, y+ system), member 7 [Source:MGI Symbol;Acc:MGI:1337120]	AMINO ACID TRANSPORTER SOLUTE CARRIER FAMILY 7 MEMBER	GO:0003674; GO:0022857; GO:0005575; GO:0005623; GO:0005886; GO:0006810; GO:0008150; GO:0055085; GO:0003333; GO:0015171; GO:0016021	molecular_function; transmembrane transporter activity; cellular_component; cell; plasma membrane; transport; biological_process; transmembrane transport; amino acid transmembrane transport; amino acid transmembrane transporter activity; integral component of membrane
ENSMUSG00000000959	Oxa1l	0.00875224	0.986013	-0.0548852	0.829687	-0.0423758	0.885851	66.1507	65.022	58.8188	63.3305	68.8343	65.2169	63.0474	65.6995	68.5704	67.8775	54.2305	63.5595	1810020M02Rik, AI894287	69089	uc007tvu.1	protein_coding	oxidase assembly 1-like [Source:MGI Symbol;Acc:MGI:1916339]	MITOCHONDRIAL INNER MEMBRANE OXA1L PRECURSOR OXIDASE ASSEMBLY 1 OXA1	GO:0008150; GO:0006461; GO:0022607; GO:0065003; GO:0061024; GO:0003674; GO:0005575; GO:0005622; GO:0005623; GO:0005737; GO:0005739; GO:0043226; GO:0005743; GO:0016021; GO:0031966; GO:0042803; GO:0051205; GO:0051262; GO:0097031; GO:0097177	biological_process; protein complex assembly; cellular component assembly; macromolecular complex assembly; membrane organization; molecular_function; cellular_component; intracellular; cell; cytoplasm; mitochondrion; organelle; mitochondrial inner membrane; integral component of membrane; mitochondrial membrane; protein homodimerization activity; protein insertion into membrane; protein tetramer…
ENSMUSG00000000976	Heatr6	-0.0599406	0.90119	-0.0791529	0.738833	-0.139893	0.546781	18.5522	14.4803	18.5263	17.1863	16.6976	16.3314	17.4763	16.8351	15.2202	16.4046	16.6509	16.0919	2700008B19Rik, BB135312, BB249351	217026	uc007kpu.1	protein_coding	HEAT repeat containing 6 [Source:MGI Symbol;Acc:MGI:1919790]	HEAT REPEAT CONTAINING 6	GO:0005575; GO:0008150; GO:0044822	cellular_component; biological_process; poly(A) RNA binding
ENSMUSG00000000982	Ccl3			2.40943	3.3135e-25	3.46593	2.42785e-33	1.87955	0.467606	1.65598	1.33438	3.15254	4.57638	4.93649	4.2218	52.9147	38.9063	37.4357	43.0856	AI323804, G0S19-1, LD78alpha, MIP-1alpha, MIP1-(a), MIP1-alpha, Mip1a, Scya3	20302	uc007kpn.1	protein_coding	chemokine (C-C motif) ligand 3 [Source:MGI Symbol;Acc:MGI:98260]	C C MOTIF CHEMOKINE 3 PRECURSOR MACROPHAGE INFLAMMATORY 1 ALPHA MIP 1 ALPHA SMALL INDUCIBLE CYTOKINE A3	GO:0002376; GO:0008150; GO:0040011; GO:0048870; GO:0044403; GO:0030154; GO:0048856; GO:0007165; GO:0006810; GO:0016192; GO:0003674; GO:0016301; GO:0030234; GO:0042592; GO:0007267; GO:0007010; GO:0006950; GO:0006464; GO:0005575; GO:0005622; GO:0005623; GO:0005737; GO:0005829; GO:0005576; GO:0005615; GO:0000165; GO:0001649; GO:0001775; GO:0002548; GO:0004672; GO:0004698; GO:0005515; GO:0006468; GO:…	immune system process; biological_process; locomotion; cell motility; symbiosis, encompassing mutualism through parasitism; cell differentiation; anatomical structure development; signal transduction; transport; vesicle-mediated transport; molecular_function; kinase activity; enzyme regulator activity; homeostatic process; cell-cell signaling; cytoskeleton organization; response to stress; cellul…
ENSMUSG00000000983	Wfdc18							0	0	0	0	0	0	0	0	0.132364	0	0	0.0441215	Expi, Kal1, WDNM1	14038	uc007kpr.1	protein_coding	WAP four-disulfide core domain 18 [Source:MGI Symbol;Acc:MGI:107506]	UNKNOWN	GO:0008150; GO:0005575; GO:0005576; GO:0010466; GO:0030414; GO:0003674; GO:0030234	biological_process; cellular_component; extracellular region; negative regulation of peptidase activity; peptidase inhibitor activity; molecular_function; enzyme regulator activity
ENSMUSG00000001014	Icam4							0	0	0	0	0	0	0	0	0	0	0	0	1810015M19Rik, Cd242, ICAM-4	78369	uc009ojz.1	protein_coding	intercellular adhesion molecule 4, Landsteiner-Wiener blood group [Source:MGI Symbol;Acc:MGI:1925619]	INTERCELLULAR ADHESION MOLECULE 4 PRECURSOR ICAM 4 CD242 ANTIGEN	GO:0005575; GO:0005623; GO:0005886; GO:0005622; GO:0005737; GO:0005576; GO:0005615; GO:0016021; GO:0016337; GO:0007155; GO:0008150	cellular_component; cell; plasma membrane; intracellular; cytoplasm; extracellular region; extracellular space; integral component of membrane; single organismal cell-cell adhesion; cell adhesion; biological_process
ENSMUSG00000001016	Ilf2	-0.161785	0.473604	-0.0734299	0.731576	-0.24163	0.0948733	88.6085	86.9596	78.9186	84.8289	77.9559	78.938	74.9051	77.2664	72.844	78.2585	71.5379	74.2135	6230405A16Rik, TEG-267, Tex261, Tex267	67781	uc008qcj.1	protein_coding	interleukin enhancer binding factor 2 [Source:MGI Symbol;Acc:MGI:1915031]	INTERLEUKIN ENHANCER BINDING FACTOR 2	GO:0005575; GO:0005622; GO:0005623; GO:0003674; GO:0002376; GO:0008150; GO:0009058; GO:0034641; GO:0005737; GO:0005634; GO:0005730; GO:0043226; GO:0043167; GO:0003723; GO:0003677; GO:0003725; GO:0005524; GO:0006351; GO:0006955; GO:0016740; GO:0030529; GO:0045893; GO:0016020; GO:0005515; GO:0044822	cellular_component; intracellular; cell; molecular_function; immune system process; biological_process; biosynthetic process; cellular nitrogen compound metabolic process; cytoplasm; nucleus; nucleolus; organelle; ion binding; RNA binding; DNA binding; double-stranded RNA binding; ATP binding; transcription, DNA-templated; immune response; transferase activity; ribonucleoprotein complex; positive…
ENSMUSG00000001017	Chtop	-0.0360682	0.919662	-0.17507	0.103817	-0.209413	0.0404326	129.615	137.828	146.223	137.889	139.331	125.116	150.755	138.401	116.995	126.346	126.663	123.335	2500003M10Rik, Fop, Srag	66511	uc008qcs.1; uc008qco.1; uc008qcq.1; uc008qcr.1; uc008qcp.1	protein_coding	chromatin target of PRMT1 [Source:MGI Symbol;Acc:MGI:1913761]	CHROMATIN TARGET OF PRMT1 FRIEND OF PRMT1 SMALL ARGININE AND GLYCINE RICH SRAG	GO:0005515; GO:0006351; GO:0006355; GO:0008150; GO:0009058; GO:0034641; GO:0003674; GO:0044822; GO:0032781; GO:0006406; GO:0051096; GO:0000346; GO:0016607	protein binding; transcription, DNA-templated; regulation of transcription, DNA-templated; biological_process; biosynthetic process; cellular nitrogen compound metabolic process; molecular_function; poly(A) RNA binding; positive regulation of ATPase activity; mRNA export from nucleus; positive regulation of helicase activity; transcription export complex; nuclear speck
ENSMUSG00000001018	Snapin	-0.0673932	0.88508	0.10597	0.653427	0.0389018	0.898261	48.3204	45.9073	42.6521	45.6266	44.452	47.7461	41.1435	44.4472	49.1505	51.5605	45.3725	48.6945	25kDa, AA407989, AV026596, Bloc1s7, Snap25bp, Snapap	20615	uc008qck.2	protein_coding	SNAP-associated protein [Source:MGI Symbol;Acc:MGI:1333745]	SNARE ASSOCIATED SNAPIN BIOGENESIS OF LYSOSOME RELATED ORGANELLES COMPLEX 1 SUBUNIT 7 BLOC 1 SUBUNIT 7 SYNAPTOSOMAL ASSOCIATED 25 BINDING SNAP ASSOCIATED; UNKNOWN	GO:0008150; GO:0006810; GO:0007267; GO:0016192; GO:0005575; GO:0005622; GO:0005623; GO:0005737; GO:0061024; GO:0030154; GO:0048856; GO:0005829; GO:0043234; GO:0016023; GO:0043226; GO:0021700; GO:0030705; GO:0003674; GO:0000149; GO:0005515; GO:0006886; GO:0007268; GO:0008089; GO:0010977; GO:0016020; GO:0016079; GO:0016188; GO:0017156; GO:0030054; GO:0030141; GO:0031083; GO:0031175; GO:0031629; GO:…	biological_process; transport; cell-cell signaling; vesicle-mediated transport; cellular_component; intracellular; cell; cytoplasm; membrane organization; cell differentiation; anatomical structure development; cytosol; protein complex; cytoplasmic membrane-bounded vesicle; organelle; developmental maturation; cytoskeleton-dependent intracellular transport; molecular_function; SNARE binding; prot…
ENSMUSG00000001020	S100a4			2.47952	7.4698e-21	2.92712	2.46182e-19	1.05116	0	0.54024	0.530465	0.632904	0	0.536819	0.389907	22.2832	24.6599	47.5825	31.5086	18A2, 42a, Capl, FSp1, metastasin, Mts1, PeL98, pk9a	20198	uc008qcz.2	protein_coding	S100 calcium binding protein A4 [Source:MGI Symbol;Acc:MGI:1330282]	S100 A4 METASTASIN PLACENTAL CALCIUM BINDING S100 CALCIUM BINDING A4	GO:0005509; GO:0003674; GO:0043167; GO:0005515; GO:0042802; GO:0005615; GO:0070062; GO:0044822; GO:0005634; GO:0048471; GO:0043123; GO:0050786; GO:0003779; GO:0043005; GO:0048306	calcium ion binding; molecular_function; ion binding; protein binding; identical protein binding; extracellular space; extracellular vesicular exosome; poly(A) RNA binding; nucleus; perinuclear region of cytoplasm; positive regulation of I-kappaB kinase/NF-kappaB signaling; RAGE receptor binding; actin binding; neuron projection; calcium-dependent protein binding
ENSMUSG00000001021	S100a3							0	0	0	0	0	0	0	0	0.453608	0	0	0.151203	S100E	20197	uc008qcy.1	protein_coding	S100 calcium binding protein A3 [Source:MGI Symbol;Acc:MGI:1338849]	S100 A3 S 100E S100 CALCIUM BINDING A3	GO:0003674; GO:0043167; GO:0005509; GO:0008270; GO:0005730; GO:0005737	molecular_function; ion binding; calcium ion binding; zinc ion binding; nucleolus; cytoplasm
ENSMUSG00000001023	S100a5							0	0	0	0	0	0	0	0	0	0	0	0	S100D9	20199	uc008qda.1	protein_coding	S100 calcium binding protein A5 [Source:MGI Symbol;Acc:MGI:1338915]	S100 A5 S 100D S100 CALCIUM BINDING A5	GO:0003674; GO:0043167; GO:0008150; GO:0005507; GO:0005509; GO:0008270; GO:0043025; GO:0005575; GO:0005623; GO:0005634; GO:0042803	molecular_function; ion binding; biological_process; copper ion binding; calcium ion binding; zinc ion binding; neuronal cell body; cellular_component; cell; nucleus; protein homodimerization activity
ENSMUSG00000001025	S100a6			4.39512	1.83204e-103	4.97553	4.01827e-90	0.858175	0.996346	3.08741	1.64731	2.3252	1.62518	3.50612	2.4855	131.838	120.401	153.316	135.185	2A9, 5B10, Cacy, CALCYCLIN, PRA	20200	uc008qdb.1	protein_coding	S100 calcium binding protein A6 (calcyclin) [Source:MGI Symbol;Acc:MGI:1339467]	S100 A6 CALCYCLIN S100 CALCIUM BINDING A6	GO:0003674; GO:0043167; GO:0005575; GO:0005622; GO:0005623; GO:0005737; GO:0005829; GO:0005509; GO:0005515; GO:0008270; GO:0031234; GO:0005886; GO:0070062; GO:0005634; GO:0042803; GO:0048471; GO:0001726; GO:0048306; GO:0005523; GO:0044548; GO:0034220; GO:0015075	molecular_function; ion binding; cellular_component; intracellular; cell; cytoplasm; cytosol; calcium ion binding; protein binding; zinc ion binding; extrinsic component of cytoplasmic side of plasma membrane; plasma membrane; extracellular vesicular exosome; nucleus; protein homodimerization activity; perinuclear region of cytoplasm; ruffle; calcium-dependent protein binding; tropomyosin binding…
ENSMUSG00000001027	Scn4a							0.116845	0.0254358	0	0.0474268	0.0263822	0.0474163	0.134262	0.0693534	0	0	0	0	mH2, Nav1.4, SkM1	110880	uc007lyu.1	protein_coding	sodium channel, voltage-gated, type IV, alpha [Source:MGI Symbol;Acc:MGI:98250]	SODIUM CHANNEL TYPE SUBUNIT ALPHA SODIUM CHANNEL SODIUM CHANNEL TYPE SUBUNIT ALPHA VOLTAGE GATED SODIUM CHANNEL SUBUNIT ALPHA NAV1	GO:0001518; GO:0005248; GO:0005886; GO:0006814; GO:0019228; GO:0034765; GO:0035725; GO:0086010; GO:0008150; GO:0006810; GO:0055085; GO:0050877; GO:0005575; GO:0005623; GO:0003674; GO:0022857; GO:0043234	voltage-gated sodium channel complex; voltage-gated sodium channel activity; plasma membrane; sodium ion transport; neuronal action potential; regulation of ion transmembrane transport; sodium ion transmembrane transport; membrane depolarization during action potential; biological_process; transport; transmembrane transport; neurological system process; cellular_component; cell; molecular_functio…
ENSMUSG00000001029	Icam2	0.0511726	0.904983	-0.216077	0.132414	-0.159404	0.328513	86.9586	100.74	102.098	96.5989	96.4884	109.591	102.941	103.007	90.7503	84.225	92.7119	89.2291	CD102, Icam-2, Ly-60	15896	uc007lyx.1	protein_coding	intercellular adhesion molecule 2 [Source:MGI Symbol;Acc:MGI:96394]	INTERCELLULAR ADHESION MOLECULE 2 PRECURSOR ICAM 2 CD102 ANTIGEN	GO:0001931; GO:0005515; GO:0005886; GO:0005887; GO:0016337; GO:0071944; GO:0007155; GO:0008150; GO:0005575; GO:0005623; GO:0003674; GO:0070062; GO:0016020; GO:0005178	uropod; protein binding; plasma membrane; integral component of plasma membrane; single organismal cell-cell adhesion; cell periphery; cell adhesion; biological_process; cellular_component; cell; molecular_function; extracellular vesicular exosome; membrane; integrin binding
ENSMUSG00000001034	Mapk7	-0.240123	0.371323	0.160816	0.539823	-0.100293	0.746087	13.9957	14.8361	13.063	13.9649	11.4143	12.4228	11.546	11.7944	13.1937	14.7277	12.5437	13.4884	BMK-1, BMK1, ERK-5, ERK5, Erk5-T, PRKM7	23939	uc007jht.1; uc007jhs.1; uc007jhq.1; uc007jho.1; uc007jhp.1	protein_coding	mitogen-activated protein kinase 7 [Source:MGI Symbol;Acc:MGI:1346347]	MITOGEN ACTIVATED KINASE 7 MAP KINASE 7 MAPK 7 EC_2.7.11.24 BIG MAP KINASE 1 BMK 1 EXTRACELLULAR SIGNAL REGULATED KINASE 5 ERK 5	GO:0000165; GO:0004674; GO:0004707; GO:0005524; GO:0005634; GO:0005829; GO:0018105; GO:0043066; GO:0045765; GO:0051534; GO:0008150; GO:0006464; GO:0005575; GO:0005622; GO:0005623; GO:0005737; GO:0043226; GO:0003674; GO:0043167; GO:0004871; GO:0016301; GO:0007165; GO:0030154; GO:0005654; GO:0007049; GO:0004672; GO:0005515; GO:0006468; GO:0016605; GO:0045944; GO:0071560; GO:0036003; GO:0070301; GO:…	MAPK cascade; protein serine/threonine kinase activity; MAP kinase activity; ATP binding; nucleus; cytosol; peptidyl-serine phosphorylation; negative regulation of apoptotic process; regulation of angiogenesis; negative regulation of NFAT protein import into nucleus; biological_process; cellular protein modification process; cellular_component; intracellular; cell; cytoplasm; organelle; molecular…
ENSMUSG00000001036	Epn2							0.0393412	0.239796	0.242633	0.173923	0.0355312	0.191579	0.482192	0.236434	0.0617768	0.271453	0.213703	0.182311	9530051D10Rik, AA536924, Ibp2	13855	uc007jhy.2; uc007jhx.2; uc007jhv.2; uc007jhw.2	protein_coding	epsin 2 [Source:MGI Symbol;Acc:MGI:1333766]	EPSIN EPS 15 INTERACTING; UNKNOWN	GO:0001701; GO:0006897; GO:0007219; GO:0030128; GO:0048568; GO:0008150; GO:0009790; GO:0048856; GO:0005575; GO:0005622; GO:0005623; GO:0005737; GO:0016023; GO:0043226; GO:0043234; GO:0007165; GO:0006810; GO:0016192; GO:0003674; GO:0008289; GO:0043231; GO:0005794; GO:0005634	in utero embryonic development; endocytosis; Notch signaling pathway; clathrin coat of endocytic vesicle; embryonic organ development; biological_process; embryo development; anatomical structure development; cellular_component; intracellular; cell; cytoplasm; cytoplasmic membrane-bounded vesicle; organelle; protein complex; signal transduction; transport; vesicle-mediated transport; molecular_fu…
ENSMUSG00000001039	B9d1							0	0.112425	0	0.037475	0	0.314367	0	0.104789	0.202743	0.178174	1.63646	0.67246	AW045994, B9, Eppb9	27078	uc007jhu.1	protein_coding	B9 protein domain 1 [Source:MGI Symbol;Acc:MGI:1351471]	B9 DOMAIN CONTAINING 1	GO:0000902; GO:0008150; GO:0048856; GO:0009790; GO:0022607; GO:0048646; GO:0005575; GO:0005622; GO:0005623; GO:0005815; GO:0005856; GO:0005929; GO:0043226; GO:0043234; GO:0003674; GO:0004871; GO:0007165; GO:0005737; GO:0001701; GO:0001944; GO:0005515; GO:0005813; GO:0007224; GO:0008158; GO:0016020; GO:0032880; GO:0035869; GO:0036038; GO:0036064; GO:0042384; GO:0042733; GO:0043010; GO:0060271; GO:…	cell morphogenesis; biological_process; anatomical structure development; embryo development; cellular component assembly; anatomical structure formation involved in morphogenesis; cellular_component; intracellular; cell; microtubule organizing center; cytoskeleton; cilium; organelle; protein complex; molecular_function; signal transducer activity; signal transduction; cytoplasm; in utero embryon…
ENSMUSG00000001052	Sec24b	-0.0371877	0.939634	0.0552525	0.779604	0.0200842	0.940657	49.1641	39.8051	47.4628	45.4773	47.5502	39.9576	49.3083	45.6054	45.7361	48.8453	48.8714	47.8176	AI605202, SEC24	99683	uc008rit.1; uc008riu.1	protein_coding	Sec24 related gene family, member B (S. cerevisiae) [Source:MGI Symbol;Acc:MGI:2139764]	TRANSPORT SEC24A SEC24 RELATED A; UNKNOWN	GO:0001843; GO:0002093; GO:0003151; GO:0005515; GO:0006886; GO:0006888; GO:0008270; GO:0021747; GO:0030127; GO:0030134; GO:0035909; GO:0060088; GO:0060425; GO:0060463; GO:0060982; GO:0061156; GO:0072358; GO:0090178; GO:1901301; GO:0008150; GO:0048856; GO:0000902; GO:0009790; GO:0030154; GO:0005575; GO:0005622; GO:0005623; GO:0005737; GO:0016023; GO:0043226; GO:0043234; GO:0003674; GO:0043167; GO:…	neural tube closure; auditory receptor cell morphogenesis; outflow tract morphogenesis; protein binding; intracellular protein transport; ER to Golgi vesicle-mediated transport; zinc ion binding; cochlear nucleus development; COPII vesicle coat; ER to Golgi transport vesicle; aorta morphogenesis; auditory receptor cell stereocilium organization; lung morphogenesis; lung lobe morphogenesis; corona…
ENSMUSG00000001053	N4bp3	0.11634	0.82285	-0.132848	0.701998	0.00526804	0.991752	11.2338	13.6552	12.2059	12.365	14.3676	15.2977	12.4751	14.0468	12.431	12.5893	13.788	12.9361	C330016O10Rik	212706	uc007iue.1	protein_coding	NEDD4 binding protein 3 [Source:MGI Symbol;Acc:MGI:2442218]	NEDD4 BINDING 3 N4BP3	GO:0005515; GO:0008150; GO:0031410; GO:0003674; GO:0005575; GO:0016020; GO:0005622; GO:0005623; GO:0005737; GO:0043226	protein binding; biological_process; cytoplasmic vesicle; molecular_function; cellular_component; membrane; intracellular; cell; cytoplasm; organelle
ENSMUSG00000001054	Rmnd5b	0.015742	0.975611	-0.191119	0.223627	-0.172727	0.302051	67.6704	63.3995	69.705	66.9249	74.0966	67.9766	66.3472	69.4735	62.2474	64.4891	56.5254	61.0873	0610039K22Rik, Gid2	66089	uc007iud.1	protein_coding	required for meiotic nuclear division 5 homolog B (S. cerevisiae) [Source:MGI Symbol;Acc:MGI:1913339]	RMD5 HOMOLOG	GO:0003674; GO:0005575; GO:0008150	molecular_function; cellular_component; biological_process
ENSMUSG00000001056	Nhp2	0.172355	0.466265	0.267012	0.053939	0.462106	5.78986e-05	129.759	141.43	150.259	140.483	145.396	165.472	184.228	165.032	184.171	213.492	209.604	202.423	2410130M07Rik, D11Ertd175e, Nola2	52530	uc007iuc.1	protein_coding	NHP2 ribonucleoprotein [Source:MGI Symbol;Acc:MGI:1098547]	H/ACA RIBONUCLEOPROTEIN COMPLEX SUBUNIT 2 NUCLEOLAR FAMILY A MEMBER 2 SNORNP NHP2	GO:0003674; GO:0003723; GO:0008150; GO:0005575; GO:0005622; GO:0005623; GO:0005634; GO:0005730; GO:0043226; GO:0005732; GO:0030515; GO:0031118; GO:0034641; GO:0042254; GO:0005737; GO:0044822	molecular_function; RNA binding; biological_process; cellular_component; intracellular; cell; nucleus; nucleolus; organelle; small nucleolar ribonucleoprotein complex; snoRNA binding; rRNA pseudouridine synthesis; cellular nitrogen compound metabolic process; ribosome biogenesis; cytoplasm; poly(A) RNA binding
ENSMUSG00000001062	Vps9d1	0.17491	0.695679	-0.224625	0.521427	-0.0274546	0.963563	5.90725	5.49131	5.60024	5.66626	8.36322	5.60425	6.66549	6.87766	6.33027	6.83001	3.90263	5.68764	1300018I17Rik, 2410004N05Rik, 5DOS1, Vsp9d1	72325	uc009nuu.2; uc009nus.2; uc009nut.2; uc009nuv.2	protein_coding	VPS9 domain containing 1 [Source:MGI Symbol;Acc:MGI:1914143]	VPS9 DOMAIN CONTAINING 1	GO:0003674; GO:0008150	molecular_function; biological_process
ENSMUSG00000001065	Zfp276	-0.412658	0.0394524	-0.104503	0.760833	-0.577887	0.00183913	11.2694	9.78049	12.8454	11.2984	7.38998	7.84838	9.34511	8.19449	7.4756	7.64752	7.67722	7.60011	AW048709, D8Ertd370e, D8Ertd377e, Znf276	57247	uc009nvb.2	protein_coding	zinc finger protein (C2H2 type) 276 [Source:MGI Symbol;Acc:MGI:1888495]	ZINC FINGER 276 ZFP 276	GO:0008150; GO:0009058; GO:0034641; GO:0005575; GO:0005622; GO:0005623; GO:0005634; GO:0043226; GO:0003674; GO:0003677; GO:0006351; GO:0006355; GO:0008270; GO:0043167	biological_process; biosynthetic process; cellular nitrogen compound metabolic process; cellular_component; intracellular; cell; nucleus; organelle; molecular_function; DNA binding; transcription, DNA-templated; regulation of transcription, DNA-templated; zinc ion binding; ion binding
ENSMUSG00000001076	C1ql4							0	0	0	0	0	0	0	0	0	0	0	0	C1qtnf11, CTRP11	239659	uc007xot.1	protein_coding	complement component 1, q subcomponent-like 4 [Source:MGI Symbol;Acc:MGI:3579909]	COMPLEMENT C1Q PRECURSOR C1Q AND TUMOR NECROSIS FACTOR RELATED C1Q/TNF RELATED	GO:0008150; GO:0003674; GO:0005575; GO:0005576; GO:0005615; GO:0043234; GO:0005515; GO:0005581; GO:0042802; GO:0045599; GO:0048147; GO:0070373	biological_process; molecular_function; cellular_component; extracellular region; extracellular space; protein complex; protein binding; collagen trimer; identical protein binding; negative regulation of fat cell differentiation; negative regulation of fibroblast proliferation; negative regulation of ERK1 and ERK2 cascade
ENSMUSG00000001082	Mfsd10	0.282084	0.314084	0.72052	6.29761e-06	1.07857	1.56749e-11	18.0863	14.4472	16.3631	16.2989	21.1947	17.53	26.2212	21.6486	33.3883	35.3757	43.8451	37.5364			uc008xct.1; uc008xcu.1; uc008xcv.1	protein_coding	major facilitator superfamily domain containing 10 [Source:MGI Symbol;Acc:MGI:1915544]	MAJOR FACILITATOR SUPERFAMILY DOMAIN CONTAINING 10 TETRACYCLINE TRANSPORTER; UNKNOWN	GO:0005215; GO:0016021; GO:0055085; GO:0005575; GO:0003674; GO:0008150; GO:0008219; GO:0006915; GO:0006810	transporter activity; integral component of membrane; transmembrane transport; cellular_component; molecular_function; biological_process; cell death; apoptotic process; transport
ENSMUSG00000001089	Luzp1	0.376509	0.247522	1.31597	6.83211e-11	1.956	3.01857e-17	1.19166	0.838947	1.32916	1.11992	2.17541	1.66682	1.6315	1.82458	5.05635	4.72352	6.88633	5.5554			uc008vif.1	protein_coding	leucine zipper protein 1 [Source:MGI Symbol;Acc:MGI:107629]	FILAMIN A INTERACTING 1; UNKNOWN	GO:0003281; GO:0003674; GO:0005634; GO:0021503; GO:0060840; GO:0008150; GO:0009790; GO:0048646; GO:0048856; GO:0005575; GO:0005622; GO:0005623; GO:0043226; GO:0016020	ventricular septum development; molecular_function; nucleus; neural fold bending; artery development; biological_process; embryo development; anatomical structure formation involved in morphogenesis; anatomical structure development; cellular_component; intracellular; cell; organelle; membrane
ENSMUSG00000001095	Slc13a2							0	0	0	0	0	0	0	0	0	0	0	0	mNaDC-1, Nadc1	20500	uc007kjf.1	protein_coding	solute carrier family 13 (sodium-dependent dicarboxylate transporter), member 2 [Source:MGI Symbol;Acc:MGI:1276558]	SOLUTE CARRIER FAMILY 13 MEMBER NA + COTRANSPORTER	GO:0005575; GO:0003674; GO:0022857; GO:0006810; GO:0008150; GO:0006814; GO:0015293; GO:0016021; GO:0055085; GO:0070062	cellular_component; molecular_function; transmembrane transporter activity; transport; biological_process; sodium ion transport; symporter activity; integral component of membrane; transmembrane transport; extracellular vesicular exosome
ENSMUSG00000001098	Kctd10	0.254244	0.11058	0.289377	0.019721	0.566469	2.51776e-06	33.449	35.4557	40.3651	36.4233	46.5082	41.5878	48.0535	45.3832	51.327	55.4193	62.9585	56.5683	AW536343, C87062, mBACURD3	330171	uc008yzm.2; uc012eby.1	protein_coding	potassium channel tetramerisation domain containing 10 [Source:MGI Symbol;Acc:MGI:2141207]	BTB/POZ DOMAIN CONTAINING ADAPTER CUL3 MEDIATED RHOA DEGRADATION BTB/POZ DOMAIN CONTAINING; UNKNOWN	GO:0006461; GO:0008150; GO:0022607; GO:0065003; GO:0009056; GO:0005575; GO:0005623; GO:0005929; GO:0043226; GO:0043234; GO:0005622; GO:0006464; GO:0005634; GO:0003674; GO:0005515; GO:0016567; GO:0031463; GO:0036038; GO:0043161; GO:0051260; GO:0004842; GO:0005737	protein complex assembly; biological_process; cellular component assembly; macromolecular complex assembly; catabolic process; cellular_component; cell; cilium; organelle; protein complex; intracellular; cellular protein modification process; nucleus; molecular_function; protein binding; protein ubiquitination; Cul3-RING ubiquitin ligase complex; TCTN-B9D complex; proteasome-mediated ubiquitin-de…
ENSMUSG00000001100	Poldip2	0.0936747	0.803418	-0.108009	0.67471	-0.00513722	0.990181	23.9221	24.2862	21.8791	23.3625	27.3505	24.7106	25.8221	25.961	25.4414	26.785	19.9841	24.0702	1300003F06Rik, Pdip38	67811	uc007kjo.1	protein_coding	polymerase (DNA-directed), delta interacting protein 2 [Source:MGI Symbol;Acc:MGI:1915061]	POLYMERASE DELTA INTERACTING	GO:0003674; GO:0030674; GO:0005575; GO:0005622; GO:0005623; GO:0005737; GO:0005739; GO:0043226; GO:0005634; GO:0003677; GO:0070584; GO:0007005; GO:0008150; GO:0048856; GO:0042645	molecular_function; protein binding, bridging; cellular_component; intracellular; cell; cytoplasm; mitochondrion; organelle; nucleus; DNA binding; mitochondrion morphogenesis; mitochondrion organization; biological_process; anatomical structure development; mitochondrial nucleoid
ENSMUSG00000001103	Sebox							0	0	0	0	0	0	0	0	0.237652	0	0	0.0792174	OG9, Og9x	18292	uc007kjm.2	protein_coding	SEBOX homeobox [Source:MGI Symbol;Acc:MGI:108012]	HOMEOBOX SEBOX HOMEOBOX OG 9 SKIN EMBRYO BRAIN AND OOCYTE SPECIFIC HOMEOBOX; UNKNOWN	GO:0008150; GO:0009790; GO:0048856; GO:0009058; GO:0034641; GO:0005575; GO:0005622; GO:0005623; GO:0005634; GO:0043226; GO:0003674; GO:0003677; GO:0006351; GO:0006355; GO:0009792; GO:0048477; GO:0000003; GO:0030154	biological_process; embryo development; anatomical structure development; biosynthetic process; cellular nitrogen compound metabolic process; cellular_component; intracellular; cell; nucleus; organelle; molecular_function; DNA binding; transcription, DNA-templated; regulation of transcription, DNA-templated; embryo development ending in birth or egg hatching; oogenesis; reproduction; cell differe…
ENSMUSG00000001105	Ift20	0.0553965	0.929546	0.0628288	0.865183	0.13269	0.660871	33.4476	35.3489	30.7763	33.191	31.6701	38.3116	37.8135	35.9317	35.2619	43.3656	35.8981	38.1752	0610009H04Rik, AU015496	55978	uc007kjt.1; uc007kju.1; uc007kjs.1	protein_coding	intraflagellar transport 20 [Source:MGI Symbol;Acc:MGI:1915585]	INTRAFLAGELLAR TRANSPORT 20 HOMOLOG	GO:0001750; GO:0001822; GO:0002046; GO:0005515; GO:0005794; GO:0005813; GO:0005814; GO:0005929; GO:0007224; GO:0008542; GO:0022008; GO:0030992; GO:0031514; GO:0032391; GO:0034067; GO:0035845; GO:0036064; GO:0036372; GO:0042073; GO:0042384; GO:0044292; GO:0051642; GO:0055007; GO:0060828; GO:0061351; GO:0061512; GO:0072372; GO:0097546; GO:0005575; GO:0005623; GO:0043226; GO:0008150; GO:0008283; GO:…	photoreceptor outer segment; kidney development; opsin binding; protein binding; Golgi apparatus; centrosome; centriole; cilium; smoothened signaling pathway; visual learning; neurogenesis; intraciliary transport particle B; motile cilium; photoreceptor connecting cilium; protein localization to Golgi apparatus; photoreceptor cell outer segment organization; ciliary basal body; opsin transport; i…
ENSMUSG00000001119	Col6a1							0	0	0	0	0	0	0	0	0	0	0.0850257	0.0283419	AI747156, Col6a-1	12833	uc007fux.1	protein_coding	collagen, type VI, alpha 1 [Source:MGI Symbol;Acc:MGI:88459]	COLLAGEN ALPHA VI CHAIN PRECURSOR	GO:0006461; GO:0008150; GO:0022607; GO:0065003; GO:0005575; GO:0043234; GO:0005623; GO:0005886; GO:0007155; GO:0005576; GO:0005578; GO:0005581; GO:0031012; GO:0042383; GO:0070208; GO:0071230; GO:0070062; GO:0016020; GO:0005765; GO:0035987; GO:0048407; GO:0001649	protein complex assembly; biological_process; cellular component assembly; macromolecular complex assembly; cellular_component; protein complex; cell; plasma membrane; cell adhesion; extracellular region; proteinaceous extracellular matrix; collagen trimer; extracellular matrix; sarcolemma; protein heterotrimerization; cellular response to amino acid stimulus; extracellular vesicular exosome; mem…
ENSMUSG00000001120	Pcbp3	-0.407726	0.156995	-0.314833	0.383842	-0.863816	0.00226652	11.4303	7.51055	6.81167	8.58419	5.57335	5.57758	6.12391	5.75828	4.40463	4.0644	4.69801	4.38901	AlphaCP-3	59093	uc007fuz.2; uc007fuy.2; uc007fva.2	protein_coding	poly(rC) binding protein 3 [Source:MGI Symbol;Acc:MGI:1890470]	POLY RC BINDING ALPHA HETEROGENEOUS NUCLEAR RIBONUCLEOPROTEIN HNRNP	GO:0003674; GO:0003677; GO:0030529; GO:0005575; GO:0005622; GO:0005623; GO:0070062; GO:0005829; GO:0044822; GO:0005634; GO:0003723	molecular_function; DNA binding; ribonucleoprotein complex; cellular_component; intracellular; cell; extracellular vesicular exosome; cytosol; poly(A) RNA binding; nucleus; RNA binding
ENSMUSG00000001123	Lgals9	-0.124153	0.468165	0.160724	0.120367	0.0378339	0.830557	217.995	222.002	234.316	224.771	204.707	209.032	219.856	211.198	234.859	233.493	249.204	239.186	AA407335, AI194909, AI265545, gal-9, galectin-9, LGALS35, Lgals5	16859	uc007kke.2; uc007kkd.2	protein_coding	lectin, galactose binding, soluble 9 [Source:MGI Symbol;Acc:MGI:109496]	GALECTIN GAL	GO:0005576; GO:0005737; GO:0007157; GO:0016936; GO:0030246; GO:0003674; GO:0007155; GO:0008150; GO:0005575; GO:0005622; GO:0005623	extracellular region; cytoplasm; heterophilic cell-cell adhesion via plasma membrane cell adhesion molecules; galactoside binding; carbohydrate binding; molecular_function; cell adhesion; biological_process; cellular_component; intracellular; cell
ENSMUSG00000001127	Araf	-0.221641	0.177899	0.0806036	0.683214	-0.148696	0.305052	33.0792	32.1168	35.9737	33.7232	32.318	25.9287	29.9167	29.3878	30.0947	32.4576	31.7698	31.4407	1200013E08Rik, A-Raf, Araf1, AW495444	11836	uc009stu.2; uc009str.1; uc009sts.2; uc009stt.2	protein_coding	v-raf murine sarcoma 3611 viral oncogene homolog [Source:MGI Symbol;Acc:MGI:88065]	SERINE/THREONINE KINASE EC_2.7.11.1 PROTO ONCOGENE RAF	GO:0005057; GO:0005515; GO:0005739; GO:0035556; GO:0046872; GO:0003674; GO:0043167; GO:0007165; GO:0008150; GO:0005575; GO:0005622; GO:0005623; GO:0005737; GO:0043226; GO:0004871; GO:0004674; GO:0005524; GO:0006468; GO:0006464; GO:0016301; GO:0032006; GO:0032434	receptor signaling protein activity; protein binding; mitochondrion; intracellular signal transduction; metal ion binding; molecular_function; ion binding; signal transduction; biological_process; cellular_component; intracellular; cell; cytoplasm; organelle; signal transducer activity; protein serine/threonine kinase activity; ATP binding; protein phosphorylation; cellular protein modification p…
ENSMUSG00000001128	Cfp	0.103474	0.852633	-0.112932	0.858948	0.0962588	0.907124	0.710862	0.825314	3.10545	1.54721	2.14006	1.92315	2.1782	2.08047	1.48834	2.12546	1.71619	1.77666	BCFG, Pfc	18636	uc009sub.1	protein_coding	complement factor properdin [Source:MGI Symbol;Acc:MGI:97545]	PROPERDIN PRECURSOR COMPLEMENT FACTOR P	GO:0005575; GO:0005576; GO:0006957; GO:0002376; GO:0006950; GO:0008150; GO:0031012	cellular_component; extracellular region; complement activation, alternative pathway; immune system process; response to stress; biological_process; extracellular matrix
ENSMUSG00000001131	Timp1							0	0	0.357118	0.119039	0	0.375966	0	0.125322	0.363704	0.639259	0	0.334321	Clgi, EPA, Timp, TIMP-1, TPA-S1	21857	uc009stz.1; uc009sty.1	protein_coding	tissue inhibitor of metalloproteinase 1 [Source:MGI Symbol;Acc:MGI:98752]	METALLOPROTEINASE INHIBITOR 1 PRECURSOR TISSUE INHIBITOR OF METALLOPROTEINASES 1 TIMP 1	GO:0008150; GO:0003674; GO:0043167; GO:0030234; GO:0005575; GO:0005576; GO:0005615; GO:0005578; GO:0005125; GO:0005604; GO:0008083; GO:0008191; GO:0008284; GO:0010951; GO:0046872; GO:0048553; GO:2001044; GO:0070062; GO:1901164; GO:0051045; GO:0007568; GO:0043434; GO:0010033; GO:0002020; GO:0031012; GO:0042060; GO:0043066; GO:0001775; GO:0034097	biological_process; molecular_function; ion binding; enzyme regulator activity; cellular_component; extracellular region; extracellular space; proteinaceous extracellular matrix; cytokine activity; basement membrane; growth factor activity; metalloendopeptidase inhibitor activity; positive regulation of cell proliferation; negative regulation of endopeptidase activity; metal ion binding; negative…
ENSMUSG00000001134	Uxt	0.18601	0.718482	0.362685	0.289253	0.657383	0.0379099	5.89797	6.22838	5.99802	6.04146	8.38684	7.02752	8.07488	7.82975	10.1482	12.8148	9.77043	10.9112	0910002B17Rik	22294	uc009sue.1	protein_coding	ubiquitously expressed transcript [Source:MGI Symbol;Acc:MGI:1277988]	UXT UBIQUITOUSLY EXPRESSED TRANSCRIPT	GO:0006457; GO:0016272; GO:0051082; GO:0003674; GO:0005575; GO:0043234; GO:0008150; GO:0005813; GO:0005856; GO:0005737; GO:0005515; GO:0000122; GO:0005634; GO:0005815; GO:0003682; GO:0000930; GO:0048487; GO:0000226; GO:0051297; GO:0001106	protein folding; prefoldin complex; unfolded protein binding; molecular_function; cellular_component; protein complex; biological_process; centrosome; cytoskeleton; cytoplasm; protein binding; negative regulation of transcription from RNA polymerase II promoter; nucleus; microtubule organizing center; chromatin binding; gamma-tubulin complex; beta-tubulin binding; microtubule cytoskeleton organiz…
ENSMUSG00000001138	Cnnm3	0.150064	0.665639	-0.147598	0.569166	0.0182885	0.964332	11.3731	10.8237	11.4598	11.2189	14.8722	12.8187	11.1909	12.9606	11.0675	10.8316	13.6319	11.8437	Acdp3, Clp3, mACDP3	94218	uc007aqj.1; uc007aqi.1; uc011wjk.1	protein_coding	cyclin M3 [Source:MGI Symbol;Acc:MGI:2151055]	METAL TRANSPORTER ANCIENT CONSERVED DOMAIN CONTAINING CYCLIN	GO:0005575; GO:0008150; GO:0006810; GO:0005623; GO:0005886; GO:0003674; GO:0006811; GO:0016021; GO:0030554; GO:0016020; GO:0005515	cellular_component; biological_process; transport; cell; plasma membrane; molecular_function; ion transport; integral component of membrane; adenyl nucleotide binding; membrane; protein binding
ENSMUSG00000001143	Lman2l	-0.134418	0.771595	-0.322275	0.218625	-0.491603	0.0281776	5.36619	6.66823	6.42085	6.15176	5.09892	5.03577	6.89402	5.67624	3.84017	4.89829	4.55458	4.43101	A630028F14Rik, VIP36-like, VIPL	214895	uc007aqd.1	protein_coding	lectin, mannose-binding 2-like [Source:MGI Symbol;Acc:MGI:2443010]	VESICULAR INTEGRAL MEMBRANE VIP36 PRECURSOR LECTIN MANNOSE BINDING 2 VESICULAR INTEGRAL MEMBRANE 36 VIP36; UNKNOWN	GO:0003674; GO:0005575; GO:0006810; GO:0008150; GO:0005622; GO:0005623; GO:0005737; GO:0005794; GO:0043226; GO:0005783; GO:0005789; GO:0015031; GO:0016021; GO:0030246; GO:0046872; GO:0043167; GO:0016020	molecular_function; cellular_component; transport; biological_process; intracellular; cell; cytoplasm; Golgi apparatus; organelle; endoplasmic reticulum; endoplasmic reticulum membrane; protein transport; integral component of membrane; carbohydrate binding; metal ion binding; ion binding; membrane
ENSMUSG00000001150	Mcm3ap	-0.0671361	0.850356	-0.0123086	0.958629	-0.078009	0.70042	38.8986	39.9887	49.7893	42.8922	43.2813	39.7836	42.3639	41.8096	40.8646	41.2271	43.6485	41.9134	GANP, mKIAA0572	54387	uc007fup.1	protein_coding	minichromosome maintenance deficient 3 (S. cerevisiae) associated protein [Source:MGI Symbol;Acc:MGI:1930089]	GERMINAL CENTER ASSOCIATED NUCLEAR GANP ASSOCIATED	GO:0006810; GO:0008150; GO:0005575; GO:0005622; GO:0005623; GO:0005737; GO:0005634; GO:0005635; GO:0043226; GO:0043234; GO:0002376; GO:0005643; GO:0015031; GO:0051028; GO:0005829	transport; biological_process; cellular_component; intracellular; cell; cytoplasm; nucleus; nuclear envelope; organelle; protein complex; immune system process; nuclear pore; protein transport; mRNA transport; cytosol
ENSMUSG00000001151	Pcnt	-0.0374393	0.927134	-0.167993	0.162052	-0.203448	0.118458	31.6823	30.4815	37.369	33.1776	34.1692	30.2504	35.0823	33.1673	29.1452	28.8	31.1451	29.6968	AW476095, C86676, KEN, kendrin, m239Asp, m275Asp, Pcnt2	18541	uc007fuk.1	protein_coding	pericentrin (kendrin) [Source:MGI Symbol;Acc:MGI:102722]	PERICENTRIN	GO:0000242; GO:0001701; GO:0001764; GO:0005813; GO:0005814; GO:0005815; GO:0007051; GO:0021696; GO:0021772; GO:0031514; GO:0035108; GO:0035264; GO:0036064; GO:0043066; GO:0045171; GO:0048854; GO:0061351; GO:0008150; GO:0008283; GO:0048856; GO:0005575; GO:0005576; GO:0005622; GO:0005623; GO:0005856; GO:0005929; GO:0043226; GO:0040007; GO:0007010; GO:0007049; GO:0005737; GO:0030154; GO:0040011; GO:…	pericentriolar material; in utero embryonic development; neuron migration; centrosome; centriole; microtubule organizing center; spindle organization; cerebellar cortex morphogenesis; olfactory bulb development; motile cilium; limb morphogenesis; multicellular organism growth; ciliary basal body; negative regulation of apoptotic process; intercellular bridge; brain morphogenesis; neural precursor…
ENSMUSG00000001155	Ftcd							0	0	0	0	0	0	0	0	0	0	0	0		14317	uc007fut.2	protein_coding	formiminotransferase cyclodeaminase [Source:MGI Symbol;Acc:MGI:1339962]	FORMIMIDOYLTRANSFERASE CYCLODEAMINASE FORMIMINOTRANSFERASE CYCLODEAMINASE FTCD [INCLUDES GLUTAMATE FORMIMIDOYLTRANSFERASE EC_2.1.2.5 GLUTAMATE FORMIMINOTRANSFERASE GLUTAMATE FORMYLTRANSFERASE ; FORMIMIDOYLTETRAHYDROFOLATE CYCLODEAMINASE EC_4.3.1.- 4 FORMI	GO:0003674; GO:0016829; GO:0006520; GO:0008150; GO:0009056; GO:0034641; GO:0044281; GO:0005575; GO:0005622; GO:0005623; GO:0005856; GO:0043226; GO:0005737; GO:0005794; GO:0043167; GO:0005542; GO:0006548; GO:0019556; GO:0019557; GO:0030409; GO:0030412; GO:0035999; GO:0051186; GO:0070062; GO:0007010	molecular_function; lyase activity; cellular amino acid metabolic process; biological_process; catabolic process; cellular nitrogen compound metabolic process; small molecule metabolic process; cellular_component; intracellular; cell; cytoskeleton; organelle; cytoplasm; Golgi apparatus; ion binding; folic acid binding; histidine catabolic process; histidine catabolic process to glutamate and form…
ENSMUSG00000001156	Mxd1	0.794781	3.84605e-06	-0.411706	0.0501312	0.528599	0.0176313	11.5588	7.99043	12.9243	10.8245	28.9673	17.3303	21.8321	22.7099	20.0903	15.7684	13.58	16.4796	AW122478, Mad, Mad1	17119	uc009csh.2	protein_coding	MAX dimerization protein 1 [Source:MGI Symbol;Acc:MGI:96908]	MAX 1 MAX 1	GO:0046983; GO:0003674; GO:0001078; GO:0000978; GO:0000122	protein dimerization activity; molecular_function; RNA polymerase II core promoter proximal region sequence-specific DNA binding transcription factor activity involved in negative regulation of transcription; RNA polymerase II core promoter proximal region sequence-specific DNA binding; negative regulation of transcription from RNA polymerase II promoter
ENSMUSG00000001157	Gmcl1	-0.08465	0.871439	-0.243085	0.26827	-0.335454	0.123009	18.3457	26.6087	23.4751	22.8098	23.8088	18.6447	23.4913	21.9816	17.1496	16.2592	22.2103	18.5397	2810049L19Rik, Gcl, mglc-1	23885	uc009csl.2	protein_coding	germ cell-less homolog 1 (Drosophila) [Source:MGI Symbol;Acc:MGI:1345156]	GERM CELL LESS 1	GO:0005575; GO:0005622; GO:0005623; GO:0005634; GO:0043226; GO:0000003; GO:0008150; GO:0005635; GO:0003674; GO:0005515; GO:0006355; GO:0007275; GO:0007283; GO:0016363; GO:0030154	cellular_component; intracellular; cell; nucleus; organelle; reproduction; biological_process; nuclear envelope; molecular_function; protein binding; regulation of transcription, DNA-templated; multicellular organismal development; spermatogenesis; nuclear matrix; cell differentiation
ENSMUSG00000001158	Snrnp27	-0.294413	0.190252	0.190633	0.439367	-0.129168	0.650436	33.0572	34.7645	40.0215	35.9477	29.6455	28.9079	27.9981	28.8505	35.5504	30.6801	34.7754	33.6686	2610209M04Rik, AI449063, AU022368, Ry1	66618	uc009csj.1; uc009csk.1	protein_coding	small nuclear ribonucleoprotein 27 (U4/U6.U5) [Source:MGI Symbol;Acc:MGI:1913868]	U4/U6 U5 SMALL NUCLEAR RIBONUCLEOPROTEIN 27 KDA U4/U6 U5 SNRNP 27 KDA U4/U6 U5 27K U4/U6 U5 TRI SNRNP ASSOCIATED 3	GO:0008150; GO:0006397; GO:0034641; GO:0005575; GO:0005622; GO:0005623; GO:0005634; GO:0043226; GO:0003674; GO:0008380; GO:0005515	biological_process; mRNA processing; cellular nitrogen compound metabolic process; cellular_component; intracellular; cell; nucleus; organelle; molecular_function; RNA splicing; protein binding
ENSMUSG00000001166	Oas1c	0.0656445	0.91644	0.0381766	0.926907	0.120123	0.737698	14.3674	17.9465	16.3505	16.2215	18.6143	16.0335	18.6054	17.7511	18.5321	16.5224	20.2853	18.4466	Oasl2, Oasl5	114643	uc008zid.1	protein_coding	2'-5' oligoadenylate synthetase 1C [Source:MGI Symbol;Acc:MGI:2149633]	2' 5' OLIGOADENYLATE SYNTHASE 2 5' OLIGO A SYNTHASE 2 5A SYNTHASE EC_2.7.7.84; UNKNOWN	GO:0003725; GO:0005524; GO:0005575; GO:0006955; GO:0008150; GO:0008152; GO:0051607; GO:0002376; GO:0006950; GO:0003674; GO:0043167; GO:0003723	double-stranded RNA binding; ATP binding; cellular_component; immune response; biological_process; metabolic process; defense response to virus; immune system process; response to stress; molecular_function; ion binding; RNA binding
ENSMUSG00000001168	Oas1h							0	0	0	0	0	0	0	0	0	0	0	0		246729	uc008zih.1; uc012ect.1	protein_coding	2'-5' oligoadenylate synthetase 1H [Source:MGI Symbol;Acc:MGI:2180853]	2' 5' OLIGOADENYLATE SYNTHASE 2 5' OLIGO A SYNTHASE 2 5A SYNTHASE EC_2.7.7.84	GO:0003725; GO:0005524; GO:0005575; GO:0006955; GO:0008150; GO:0008152; GO:0051607; GO:0002376; GO:0006950; GO:0003674; GO:0043167; GO:0003723; GO:0016779	double-stranded RNA binding; ATP binding; cellular_component; immune response; biological_process; metabolic process; defense response to virus; immune system process; response to stress; molecular_function; ion binding; RNA binding; nucleotidyltransferase activity
ENSMUSG00000001173	Ocrl	-0.180111	0.708926	-0.0361593	0.95232	-0.267725	0.423144	3.44745	2.81308	3.54363	3.26805	3.40731	2.97396	1.89347	2.75825	2.7578	3.29131	2.12	2.72304	9530014D17Rik, BB143339, OCRL1	320634	uc009tbr.1; uc009tbs.1; uc009tbt.1	protein_coding	oculocerebrorenal syndrome of Lowe [Source:MGI Symbol;Acc:MGI:109589]	TYPE II INOSITOL 1 4 5 TRISPHOSPHATE 5 PHOSPHATASE PRECURSOR EC_3.1.3.36 INOSITOL POLYPHOSPHATE 5 PHOSPHATASE PHOSPHOINOSITIDE 5 PHOSPHATASE 5PTASE	GO:0001701; GO:0004439; GO:0005794; GO:0007165; GO:0046856; GO:0008150; GO:0005575; GO:0005622; GO:0005623; GO:0005737; GO:0043226; GO:0003674; GO:0016791; GO:0009790; GO:0048856; GO:0005905; GO:0006629; GO:0070062; GO:0005515; GO:0005886; GO:0042384; GO:0005634; GO:0005802; GO:0032855; GO:0030136; GO:0001750; GO:0005769; GO:0032314; GO:0030675; GO:0048365	in utero embryonic development; phosphatidylinositol-4,5-bisphosphate 5-phosphatase activity; Golgi apparatus; signal transduction; phosphatidylinositol dephosphorylation; biological_process; cellular_component; intracellular; cell; cytoplasm; organelle; molecular_function; phosphatase activity; embryo development; anatomical structure development; coated pit; lipid metabolic process; extracellul…
ENSMUSG00000001175	Calm1	-0.0951987	0.616895	0.020153	0.902291	-0.0731968	0.579756	354.307	395.812	402.848	384.322	357.834	369.141	379.302	368.759	373.841	365.633	394.767	378.08	AI256814, AI327027, AI461935, AL024000, Calm, CaM	12313	uc007osq.1	protein_coding	calmodulin 1 [Source:MGI Symbol;Acc:MGI:88251]	CALMODULIN CAM	GO:0005509; GO:0003674; GO:0043167; GO:0005515; GO:0005829; GO:0005575; GO:0005622; GO:0005623; GO:0005737; GO:0005813; GO:0070062; GO:0005634; GO:0019904; GO:0031982; GO:0044325; GO:0005876; GO:0035307; GO:0055117; GO:0021762; GO:0019901; GO:0000922; GO:0072542; GO:0051343; GO:0031997; GO:0030801; GO:0060316; GO:0032516; GO:0030017; GO:0051592; GO:0032465; GO:0043274; GO:0031432; GO:0034704; GO:…	calcium ion binding; molecular_function; ion binding; protein binding; cytosol; cellular_component; intracellular; cell; cytoplasm; centrosome; extracellular vesicular exosome; nucleus; protein domain specific binding; vesicle; ion channel binding; spindle microtubule; positive regulation of protein dephosphorylation; regulation of cardiac muscle contraction; substantia nigra development; protein…
ENSMUSG00000001211	Agpat3	-0.0354551	0.91644	0.218968	0.0330122	0.188551	0.102254	52.6066	54.6238	57.6736	54.968	57.9557	51.9051	55.4369	55.0992	65.3227	60.0102	69.7444	65.0258			uc007fxq.1; uc007fxp.1; uc007fxo.1	protein_coding	1-acylglycerol-3-phosphate O-acyltransferase 3 [Source:MGI Symbol;Acc:MGI:1336186]	1 ACYL SN GLYCEROL 3 PHOSPHATE ACYLTRANSFERASE DELTA EC_2.3.1.51 1 ACYLGLYCEROL 3 PHOSPHATE O ACYLTRANSFERASE 4 1 AGP ACYLTRANSFERASE 4 1 AGPAT 4 LYSOPHOSPHATIDIC ACID ACYLTRANSFERASE DELTA LPAAT DELTA; UNKNOWN	GO:0008152; GO:0016746; GO:0003674; GO:0008150; GO:0005575; GO:0005622; GO:0005623; GO:0005634; GO:0043226; GO:0003841; GO:0016021; GO:0016024; GO:0006629; GO:0009058; GO:0016020; GO:0005783; GO:0005886	metabolic process; transferase activity, transferring acyl groups; molecular_function; biological_process; cellular_component; intracellular; cell; nucleus; organelle; 1-acylglycerol-3-phosphate O-acyltransferase activity; integral component of membrane; CDP-diacylglycerol biosynthetic process; lipid metabolic process; biosynthetic process; membrane; endoplasmic reticulum; plasma membrane
ENSMUSG00000001225	Slc26a3							0.0322933	0.140598	0	0.0576303	0.145829	0	0	0.0486097	0.0507096	0.133693	0	0.0614676	9030623B18Rik, 9130013M11Rik, AV376035, Dra	13487	uc007nhi.2; uc007nhj.2	protein_coding	solute carrier family 26, member 3 [Source:MGI Symbol;Acc:MGI:107181]	SOLUTE CARRIER FAMILY 26 MEMBER; UNKNOWN	GO:0005887; GO:0008271; GO:0015301; GO:1902358; GO:0006810; GO:0008150; GO:0055085; GO:0003674; GO:0022857; GO:0005575; GO:0005623; GO:0005886; GO:0006820; GO:0005929; GO:0043226; GO:0042592; GO:0000003; GO:0021700; GO:0030154; GO:0048856; GO:0005515; GO:0006821; GO:0015106; GO:0015108; GO:0015701; GO:0016020; GO:0048240; GO:0051454; GO:0060081; GO:0071320; GO:0097225; GO:1902476; GO:0016324; GO:…	integral component of plasma membrane; secondary active sulfate transmembrane transporter activity; anion:anion antiporter activity; sulfate transmembrane transport; transport; biological_process; transmembrane transport; molecular_function; transmembrane transporter activity; cellular_component; cell; plasma membrane; anion transport; cilium; organelle; homeostatic process; reproduction; develop…
ENSMUSG00000001227	Sema6b							0.155149	0.0450322	0	0.0667271	0.0934158	0.167894	0	0.0871034	0.0812092	0.428208	0.280925	0.263447			uc008dbe.1; uc008dbd.2	protein_coding	sema domain, transmembrane domain (TM), and cytoplasmic domain, (semaphorin) 6B [Source:MGI Symbol;Acc:MGI:1202889]	SEMAPHORIN PRECURSOR SEMAPHORIN SEMA	GO:0008150; GO:0030154; GO:0005575; GO:0048856; GO:0005623; GO:0005886; GO:0003674; GO:0004872; GO:0007399; GO:0016021; GO:0030215	biological_process; cell differentiation; cellular_component; anatomical structure development; cell; plasma membrane; molecular_function; receptor activity; nervous system development; integral component of membrane; semaphorin receptor binding
ENSMUSG00000001228	Uhrf1	0.585965	0.0071556	0.683862	0.000123094	1.4458	3.73444e-12	3.76678	5.71887	7.74374	5.74313	11.3836	8.4268	11.838	10.5495	18.9201	14.4614	20.3738	17.9185			uc008dbp.2; uc008dbq.2; uc008dbs.1; uc008dbr.1	protein_coding	ubiquitin-like, containing PHD and RING finger domains, 1 [Source:MGI Symbol;Acc:MGI:1338889]	E3 UBIQUITIN LIGASE UHRF1 EC_6.3.2.- UBIQUITIN PHD AND RING FINGER DOMAIN CONTAINING 1 UBIQUITIN CONTAINING PHD AND RING FINGER DOMAINS 1	GO:0000792; GO:0005515; GO:0005634; GO:0005720; GO:0008283; GO:0008150; GO:0000228; GO:0005575; GO:0005622; GO:0005623; GO:0005694; GO:0043226; GO:0003674; GO:0003677; GO:0006464; GO:0009056; GO:0042393; GO:0016874; GO:0051276; GO:0006259; GO:0034641; GO:0043167; GO:0007049; GO:0009058; GO:0006950; GO:0000122; GO:0000790; GO:0000791; GO:0004842; GO:0005657; GO:0006281; GO:0006351; GO:0008270; GO:…	heterochromatin; protein binding; nucleus; nuclear heterochromatin; cell proliferation; biological_process; nuclear chromosome; cellular_component; intracellular; cell; chromosome; organelle; molecular_function; DNA binding; cellular protein modification process; catabolic process; histone binding; ligase activity; chromosome organization; DNA metabolic process; cellular nitrogen compound metabol…
ENSMUSG00000001229	Dpp9	-0.0655776	0.858043	-0.00233523	0.993143	-0.068738	0.737698	77.3703	72.8315	92.3619	80.8546	77.7121	72.9749	86.6582	79.1151	81.2715	79.9159	77.0509	79.4128	6430584G11Rik, A330078I11, DPP IX, DPRP2	224897	uc008dbh.2	protein_coding	dipeptidylpeptidase 9 [Source:MGI Symbol;Acc:MGI:2443967]	DIPEPTIDYL PEPTIDASE 9 DP9 EC_3.4.14.5 DIPEPTIDYL PEPTIDASE IX DPP IX DIPEPTIDYL PEPTIDASE 9 DPLP9	GO:0003674; GO:0008233; GO:0008150; GO:0004177; GO:0006508; GO:0008236; GO:0016020; GO:0005575; GO:0042802; GO:0005737	molecular_function; peptidase activity; biological_process; aminopeptidase activity; proteolysis; serine-type peptidase activity; membrane; cellular_component; identical protein binding; cytoplasm
ENSMUSG00000001240	Ramp2							0.311536	0	0	0.103845	0.112546	0	0	0.0375153	0	0.0859833	0.225636	0.103873		54409	uc007lny.1; uc007lnz.2	protein_coding	receptor (calcitonin) activity modifying protein 2 [Source:MGI Symbol;Acc:MGI:1859650]	RECEPTOR ACTIVITY MODIFYING 2 PRECURSOR; UNKNOWN	GO:0006886; GO:0007186; GO:0008277; GO:0008565; GO:0015026; GO:0016021; GO:0005575; GO:0003674; GO:0004871; GO:0008150; GO:0007165; GO:0006810; GO:0030154; GO:0048856; GO:0007009; GO:0061024; GO:0022607; GO:0030198; GO:0034330; GO:0043234; GO:0003013; GO:0016192; GO:0005623; GO:0009058; GO:0034641; GO:0044281; GO:0005622; GO:0005737; GO:0048646; GO:0001525; GO:0002040; GO:0006171; GO:0006816; GO:…	intracellular protein transport; G-protein coupled receptor signaling pathway; regulation of G-protein coupled receptor protein signaling pathway; protein transporter activity; coreceptor activity; integral component of membrane; cellular_component; molecular_function; signal transducer activity; biological_process; signal transduction; transport; cell differentiation; anatomical structure develo…
ENSMUSG00000001247	Lsr			0.763613	0.0155413	1.38231	0.000159082	0.189826	0.247937	0	0.145921	0.428605	0.154065	1.0179	0.533523	2.68272	1.96468	2.06227	2.23656	ILDR3, Lisch7	54135	uc009ghj.2; uc009ghk.2; uc009ghl.2	protein_coding	lipolysis stimulated lipoprotein receptor [Source:MGI Symbol;Acc:MGI:1927471]	LIPOLYSIS STIMULATED LIPOPROTEIN RECEPTOR PRECURSOR LIPOLYSIS STIMULATED RECEPTOR	GO:0005575; GO:0005576; GO:0005615; GO:0003674; GO:0006810; GO:0008150; GO:0016192; GO:0005623; GO:0005886; GO:0048856; GO:0001889; GO:0006898; GO:0016021; GO:0030169; GO:0030228; GO:0034361; GO:0034362; GO:0042627; GO:0042953; GO:0070062; GO:0019216	cellular_component; extracellular region; extracellular space; molecular_function; transport; biological_process; vesicle-mediated transport; cell; plasma membrane; anatomical structure development; liver development; receptor-mediated endocytosis; integral component of membrane; low-density lipoprotein particle binding; lipoprotein particle receptor activity; very-low-density lipoprotein particl…
ENSMUSG00000001248	Gramd1a	0.178529	0.380799	-0.737053	1.58597e-14	-0.549565	2.83467e-07	136.19	109.99	134.293	126.824	173.308	132.614	142.52	149.481	96.0743	89.2707	80.8609	88.7353	1300003M23Rik, AI415002, AW547240, D7Bwg0611e	52857	uc009gig.1; uc009gif.1	protein_coding	GRAM domain containing 1A [Source:MGI Symbol;Acc:MGI:105490]	GRAM DOMAIN CONTAINING	GO:0003674; GO:0005575; GO:0008150; GO:0016021	molecular_function; cellular_component; biological_process; integral component of membrane
ENSMUSG00000001249	Hpn							0	0.131012	0	0.0436706	0.181182	0.162818	0	0.114667	0	0	0	0	Hlb320	15451	uc033iyn.1; uc009gic.3; uc009gid.3	protein_coding	hepsin [Source:MGI Symbol;Acc:MGI:1196620]	SERINE PROTEASE HEPSIN EC_3.4.21.106 TRANSMEMBRANE PROTEASE SERINE 1 [CONTAINS SERINE PROTEASE HEPSIN NON CATALYTIC CHAIN; SERINE PROTEASE HEPSIN CATALYTIC CHAIN]; UNKNOWN	GO:0004252; GO:0005886; GO:0006508; GO:0007605; GO:0010693; GO:0042632; GO:0070008; GO:0003674; GO:0008233; GO:0008150; GO:0042592; GO:0050877; GO:0005575; GO:0005623; GO:0005789; GO:0070062; GO:0005887; GO:0005515; GO:0016021; GO:0009986; GO:0043066; GO:0030307; GO:0031965; GO:0008236; GO:0008360; GO:2000347; GO:0034769; GO:0043923; GO:0010756; GO:0010719; GO:0050680; GO:0009790; GO:0048856; GO:…	serine-type endopeptidase activity; plasma membrane; proteolysis; sensory perception of sound; negative regulation of alkaline phosphatase activity; cholesterol homeostasis; serine-type exopeptidase activity; molecular_function; peptidase activity; biological_process; homeostatic process; neurological system process; cellular_component; cell; endoplasmic reticulum membrane; extracellular vesicula…
ENSMUSG00000001260	Gabrg1							0	0	0	0	0	0	0	0	0	0	0	0	GabaA, GabaA/BZ	14405	uc008xqr.1	protein_coding	gamma-aminobutyric acid (GABA) A receptor, subunit gamma 1 [Source:MGI Symbol;Acc:MGI:103156]	GAMMA AMINOBUTYRIC ACID RECEPTOR SUBUNIT GAMMA PRECURSOR GABA A RECEPTOR SUBUNIT GAMMA	GO:0005575; GO:0005623; GO:0005886; GO:0043234; GO:0007267; GO:0008150; GO:0007165; GO:0003674; GO:0022857; GO:0005230; GO:0005254; GO:0007214; GO:0007268; GO:0030054; GO:0034707; GO:0045211; GO:1902476; GO:0006810; GO:0055085; GO:0050811; GO:0004890; GO:0043235	cellular_component; cell; plasma membrane; protein complex; cell-cell signaling; biological_process; signal transduction; molecular_function; transmembrane transporter activity; extracellular ligand-gated ion channel activity; chloride channel activity; gamma-aminobutyric acid signaling pathway; synaptic transmission; cell junction; chloride channel complex; postsynaptic membrane; chloride transm…
ENSMUSG00000001270	Ckb	-0.114754	0.863157	-0.335701	0.458954	-0.611657	0.182209	3.47896	3.51401	3.64754	3.54683	2.63931	3.16239	2.98483	2.92884	1.31111	2.30445	1.76379	1.79312	B-CK, Bck, Ck-3, Ck3, Ckbb	12709	uc007pdn.2	protein_coding	creatine kinase, brain [Source:MGI Symbol;Acc:MGI:88407]	CREATINE KINASE TYPE EC_2.7.3.2 CREATINE KINASE	GO:0005575; GO:0005622; GO:0005623; GO:0005737; GO:0005739; GO:0043226; GO:0003674; GO:0043167; GO:0016301; GO:0004111; GO:0005515; GO:0005524; GO:0016310; GO:0008150; GO:0070062; GO:0021762; GO:0007420; GO:0030644	cellular_component; intracellular; cell; cytoplasm; mitochondrion; organelle; molecular_function; ion binding; kinase activity; creatine kinase activity; protein binding; ATP binding; phosphorylation; biological_process; extracellular vesicular exosome; substantia nigra development; brain development; cellular chloride ion homeostasis
ENSMUSG00000001280	Sp1	-0.036869	0.91644	-0.127697	0.261283	-0.161496	0.173485	61.2952	55.3306	63.5385	60.0548	63.2579	58.2497	58.6696	60.0591	55.6904	53.3568	57.394	55.4804	1110003E12Rik, AA450830, AI845540, Sp1-1	20683	uc007xvp.2; uc007xvo.1; uc012aab.1	protein_coding	trans-acting transcription factor 1 [Source:MGI Symbol;Acc:MGI:98372]	UNKNOWN; TRANSCRIPTION FACTOR	GO:0000979; GO:0000987; GO:0001077; GO:0001503; GO:0001701; GO:0001829; GO:0001889; GO:0001892; GO:0003677; GO:0003690; GO:0003700; GO:0005515; GO:0005634; GO:0006355; GO:0030219; GO:0030324; GO:0035326; GO:0043353; GO:0043565; GO:0045893; GO:0045944; GO:0048596; GO:0048706; GO:0060136; GO:0060216; GO:0002376; GO:0008150; GO:0048856; GO:0000003; GO:0009790; GO:0003674; GO:0030154; GO:0042592; GO:…	RNA polymerase II core promoter sequence-specific DNA binding; core promoter proximal region sequence-specific DNA binding; RNA polymerase II core promoter proximal region sequence-specific DNA binding transcription factor activity involved in positive regulation of transcription; ossification; in utero embryonic development; trophectodermal cell differentiation; liver development; embryonic plac…
ENSMUSG00000001281	Itgb7	-0.236159	0.00825632	-0.571984	3.36586e-22	-0.810579	6.33839e-31	1010.31	1116.87	1144.55	1090.58	957.635	923.556	957.745	946.312	659.597	635.852	622.905	639.451	Ly69	16421	uc012aaa.1	protein_coding	integrin beta 7 [Source:MGI Symbol;Acc:MGI:96616]	INTEGRIN BETA PRECURSOR SUBUNIT BETA SUBUNIT BETA ANTIGEN; UNKNOWN	GO:0002376; GO:0008150; GO:0040011; GO:0048870; GO:0005575; GO:0043234; GO:0005623; GO:0005886; GO:0007165; GO:0007155; GO:0003674; GO:0004872; GO:0007160; GO:0007229; GO:0007275; GO:0008305; GO:0043235; GO:0050900; GO:0072678; GO:0070062; GO:0005515; GO:0009986; GO:0034669; GO:0003366; GO:0034113; GO:0050901; GO:0050839; GO:0034446; GO:0043113	immune system process; biological_process; locomotion; cell motility; cellular_component; protein complex; cell; plasma membrane; signal transduction; cell adhesion; molecular_function; receptor activity; cell-matrix adhesion; integrin-mediated signaling pathway; multicellular organismal development; integrin complex; receptor complex; leukocyte migration; T cell migration; extracellular vesicula…
ENSMUSG00000001285	Myg1	-0.101299	0.777554	0.177789	0.344827	0.0752236	0.775473	34.6801	36.2246	33.0264	34.6437	33.4929	30.3937	35.6078	33.1648	37.4109	41.0213	35.4867	37.9729	0610023A07Rik, 2810433J21Rik, 5830429P19Rik, AI325965, Gamm1	60315	uc007xvi.1	protein_coding	melanocyte proliferating gene 1 [Source:MGI Symbol;Acc:MGI:1929864]	MYG1 MITOCHONDRIAL PRECURSOR	GO:0003674; GO:0035641; GO:0008150; GO:0005739; GO:0070062; GO:0005634	molecular_function; locomotory exploration behavior; biological_process; mitochondrion; extracellular vesicular exosome; nucleus
ENSMUSG00000001288	Rarg	-0.154136	0.5693	-1.13323	1.57673e-21	-1.31561	9.75395e-27	51.0061	41.7114	46.4607	46.3927	47.6486	41.5596	37.5773	42.2618	18.7855	19.4793	17.6735	18.6461	Nr1b3, RAR-gamma, RARD, RARgamma2	19411	uc007xvd.2; uc007xvc.2	protein_coding	retinoic acid receptor, gamma [Source:MGI Symbol;Acc:MGI:97858]	RETINOIC ACID RECEPTOR RAR NUCLEAR RECEPTOR SUBFAMILY 1 GROUP B MEMBER	GO:0000122; GO:0000977; GO:0001843; GO:0002068; GO:0003406; GO:0003417; GO:0003707; GO:0005515; GO:0005634; GO:0006351; GO:0008270; GO:0008284; GO:0008285; GO:0009952; GO:0010468; GO:0010628; GO:0031076; GO:0032331; GO:0035116; GO:0035264; GO:0043010; GO:0043065; GO:0043066; GO:0043068; GO:0043401; GO:0045596; GO:0045944; GO:0048048; GO:0048384; GO:0048608; GO:0048732; GO:0060041; GO:0060173; GO:…	negative regulation of transcription from RNA polymerase II promoter; RNA polymerase II regulatory region sequence-specific DNA binding; neural tube closure; glandular epithelial cell development; retinal pigment epithelium development; growth plate cartilage development; steroid hormone receptor activity; protein binding; nucleus; transcription, DNA-templated; zinc ion binding; positive regulati…
ENSMUSG00000001289	Pfdn5	-0.29535	0.00297201	-0.0720916	0.636507	-0.374318	1.66302e-05	533.666	552.568	528.004	538.079	429.347	459.713	449.612	446.224	423.984	460.767	401.265	428.672	1190001O17Rik, 1700010A06Rik, D15Ertd697e, Eig1, MM-1	56612	uc007xvh.1	protein_coding	prefoldin 5 [Source:MGI Symbol;Acc:MGI:1928753]	PREFOLDIN SUBUNIT 5 C MYC BINDING MM 1 MYC MODULATOR 1; UNKNOWN	GO:0006457; GO:0016272; GO:0051082; GO:0060041; GO:0003674; GO:0005575; GO:0043234; GO:0008150; GO:0005622; GO:0005623; GO:0005634; GO:0043226; GO:0048856; GO:0005515; GO:0045892; GO:0090090	protein folding; prefoldin complex; unfolded protein binding; retina development in camera-type eye; molecular_function; cellular_component; protein complex; biological_process; intracellular; cell; nucleus; organelle; anatomical structure development; protein binding; negative regulation of transcription, DNA-templated; negative regulation of canonical Wnt signaling pathway
ENSMUSG00000001300	Efnb2	-0.0275502	0.970932			-0.330736	0.570792	0.570794	0.704113	0.733398	0.669435	0.902151	0.540473	0.437251	0.626625	0.522846	0.590767	0	0.371204	ELF-2, Epl5, Eplg5, Htk-L, LERK-5, Lerk5, NLERK-1	13642	uc009kue.1	protein_coding	ephrin B2 [Source:MGI Symbol;Acc:MGI:105097]	EPHRIN B1 PRECURSOR ELK LIGAND ELK L EPH RELATED RECEPTOR TYROSINE KINASE LIGAND 2 LERK 2	GO:0008150; GO:0048856; GO:0007165; GO:0003674; GO:0040011; GO:0048870; GO:0005575; GO:0000902; GO:0030154; GO:0007155; GO:0005623; GO:0005886; GO:0048646; GO:0001945; GO:0002042; GO:0005102; GO:0005515; GO:0007411; GO:0009887; GO:0010839; GO:0016021; GO:0016477; GO:0046875; GO:0048013; GO:0048514; GO:0050920; GO:2000727; GO:0005925	biological_process; anatomical structure development; signal transduction; molecular_function; locomotion; cell motility; cellular_component; cell morphogenesis; cell differentiation; cell adhesion; cell; plasma membrane; anatomical structure formation involved in morphogenesis; lymph vessel development; cell migration involved in sprouting angiogenesis; receptor binding; protein binding; axon gu…
ENSMUSG00000001305	Rrp15	-0.0338895	0.953343	0.244858	0.182133	0.217421	0.30699	29.0194	27.4252	23.0082	26.4843	29.3633	24.274	26.4621	26.6998	30.2129	30.0568	37.1378	32.4692	2810430M08Rik, 5430437H21Rik	67223	uc007dzq.2	protein_coding	ribosomal RNA processing 15 homolog (S. cerevisiae) [Source:MGI Symbol;Acc:MGI:1914473]	RRP15 RIBOSOMAL RNA PROCESSING 15	GO:0003674; GO:0008150; GO:0005730; GO:0005739; GO:0005634	molecular_function; biological_process; nucleolus; mitochondrion; nucleus
ENSMUSG00000001313	Rnd2							0	0.0899965	0.796787	0.295594	0.373381	0.754955	0.79174	0.640026	0.486888	0.285257	0	0.257382	Arhn, Rohn	11858	uc007lpb.1	protein_coding	Rho family GTPase 2 [Source:MGI Symbol;Acc:MGI:1338755]	RHO RELATED GTP BINDING PRECURSOR RHO FAMILY GTPASE	GO:0005575; GO:0005622; GO:0005623; GO:0005737; GO:0043226; GO:0007165; GO:0008150; GO:0003674; GO:0043167; GO:0005515; GO:0005525; GO:0007264; GO:0016020; GO:0031410; GO:0048672; GO:0030154; GO:0048856; GO:0005769; GO:0047485	cellular_component; intracellular; cell; cytoplasm; organelle; signal transduction; biological_process; molecular_function; ion binding; protein binding; GTP binding; small GTPase mediated signal transduction; membrane; cytoplasmic vesicle; positive regulation of collateral sprouting; cell differentiation; anatomical structure development; early endosome; protein N-terminus binding
ENSMUSG00000001323	Srr	-0.0339984	0.969809	0.140372	0.775657	0.110569	0.843731	3.1122	2.94561	3.05994	3.03925	2.56638	3.11162	3.38608	3.02136	3.01013	3.61013	3.83846	3.48624			uc007kcr.2; uc007kcs.2; uc011xzd.1; uc007kcu.2	protein_coding	serine racemase [Source:MGI Symbol;Acc:MGI:1351636]	SERINE RACEMASE EC_4.3.1.17 EC_4.3.1.- 18 EC_5.1.-.- 1 18 D SERINE AMMONIA LYASE D SERINE DEHYDRATASE L SERINE AMMONIA LYASE L SERINE DEHYDRATASE	GO:0005509; GO:0005515; GO:0005524; GO:0006563; GO:0009069; GO:0016594; GO:0018114; GO:0030170; GO:0030378; GO:0042803; GO:0051289; GO:0070179; GO:0006461; GO:0008150; GO:0022607; GO:0065003; GO:0003674; GO:0016853; GO:0043167; GO:0006520; GO:0044281; GO:0016829; GO:0003941; GO:0008721; GO:0009058; GO:0005737; GO:0000287; GO:0032496; GO:0030165; GO:0042866; GO:0070178; GO:0043025; GO:0005886; GO:…	calcium ion binding; protein binding; ATP binding; L-serine metabolic process; serine family amino acid metabolic process; glycine binding; threonine racemase activity; pyridoxal phosphate binding; serine racemase activity; protein homodimerization activity; protein homotetramerization; D-serine biosynthetic process; protein complex assembly; biological_process; cellular component assembly; macro…
ENSMUSG00000001333	Sync							0.503051	0.187729	0.664824	0.451868	0.129809	0.233304	0	0.121038	0.451389	0.198344	0.650616	0.43345	1110057H03Rik, SNIP4	68828	uc008uwr.1	protein_coding	syncoilin [Source:MGI Symbol;Acc:MGI:1916078]	SYNCOILIN SYNCOILIN INTERMEDIATE FILAMENT 1 SYNCOILIN 1	GO:0005575; GO:0005623; GO:0005886; GO:0005622; GO:0005737; GO:0043226; GO:0005856; GO:0043234; GO:0005829; GO:0003674; GO:0005198; GO:0005515; GO:0005882; GO:0030018; GO:0031594; GO:0042383; GO:0045103; GO:0008150	cellular_component; cell; plasma membrane; intracellular; cytoplasm; organelle; cytoskeleton; protein complex; cytosol; molecular_function; structural molecule activity; protein binding; intermediate filament; Z disc; neuromuscular junction; sarcolemma; intermediate filament-based process; biological_process
ENSMUSG00000001334	Fndc5							0	0.0648184	0	0.0216061	0	0.0604159	0	0.0201386	0	0	0	0	1500001L03Rik, AI836596, C87088, PeP, Pxp	384061	uc008uwe.1	protein_coding	fibronectin type III domain containing 5 [Source:MGI Symbol;Acc:MGI:1917614]	FIBRONECTIN TYPE III DOMAIN CONTAINING PRECURSOR FIBRONECTIN TYPE III REPEAT CONTAINING	GO:0005575; GO:0008150; GO:0005623; GO:0005886; GO:0005622; GO:0005737; GO:0005783; GO:0043226; GO:0005777; GO:0005576; GO:0003674; GO:0005179; GO:0005515; GO:0014850; GO:0016021; GO:0090336	cellular_component; biological_process; cell; plasma membrane; intracellular; cytoplasm; endoplasmic reticulum; organelle; peroxisome; extracellular region; molecular_function; hormone activity; protein binding; response to muscle activity; integral component of membrane; positive regulation of brown fat cell differentiation
ENSMUSG00000001348	Acp5	0.0184306	0.96261	-0.437214	1.41094e-08	-0.414342	2.01867e-05	677.889	765.701	654.111	699.234	733.81	731.091	724.642	729.848	554.577	576.994	491.621	541.064			uc009oob.1; uc009ooa.1; uc009onz.1	protein_coding	acid phosphatase 5, tartrate resistant [Source:MGI Symbol;Acc:MGI:87883]	TARTRATE RESISTANT ACID PHOSPHATASE TYPE 5 PRECURSOR TR AP EC_3.1.3.2 TARTRATE RESISTANT ACID ATPASE TRATPASE TYPE 5 ACID PHOSPHATASE	GO:0006950; GO:0008150; GO:0042592; GO:0003674; GO:0043167; GO:0005575; GO:0005622; GO:0005623; GO:0005737; GO:0005764; GO:0005773; GO:0043226; GO:0016791; GO:0003993; GO:0008198; GO:0008199; GO:0016311; GO:0032496; GO:0032691; GO:0032695; GO:0032720; GO:0032929; GO:0034097; GO:0045019; GO:0045453; GO:0050728; GO:0050830; GO:0060349; GO:0048856; GO:0070062	response to stress; biological_process; homeostatic process; molecular_function; ion binding; cellular_component; intracellular; cell; cytoplasm; lysosome; vacuole; organelle; phosphatase activity; acid phosphatase activity; ferrous iron binding; ferric iron binding; dephosphorylation; response to lipopolysaccharide; negative regulation of interleukin-1 beta production; negative regulation of int…
ENSMUSG00000001349	Cnn1							0	0.0756305	0.267839	0.11449	0.15689	0.211481	0.266142	0.211504	0.0681945	0	0.157269	0.0751544	CN, CnnI	12797	uc009onv.2	protein_coding	calponin 1 [Source:MGI Symbol;Acc:MGI:104979]	CALPONIN CALPONIN SMOOTH MUSCLE	GO:0005575; GO:0005622; GO:0005623; GO:0005856; GO:0043226; GO:0003674; GO:0005516; GO:0031032; GO:0007010; GO:0008150; GO:0005925; GO:0003779	cellular_component; intracellular; cell; cytoskeleton; organelle; molecular_function; calmodulin binding; actomyosin structure organization; cytoskeleton organization; biological_process; focal adhesion; actin binding
ENSMUSG00000001366	Fbxo9	-0.0817406	0.852633	-0.159948	0.44273	-0.246552	0.206558	31.5507	25.5105	29.3309	28.7974	28.1958	26.9518	28.1296	27.7591	24.6676	24.4224	25.8036	24.9646	9030401P18Rik, AA986398	71538	uc033jlq.1; uc033jls.1; uc009qtr.1	protein_coding	f-box protein 9 [Source:MGI Symbol;Acc:MGI:1918788]	F BOX ONLY 9; UNKNOWN	GO:0003674; GO:0005737; GO:0016567; GO:0019005; GO:0031146; GO:0032006; GO:0045087; GO:0045444; GO:0008150; GO:0030154; GO:0002376; GO:0006950; GO:0009056; GO:0005575; GO:0005622; GO:0005623; GO:0043234; GO:0006464	molecular_function; cytoplasm; protein ubiquitination; SCF ubiquitin ligase complex; SCF-dependent proteasomal ubiquitin-dependent protein catabolic process; regulation of TOR signaling; innate immune response; fat cell differentiation; biological_process; cell differentiation; immune system process; response to stress; catabolic process; cellular_component; intracellular; cell; protein complex; …
ENSMUSG00000001376	Ccdc132	0.0395603	0.952384	0.0384471	0.926255	0.0896591	0.798803	5.11292	5.11901	4.69171	4.97454	4.72993	5.96415	5.16942	5.28783	4.9245	5.45609	6.33431	5.57163	1700034M03Rik, 8430415E05Rik, BLM, C87205, mKIAA1861	73288	uc009avc.2; uc009avb.2; uc012ehr.1	protein_coding	coiled-coil domain containing 132 [Source:MGI Symbol;Acc:MGI:1920538]	COILED COIL DOMAIN CONTAINING 132; UNKNOWN	GO:0003674; GO:0008150; GO:0070062; GO:0016020	molecular_function; biological_process; extracellular vesicular exosome; membrane
ENSMUSG00000001380	Hars	0.126931	0.663938	0.0967931	0.641512	0.237185	0.153112	75.977	68.5006	87.7789	77.4188	87.6901	79.81	95.628	87.7094	96.712	83.5637	104.021	94.7654	MMHRS	15115	uc008eop.2	protein_coding	histidyl-tRNA synthetase [Source:MGI Symbol;Acc:MGI:108087]	HISTIDINE TRNA LIGASE EC_6.1.1.21 HISTIDYL TRNA SYNTHETASE HISRS	GO:0006399; GO:0006412; GO:0006520; GO:0008150; GO:0009058; GO:0034641; GO:0044281; GO:0005575; GO:0005622; GO:0005623; GO:0005737; GO:0003674; GO:0043167; GO:0016874; GO:0004821; GO:0005524; GO:0006427	tRNA metabolic process; translation; cellular amino acid metabolic process; biological_process; biosynthetic process; cellular nitrogen compound metabolic process; small molecule metabolic process; cellular_component; intracellular; cell; cytoplasm; molecular_function; ion binding; ligase activity; histidine-tRNA ligase activity; ATP binding; histidyl-tRNA aminoacylation
ENSMUSG00000001383	Zmat2	-0.0508701	0.901604	0.0401372	0.861119	-0.00947385	0.975126	87.3918	79.112	78.1211	81.5416	76.8707	80.3212	85.724	80.972	82.2806	86.6458	83.4917	84.1393	2610510D14Rik, 2900082I05Rik	66492	uc008eos.1	protein_coding	zinc finger, matrin type 2 [Source:MGI Symbol;Acc:MGI:1913742]	ZINC FINGER MATRIN TYPE 2	GO:0008150; GO:0005575; GO:0005622; GO:0005623; GO:0005634; GO:0043226; GO:0003674; GO:0003677; GO:0008270; GO:0043167; GO:0005515	biological_process; cellular_component; intracellular; cell; nucleus; organelle; molecular_function; DNA binding; zinc ion binding; ion binding; protein binding
ENSMUSG00000001403	Ube2c	0.304958	0.294102	0.383669	0.37372	1.27591	0.000416104	0.553743	0.826584	0.853788	0.744705	1.50035	0.834645	3.75711	2.0307	3.54024	3.27497	2.86471	3.22664	1110015A16Rik, D2Ertd695e	68612	uc008nvy.1	protein_coding	ubiquitin-conjugating enzyme E2C [Source:MGI Symbol;Acc:MGI:1915862]	UBIQUITIN CONJUGATING ENZYME E2 C EC_6.3.2.19 UBIQUITIN CARRIER C UBIQUITIN LIGASE C	GO:0006464; GO:0008150; GO:0009056; GO:0003674; GO:0016874; GO:0006461; GO:0022607; GO:0065003; GO:0007049; GO:0007067; GO:0051301; GO:0005575; GO:0005622; GO:0005623; GO:0005634; GO:0043226; GO:0043234; GO:0043167; GO:0004842; GO:0005524; GO:0005680; GO:0006511; GO:0010458; GO:0010994; GO:0016881; GO:0031145; GO:0070936; GO:0070979; GO:0005515; GO:0016567; GO:0031536; GO:0008054; GO:0008152	cellular protein modification process; biological_process; catabolic process; molecular_function; ligase activity; protein complex assembly; cellular component assembly; macromolecular complex assembly; cell cycle; mitotic nuclear division; cell division; cellular_component; intracellular; cell; nucleus; organelle; protein complex; ion binding; ubiquitin-protein transferase activity; ATP binding;…
ENSMUSG00000001415	Smg5	-0.0252209	0.953343	-0.17991	0.143529	-0.203534	0.0964636	42.0755	39.9587	47.094	43.0427	46.7598	38.5645	45.0743	43.4662	39.1175	38.7636	37.5839	38.4883	BC024683, mKIAA1089	229512	uc008put.1; uc008pus.1	protein_coding	Smg-5 homolog, nonsense mediated mRNA decay factor (C. elegans) [Source:MGI Symbol;Acc:MGI:2447364]	SMG5 EST1 B SMG 5 HOMOLOG	GO:0008150; GO:0005575; GO:0005622; GO:0005623; GO:0005737; GO:0005634; GO:0043226; GO:0009056; GO:0034641; GO:0034655; GO:0000184; GO:0035303; GO:0051721; GO:0003674; GO:0019899; GO:0005515	biological_process; cellular_component; intracellular; cell; cytoplasm; nucleus; organelle; catabolic process; cellular nitrogen compound metabolic process; nucleobase-containing compound catabolic process; nuclear-transcribed mRNA catabolic process, nonsense-mediated decay; regulation of dephosphorylation; protein phosphatase 2A binding; molecular_function; enzyme binding; protein binding
ENSMUSG00000001416	Cct3	0.070607	0.805271	0.0255219	0.881304	0.104103	0.485709	74.941	91.4303	91.8008	86.0574	93.7243	90.5138	95.3747	93.2043	95.5218	94.1944	97.8679	95.8614	AL024092, Cctg, Tcp1-rs3, TriC-P5	12462	uc008puo.3; uc008pum.3; uc008pun.3	protein_coding	chaperonin containing Tcp1, subunit 3 (gamma) [Source:MGI Symbol;Acc:MGI:104708]	T COMPLEX 1 SUBUNIT GAMMA TCP 1 GAMMA CCT GAMMA; UNKNOWN	GO:0003674; GO:0051082; GO:0006461; GO:0008150; GO:0022607; GO:0065003; GO:0005575; GO:0005623; GO:0000003; GO:0006457; GO:0005622; GO:0005737; GO:0005829; GO:0043234; GO:0043167; GO:0002199; GO:0005515; GO:0005524; GO:0005832; GO:0007339; GO:0044297; GO:0046931; GO:1901998; GO:0006810; GO:0070062; GO:0005886; GO:0044822; GO:0005874	molecular_function; unfolded protein binding; protein complex assembly; biological_process; cellular component assembly; macromolecular complex assembly; cellular_component; cell; reproduction; protein folding; intracellular; cytoplasm; cytosol; protein complex; ion binding; zona pellucida receptor complex; protein binding; ATP binding; chaperonin-containing T-complex; binding of sperm to zona pe…
ENSMUSG00000001418	Glmp	-0.0235937	0.954529	0.121866	0.402837	0.102845	0.548054	37.892	35.0728	40.4782	37.8143	38.7991	35.8482	40.0214	38.2229	40.4032	40.876	45.1678	42.149	0610031J06Rik, AB027141, NCU-G1	56700	uc008pup.1	protein_coding	glycosylated lysosomal membrane protein [Source:MGI Symbol;Acc:MGI:1913318]	LYSOSOMAL NCU G1 PRECURSOR; UNKNOWN	GO:0005575; GO:0005622; GO:0005623; GO:0005737; GO:0005764; GO:0005773; GO:0043226; GO:0016021; GO:0005829; GO:0045944; GO:0003700; GO:0005634; GO:0044212; GO:0030374; GO:0030522; GO:0004879	cellular_component; intracellular; cell; cytoplasm; lysosome; vacuole; organelle; integral component of membrane; cytosol; positive regulation of transcription from RNA polymerase II promoter; sequence-specific DNA binding transcription factor activity; nucleus; transcription regulatory region DNA binding; ligand-dependent nuclear receptor transcription coactivator activity; intracellular recepto…
ENSMUSG00000001419	Mef2d	0.0601242	0.895093	-0.104063	0.561319	-0.0346435	0.896164	98.0441	72.6846	95.8516	88.8601	113.317	79.7131	94.9813	96.0037	91.6833	93.6618	83.7539	89.6997	C80750	17261	uc008ptz.1; uc008puc.1; uc008pub.1; uc008pua.1	protein_coding	myocyte enhancer factor 2D [Source:MGI Symbol;Acc:MGI:99533]	MYOCYTE SPECIFIC ENHANCER FACTOR	GO:0001649; GO:0001958; GO:0002062; GO:0003677; GO:0003700; GO:0005634; GO:0006355; GO:0035914; GO:0045893; GO:0045944; GO:0046983; GO:0003674; GO:0008150; GO:0030154; GO:0048856; GO:0005575; GO:0005622; GO:0005623; GO:0043226; GO:0001071; GO:0043231; GO:0006366; GO:0005515; GO:0000981; GO:0033613; GO:0042826; GO:0007512; GO:0000977; GO:0006351; GO:0009058; GO:0034641; GO:0019899; GO:0008219; GO:…	osteoblast differentiation; endochondral ossification; chondrocyte differentiation; DNA binding; sequence-specific DNA binding transcription factor activity; nucleus; regulation of transcription, DNA-templated; skeletal muscle cell differentiation; positive regulation of transcription, DNA-templated; positive regulation of transcription from RNA polymerase II promoter; protein dimerization activi…
ENSMUSG00000001420	Tmem79	0.0466742	0.951456	-0.14549	0.805941	-0.083569	0.921	0.776936	1.78355	0.653409	1.0713	1.53097	1.20381	1.08212	1.2723	1.60819	0.877225	0.383667	0.956361			uc008pur.1; uc008puq.1	protein_coding	transmembrane protein 79 [Source:MGI Symbol;Acc:MGI:1919163]	TRANSMEMBRANE 79 MATTRIN	GO:0008150; GO:0042592; GO:0048856; GO:0006810; GO:0016192; GO:0005575; GO:0005622; GO:0005623; GO:0005737; GO:0005794; GO:0043226; GO:0005764; GO:0005773; GO:0003674; GO:0021700; GO:0030154; GO:0002070; GO:0005765; GO:0016021; GO:0031069; GO:0032588; GO:0042335; GO:0045055; GO:0045684; GO:0061436; GO:0070268; GO:0008219	biological_process; homeostatic process; anatomical structure development; transport; vesicle-mediated transport; cellular_component; intracellular; cell; cytoplasm; Golgi apparatus; organelle; lysosome; vacuole; molecular_function; developmental maturation; cell differentiation; epithelial cell maturation; lysosomal membrane; integral component of membrane; hair follicle morphogenesis; trans-Gol…
ENSMUSG00000001424	Snd1	0.0480719	0.876517	-0.13182	0.19433	-0.0780804	0.613644	61.0894	66.0242	73.6818	66.9318	72.2506	67.4765	74.0548	71.2606	67.7252	63.0671	65.6121	65.4681	AL033314, Tudor-SN	56463	uc009bct.1	protein_coding	staphylococcal nuclease and tudor domain containing 1 [Source:MGI Symbol;Acc:MGI:1929266]	UNKNOWN; STAPHYLOCOCCAL NUCLEASE DOMAIN CONTAINING 1.100 KDA COACTIVATOR P100 CO ACTIVATOR	GO:0003676; GO:0004518; GO:0005515; GO:0005634; GO:0005737; GO:0005739; GO:0090305; GO:0097433; GO:0005575; GO:0005622; GO:0005623; GO:0008150; GO:0034641; GO:0043226; GO:0003674; GO:0009058; GO:0006351; GO:0006355; GO:0016442; GO:0031047; GO:0070062; GO:0016020; GO:0044822; GO:0001649	nucleic acid binding; nuclease activity; protein binding; nucleus; cytoplasm; mitochondrion; nucleic acid phosphodiester bond hydrolysis; dense body; cellular_component; intracellular; cell; biological_process; cellular nitrogen compound metabolic process; organelle; molecular_function; biosynthetic process; transcription, DNA-templated; regulation of transcription, DNA-templated; RISC complex; g…
ENSMUSG00000001435	Col18a1							0.175766	0.0510164	0.18067	0.135818	0.132287	0.16643	0.448814	0.249177	0.299003	0.161704	0.159128	0.206612		12822	uc007fvh.2; uc011xhb.1; uc007fvg.1	protein_coding	collagen, type XVIII, alpha 1 [Source:MGI Symbol;Acc:MGI:88451]	COLLAGEN ALPHA 1 XV CHAIN PRECURSOR[CONTAINS RESTIN ENDOSTATIN XV ]	GO:0001525; GO:0001886; GO:0005604; GO:0008284; GO:0030198; GO:0030335; GO:2000353; GO:0008150; GO:0005575; GO:0005576; GO:0005578; GO:0000902; GO:0030154; GO:0048856; GO:0048646; GO:0005198; GO:0005581; GO:0007155; GO:0046872; GO:0003674; GO:0043167; GO:0043234; GO:0005615; GO:0070062; GO:0042802; GO:0005515; GO:0042493; GO:0051599	angiogenesis; endothelial cell morphogenesis; basement membrane; positive regulation of cell proliferation; extracellular matrix organization; positive regulation of cell migration; positive regulation of endothelial cell apoptotic process; biological_process; cellular_component; extracellular region; proteinaceous extracellular matrix; cell morphogenesis; cell differentiation; anatomical structu…
ENSMUSG00000001436	Slc19a1	0.110206	0.770765	-0.182597	0.379923	-0.06011	0.854114	14.6595	15.8885	18.1641	16.2374	18.9997	18.0804	17.2348	18.105	15.1261	17.3574	15.7177	16.0671			uc007fvc.2; uc007fvd.2; uc007fve.1	protein_coding	solute carrier family 19 (folate transporter), member 1 [Source:MGI Symbol;Acc:MGI:103182]	TRANSPORTER 1 SOLUTE CARRIER FAMILY 19 MEMBER 1; UNKNOWN	GO:0006810; GO:0016020; GO:0005575; GO:0008150; GO:0003674; GO:0005623; GO:0005886; GO:0043167; GO:0005542; GO:0005887; GO:0008517; GO:0015350; GO:0015884; GO:0051958	transport; membrane; cellular_component; biological_process; molecular_function; cell; plasma membrane; ion binding; folic acid binding; integral component of plasma membrane; folic acid transporter activity; methotrexate transporter activity; folic acid transport; methotrexate transport
ENSMUSG00000001440	Kpnb1	0.0687461	0.737295	-0.0117783	0.944697	0.0636136	0.624778	161.357	174.663	178.723	171.581	186.575	177.416	192.654	185.548	183.588	184.296	189.597	185.827	AA409963, Impnb, IPOB	16211	uc007ldu.1	protein_coding	karyopherin (importin) beta 1 [Source:MGI Symbol;Acc:MGI:107532]	IMPORTIN SUBUNIT BETA 1 KARYOPHERIN SUBUNIT BETA 1 NUCLEAR FACTOR P97 PORE TARGETING COMPLEX 97 KDA SUBUNIT PTAC97	GO:0003674; GO:0008565; GO:0019899; GO:0006605; GO:0006810; GO:0006913; GO:0008150; GO:0005515; GO:0006606; GO:0006610; GO:0008536; GO:0043234; GO:0005575; GO:0070062; GO:0016020; GO:0005737; GO:0044822; GO:0005634; GO:0019904; GO:0005635; GO:0031965; GO:0071782	molecular_function; protein transporter activity; enzyme binding; protein targeting; transport; nucleocytoplasmic transport; biological_process; protein binding; protein import into nucleus; ribosomal protein import into nucleus; Ran GTPase binding; protein complex; cellular_component; extracellular vesicular exosome; membrane; cytoplasm; poly(A) RNA binding; nucleus; protein domain specific bind…
ENSMUSG00000001441	Npepps	-0.223738	0.158851	-0.268398	0.0387181	-0.501425	2.60252e-05	26.6585	25.3753	29.5733	27.2024	23.7159	23.2811	23.7887	23.5952	18.3536	19.4971	21.3959	19.7489	AAP-S, goku, MP100, Psa, R74825	19155	uc007ldv.2	protein_coding	aminopeptidase puromycin sensitive [Source:MGI Symbol;Acc:MGI:1101358]	PUROMYCIN SENSITIVE AMINOPEPTIDASE PSA EC_3.4.11.14 CYTOSOL ALANYL AMINOPEPTIDASE AAP S; UNKNOWN	GO:0006508; GO:0008237; GO:0008270; GO:0003674; GO:0043167; GO:0008233; GO:0008150; GO:0005575; GO:0005622; GO:0005623; GO:0005737; GO:0005634; GO:0043226; GO:0070062; GO:0071456; GO:0004177	proteolysis; metallopeptidase activity; zinc ion binding; molecular_function; ion binding; peptidase activity; biological_process; cellular_component; intracellular; cell; cytoplasm; nucleus; organelle; extracellular vesicular exosome; cellular response to hypoxia; aminopeptidase activity
ENSMUSG00000001444	Tbx21	1.45883	9.7051e-15	3.40897	1.738e-190	5.91141	4.05776e-213	1.81868	0.647845	1.2746	1.24704	11.9458	10.3995	8.23244	10.1926	125.657	134.842	123.938	128.146	Tbet, Tblym, TBT1	57765	uc007ldr.2	protein_coding	T-box 21 [Source:MGI Symbol;Acc:MGI:1888984]	T BOX BRAIN T BRAIN TBR	GO:0008150; GO:0005575; GO:0005623; GO:0002376; GO:0030154; GO:0048856; GO:0009058; GO:0034641; GO:0005622; GO:0005634; GO:0043226; GO:0003674; GO:0001071; GO:0003700; GO:0005515; GO:0006351; GO:0030217; GO:0043025; GO:0045893; GO:0048304; GO:0050776; GO:0071310; GO:0072676; GO:0040011; GO:0048870; GO:0009615; GO:0044212	biological_process; cellular_component; cell; immune system process; cell differentiation; anatomical structure development; biosynthetic process; cellular nitrogen compound metabolic process; intracellular; nucleus; organelle; molecular_function; nucleic acid binding transcription factor activity; sequence-specific DNA binding transcription factor activity; protein binding; transcription, DNA-te…
ENSMUSG00000001445	Mrpl10	-0.0353649	0.940583	0.193305	0.181363	0.162968	0.313187	83.2097	90.9097	83.365	85.8281	84.9394	87.8625	85.2354	86.0124	95.0187	101.534	104.441	100.331	0610040E02Rik, C78440, MRP-L8, Rpml8	107732	uc007ldm.1	protein_coding	mitochondrial ribosomal protein L10 [Source:MGI Symbol;Acc:MGI:1333801]	39S RIBOSOMAL L10 MITOCHONDRIAL PRECURSOR L10MT MRP L10	GO:0006412; GO:0008150; GO:0009058; GO:0005575; GO:0005622; GO:0005623; GO:0005737; GO:0005739; GO:0005840; GO:0043226; GO:0003674; GO:0003735; GO:0005198; GO:0005762; GO:0030529; GO:0044822	translation; biological_process; biosynthetic process; cellular_component; intracellular; cell; cytoplasm; mitochondrion; ribosome; organelle; molecular_function; structural constituent of ribosome; structural molecule activity; mitochondrial large ribosomal subunit; ribonucleoprotein complex; poly(A) RNA binding
ENSMUSG00000001467	Cyp51	-0.0477864	0.942909	-0.579704	0.00451199	-0.658562	0.00100939	10.7973	12.2432	13.3182	12.1196	11.0952	10.36	14.7043	12.0532	7.19635	8.94008	6.77746	7.63796	AI426508, Cyp51a1, CYPLI, Ldm, P450-14DM, P450LI	13121	uc008wie.1	protein_coding	cytochrome P450, family 51 [Source:MGI Symbol;Acc:MGI:106040]	LANOSTEROL 14 ALPHA DEMETHYLASE EC_1.14.13.70 CYPLI CYTOCHROME P450 51 CYTOCHROME P450 14DM CYTOCHROME P450 LIA1 STEROL 14 ALPHA DEMETHYLASE	GO:0008150; GO:0003674; GO:0005575; GO:0016491; GO:0006629; GO:0009058; GO:0044281; GO:0043167; GO:0005506; GO:0006694; GO:0006695; GO:0008398; GO:0016021; GO:0020037; GO:0055114; GO:0070988; GO:0016020; GO:0005783; GO:0043231; GO:0033488	biological_process; molecular_function; cellular_component; oxidoreductase activity; lipid metabolic process; biosynthetic process; small molecule metabolic process; ion binding; iron ion binding; steroid biosynthetic process; cholesterol biosynthetic process; sterol 14-demethylase activity; integral component of membrane; heme binding; oxidation-reduction process; demethylation; membrane; endopl…
ENSMUSG00000001472	Tcf25	0.00960223	0.979506	-0.0379298	0.813187	-0.0236882	0.897674	160.498	167.724	174.438	167.553	181.613	160.145	179.526	173.762	170.535	176.329	164.89	170.585	1100001J13Rik, 1810041K11Rik, D8Ertd325e, mKIAA1049, Nulp1	66855	uc009nvl.2; uc009nvp.2	protein_coding	transcription factor 25 (basic helix-loop-helix) [Source:MGI Symbol;Acc:MGI:1914105]	TRANSCRIPTION FACTOR 25 TCF 25 NUCLEAR LOCALIZED 1	GO:0005575; GO:0005622; GO:0005623; GO:0005634; GO:0043226; GO:0001071; GO:0003674; GO:0003677; GO:0008150; GO:0000122; GO:0003700; GO:0006351; GO:0009058; GO:0034641; GO:0005515	cellular_component; intracellular; cell; nucleus; organelle; nucleic acid binding transcription factor activity; molecular_function; DNA binding; biological_process; negative regulation of transcription from RNA polymerase II promoter; sequence-specific DNA binding transcription factor activity; transcription, DNA-templated; biosynthetic process; cellular nitrogen compound metabolic process; prot…
ENSMUSG00000001473	Tubb6	-0.262306	0.516123	0.252515	0.615878	-0.17372	0.791571	3.62889	3.36373	6.49764	4.49675	4.12324	2.28019	1.79347	2.7323	3.49255	3.87703	4.23919	3.86959	2310057H16Rik, BB220206	67951	uc008fmd.1	protein_coding	tubulin, beta 6 class V [Source:MGI Symbol;Acc:MGI:1915201]	TUBULIN BETA CHAIN	GO:0008150; GO:0009056; GO:0034641; GO:0034655; GO:0044281; GO:0005575; GO:0005622; GO:0005623; GO:0005856; GO:0043226; GO:0043234; GO:0005737; GO:0003674; GO:0043167; GO:0005198; GO:0003924; GO:0005200; GO:0005525; GO:0005874; GO:0006184; GO:0007017; GO:0051258; GO:0006461; GO:0022607; GO:0065003; GO:0070062; GO:0005634	biological_process; catabolic process; cellular nitrogen compound metabolic process; nucleobase-containing compound catabolic process; small molecule metabolic process; cellular_component; intracellular; cell; cytoskeleton; organelle; protein complex; cytoplasm; molecular_function; ion binding; structural molecule activity; GTPase activity; structural constituent of cytoskeleton; GTP binding; mic…
ENSMUSG00000001482	Def8	0.0898335	0.872999	0.0766752	0.832388	0.185058	0.53805	13.5123	10.7779	10.8146	11.7016	13.6011	13.6457	11.6942	12.9803	15.9946	13.1667	12.42	13.8604			uc009nvx.2; uc009nvy.2; uc009nvz.2; uc009nwa.2; uc009nwb.2	protein_coding	differentially expressed in FDCP 8 [Source:MGI Symbol;Acc:MGI:1346331]	DIFFERENTIALLY EXPRESSED IN FDCP 8 HOMOLOG DEF 8	GO:0003674; GO:0005575; GO:0008150; GO:0008270; GO:0035556; GO:0007165; GO:0043167	molecular_function; cellular_component; biological_process; zinc ion binding; intracellular signal transduction; signal transduction; ion binding
ENSMUSG00000001493	Meox1							0	0	0	0	0	0	0	0	0	0	0	0	AI385561, D330041M02Rik, Mox-1, Mox1	17285	uc007lpx.1	protein_coding	mesenchyme homeobox 1 [Source:MGI Symbol;Acc:MGI:103220]	HOMEOBOX MOX 1 MESENCHYME HOMEOBOX 1	GO:0008150; GO:0009790; GO:0048856; GO:0002376; GO:0030154; GO:0003674; GO:0003677; GO:0005575; GO:0005622; GO:0005623; GO:0005737; GO:0005634; GO:0043226; GO:0001071; GO:0048646; GO:0000978; GO:0001046; GO:0001077; GO:0001757; GO:0003682; GO:0003700; GO:0043565; GO:0045944; GO:0060218; GO:0061053; GO:0061056; GO:0071837	biological_process; embryo development; anatomical structure development; immune system process; cell differentiation; molecular_function; DNA binding; cellular_component; intracellular; cell; cytoplasm; nucleus; organelle; nucleic acid binding transcription factor activity; anatomical structure formation involved in morphogenesis; RNA polymerase II core promoter proximal region sequence-specific…
ENSMUSG00000001494	Sost							0	0	0	0	0	0	0	0	0	0	0	0	5430411E23Rik	74499	uc011yfn.1	protein_coding	sclerostin [Source:MGI Symbol;Acc:MGI:1921749]	SCLEROSTIN PRECURSOR	GO:0001503; GO:0005515; GO:0030178; GO:0030279; GO:0030514; GO:0090090; GO:0008150; GO:0003674; GO:0031012; GO:0045893; GO:0009612; GO:0008134; GO:2000054; GO:0071374; GO:0031333; GO:0005794	ossification; protein binding; negative regulation of Wnt signaling pathway; negative regulation of ossification; negative regulation of BMP signaling pathway; negative regulation of canonical Wnt signaling pathway; biological_process; molecular_function; extracellular matrix; positive regulation of transcription, DNA-templated; response to mechanical stimulus; transcription factor binding; negat…
ENSMUSG00000001496	Nkx2-1							0	0	0	0	0	0	0	0	0	0	0	0			uc007npf.3; uc007npg.3	protein_coding	NK2 homeobox 1 [Source:MGI Symbol;Acc:MGI:108067]	HOMEOBOX NKX 2 1 THYROID NUCLEAR FACTOR 1	GO:0008150; GO:0030154; GO:0048856; GO:0048646; GO:0003674; GO:0003677; GO:0007267; GO:0040011; GO:0048870; GO:0000902; GO:0006629; GO:0009058; GO:0034641; GO:0005575; GO:0005622; GO:0005623; GO:0043234; GO:0005634; GO:0005654; GO:0043226; GO:0001071; GO:0000122; GO:0001047; GO:0001764; GO:0003700; GO:0003705; GO:0005515; GO:0005667; GO:0006355; GO:0006357; GO:0006366; GO:0006644; GO:0007389; GO:…	biological_process; cell differentiation; anatomical structure development; anatomical structure formation involved in morphogenesis; molecular_function; DNA binding; cell-cell signaling; locomotion; cell motility; cell morphogenesis; lipid metabolic process; biosynthetic process; cellular nitrogen compound metabolic process; cellular_component; intracellular; cell; protein complex; nucleus; nucl…
ENSMUSG00000001497	Pax9							0	0	0	0	0	0	0	0	0	0	0	0			uc007npi.1	protein_coding	paired box 9 [Source:MGI Symbol;Acc:MGI:97493]	PAIRED BOX PAX	GO:0008150; GO:0048856; GO:0009058; GO:0034641; GO:0005575; GO:0005622; GO:0005623; GO:0043234; GO:0005634; GO:0043226; GO:0001071; GO:0003674; GO:0003677; GO:0000977; GO:0001228; GO:0003700; GO:0005667; GO:0006351; GO:0006355; GO:0007492; GO:0009887; GO:0042476; GO:0042481; GO:0045944; GO:0060325; GO:0071363; GO:0005515; GO:0045892	biological_process; anatomical structure development; biosynthetic process; cellular nitrogen compound metabolic process; cellular_component; intracellular; cell; protein complex; nucleus; organelle; nucleic acid binding transcription factor activity; molecular_function; DNA binding; RNA polymerase II regulatory region sequence-specific DNA binding; RNA polymerase II transcription regulatory regi…
ENSMUSG00000001504	Irx2							0	0	0	0	0	0	0	0	0	0	0	0	IRX6	16372	uc007rde.1	protein_coding	Iroquois related homeobox 2 (Drosophila) [Source:MGI Symbol;Acc:MGI:1197526]	IROQUOIS CLASS HOMEODOMAIN IRX IROQUOIS HOMEOBOX; UNKNOWN	GO:0005634; GO:0006355; GO:0043565; GO:0003674; GO:0003677; GO:0008150; GO:0005575; GO:0005622; GO:0005623; GO:0043226; GO:0009790; GO:0048646; GO:0048856; GO:0001656; GO:0072086; GO:0072272	nucleus; regulation of transcription, DNA-templated; sequence-specific DNA binding; molecular_function; DNA binding; biological_process; cellular_component; intracellular; cell; organelle; embryo development; anatomical structure formation involved in morphogenesis; anatomical structure development; metanephros development; specification of loop of Henle identity; proximal/distal pattern formatio…
ENSMUSG00000001506	Col1a1							0.376065	0.109153	0.0483195	0.177846	0.0849111	0.406958	0.384108	0.291992	0.172237	0.0864942	0.283721	0.180818	Col1a-1, Cola-1, Cola1, Mov-13, Mov13	12842	uc007kzn.1	protein_coding	collagen, type I, alpha 1 [Source:MGI Symbol;Acc:MGI:88467]	COLLAGEN ALPHA I CHAIN PRECURSOR ALPHA TYPE I COLLAGEN	GO:0008150; GO:0006461; GO:0022607; GO:0065003; GO:0048856; GO:0048646; GO:0003674; GO:0043167; GO:0005575; GO:0006810; GO:0005622; GO:0005623; GO:0005737; GO:0005576; GO:0005578; GO:0043234; GO:0005198; GO:0030154; GO:0001501; GO:0001568; GO:0001649; GO:0001957; GO:0001958; GO:0005201; GO:0005515; GO:0005581; GO:0005584; GO:0010812; GO:0015031; GO:0031012; GO:0043588; GO:0046872; GO:0048705; GO:…	biological_process; protein complex assembly; cellular component assembly; macromolecular complex assembly; anatomical structure development; anatomical structure formation involved in morphogenesis; molecular_function; ion binding; cellular_component; transport; intracellular; cell; cytoplasm; extracellular region; proteinaceous extracellular matrix; protein complex; structural molecule activity…
ENSMUSG00000001507	Itga3	0.0424076	0.960251	0.0145199	0.983972	0.0932586	0.901836	0.792447	1.12913	2.27705	1.39954	1.6266	0.90627	2.09707	1.54331	1.49889	1.64035	1.50009	1.54644	AA407068, CD49C, GAPB3	16400	uc007kzv.1; uc007kzw.1; uc007kzx.1	protein_coding	integrin alpha 3 [Source:MGI Symbol;Acc:MGI:96602]	INTEGRIN ALPHA PRECURSOR CD49 ANTIGEN FAMILY MEMBER VLA ANTIGEN [CONTAINS INTEGRIN ALPHA HEAVY CHAIN; INTEGRIN ALPHA LIGHT CHAIN]	GO:0001764; GO:0005515; GO:0005886; GO:0007229; GO:0007613; GO:0009897; GO:0016323; GO:0031527; GO:0035024; GO:0035640; GO:0043235; GO:0044708; GO:0045202; GO:0046982; GO:0060076; GO:0071438; GO:0090004; GO:0097060; GO:0097062; GO:0008150; GO:0005575; GO:0005623; GO:0003674; GO:0043234; GO:0050877; GO:0007165; GO:0030154; GO:0040011; GO:0048856; GO:0048870; GO:0070062; GO:0009986; GO:0002020; GO:…	neuron migration; protein binding; plasma membrane; integrin-mediated signaling pathway; memory; external side of plasma membrane; basolateral plasma membrane; filopodium membrane; negative regulation of Rho protein signal transduction; exploration behavior; receptor complex; single-organism behavior; synapse; protein heterodimerization activity; excitatory synapse; invadopodium membrane; positiv…
ENSMUSG00000001508	Sgca							0	0	0	0	0.107065	0	0	0.0356882	0	0	0	0	50DAG, Asg	20391	uc007kzo.3	protein_coding	sarcoglycan, alpha (dystrophin-associated glycoprotein) [Source:MGI Symbol;Acc:MGI:894698]	ALPHA SARCOGLYCAN PRECURSOR ALPHA SG 50 KDA DYSTROPHIN ASSOCIATED GLYCOPROTEIN 50DAG ADHALIN	GO:0005887; GO:0005911; GO:0006936; GO:0007517; GO:0016011; GO:0016012; GO:0042383; GO:0045121; GO:0061024; GO:0005575; GO:0005623; GO:0005886; GO:0043234; GO:0008150; GO:0048856; GO:0005509; GO:0003674; GO:0043167; GO:0005622; GO:0005856; GO:0043226; GO:0005737	integral component of plasma membrane; cell-cell junction; muscle contraction; muscle organ development; dystroglycan complex; sarcoglycan complex; sarcolemma; membrane raft; membrane organization; cellular_component; cell; plasma membrane; protein complex; biological_process; anatomical structure development; calcium ion binding; molecular_function; ion binding; intracellular; cytoskeleton; orga…
ENSMUSG00000001510	Dlx3							0	0	0	0	0.0712533	0	0	0.0237511	0	0	0	0	AV237891, Dlx-3	13393	uc007kzy.2	protein_coding	distal-less homeobox 3 [Source:MGI Symbol;Acc:MGI:94903]	HOMEOBOX	GO:0008150; GO:0003674; GO:0003677; GO:0048856; GO:0005575; GO:0005622; GO:0005623; GO:0005634; GO:0043226; GO:0001071; GO:0001077; GO:0001568; GO:0001890; GO:0003682; GO:0042475; GO:0043565; GO:0045944; GO:0071895; GO:0030154	biological_process; molecular_function; DNA binding; anatomical structure development; cellular_component; intracellular; cell; nucleus; organelle; nucleic acid binding transcription factor activity; RNA polymerase II core promoter proximal region sequence-specific DNA binding transcription factor activity involved in positive regulation of transcription; blood vessel development; placenta develo…
ENSMUSG00000001517	Foxm1	0.562925	0.0254992	0.0953309	0.864754	0.947678	0.00373881	1.57119	0.977227	1.15359	1.234	2.66912	2.15569	3.49616	2.77365	2.96652	2.21985	3.92869	3.03835	AA408308, AW554517, BB238854, Fkh16, Foxm1b, HFH-11B, MPHOSPH2, Mpm2, WIN	14235	uc009edl.1	protein_coding	forkhead box M1 [Source:MGI Symbol;Acc:MGI:1347487]	FORKHEAD BOX M1 WINGED HELIX FACTOR FROM INS 1 CELLS	GO:0001570; GO:0001889; GO:0005634; GO:0006351; GO:0008284; GO:0042127; GO:0043565; GO:0044212; GO:0045944; GO:0008150; GO:0003674; GO:0003677; GO:0009058; GO:0034641; GO:0005575; GO:0005622; GO:0005623; GO:0043226; GO:0048856; GO:0030154; GO:0045893; GO:0006366; GO:0005737; GO:0005515; GO:0000122; GO:0045892; GO:0019901; GO:0000086; GO:2000781; GO:0046578; GO:0090344; GO:0032873; GO:2000377; GO:…	vasculogenesis; liver development; nucleus; transcription, DNA-templated; positive regulation of cell proliferation; regulation of cell proliferation; sequence-specific DNA binding; transcription regulatory region DNA binding; positive regulation of transcription from RNA polymerase II promoter; biological_process; molecular_function; DNA binding; biosynthetic process; cellular nitrogen compound …
ENSMUSG00000001518	Itfg2	-0.208542	0.525744	-0.0443085	0.916934	-0.282564	0.20773	11.3205	11.094	10.4477	10.954	10.6273	9.74768	7.77058	9.38184	9.78019	9.07094	8.74277	9.19797	2700050P07Rik, AI646725	101142	uc009edo.1	protein_coding	integrin alpha FG-GAP repeat containing 2 [Source:MGI Symbol;Acc:MGI:1915450]	INTEGRIN ALPHA FG GAP REPEAT CONTAINING 2	GO:0005575; GO:0005622; GO:0005623; GO:0005634; GO:0005654; GO:0043226; GO:0003674; GO:0002376; GO:0008150; GO:0030154; GO:0048856; GO:0002314; GO:0005829; GO:0005737	cellular_component; intracellular; cell; nucleus; nucleoplasm; organelle; molecular_function; immune system process; biological_process; cell differentiation; anatomical structure development; germinal center B cell differentiation; cytosol; cytoplasm
ENSMUSG00000001520	Nrip2	0.265501	0.475607	-0.35292	0.428999	0.0344433	0.971004	0.513905	0.845248	1.3206	0.893252	1.65026	1.99277	1.13727	1.59343	0.851807	0.315193	1.75764	0.974879	AW491344, NIX1	60345	uc012etb.1; uc009edn.2	protein_coding	nuclear receptor interacting protein 2 [Source:MGI Symbol;Acc:MGI:1891884]	NUCLEAR RECEPTOR INTERACTING 2; UNKNOWN	GO:0000122; GO:0004190; GO:0005515; GO:0005634; GO:0006508; GO:0008150; GO:0005575; GO:0005622; GO:0005623; GO:0043226; GO:0003674; GO:0008233; GO:0006351; GO:0009058; GO:0034641; GO:0005737	negative regulation of transcription from RNA polymerase II promoter; aspartic-type endopeptidase activity; protein binding; nucleus; proteolysis; biological_process; cellular_component; intracellular; cell; organelle; molecular_function; peptidase activity; transcription, DNA-templated; biosynthetic process; cellular nitrogen compound metabolic process; cytoplasm
ENSMUSG00000001521	Tulp3	-0.356939	0.135076	-0.421725	0.0641721	-0.84869	2.87202e-05	6.38136	7.37317	9.41335	7.72262	6.09585	5.15428	6.11048	5.78687	4.38398	4.23375	3.833	4.15025	2310022L06Rik, AI316887	22158	uc009edh.1	protein_coding	tubby-like protein 3 [Source:MGI Symbol;Acc:MGI:1329045]	TUBBY	GO:0008150; GO:0005575; GO:0005623; GO:0005929; GO:0043226; GO:0048856; GO:0007165; GO:0009790; GO:0003674; GO:0008289; GO:0043167; GO:0030154; GO:0005622; GO:0005737; GO:0005634; GO:0005576; GO:0048646; GO:0001841; GO:0001843; GO:0005930; GO:0007420; GO:0008277; GO:0008589; GO:0009952; GO:0021904; GO:0021914; GO:0021915; GO:0021953; GO:0031076; GO:0035091; GO:0042733; GO:0045879; GO:0048702; GO:…	biological_process; cellular_component; cell; cilium; organelle; anatomical structure development; signal transduction; embryo development; molecular_function; lipid binding; ion binding; cell differentiation; intracellular; cytoplasm; nucleus; extracellular region; anatomical structure formation involved in morphogenesis; neural tube formation; neural tube closure; axoneme; brain development; re…
ENSMUSG00000001524	Gtf2h4	0.0802633	0.895244	0.233172	0.405398	0.342249	0.177943	10.1814	13.5144	11.295	11.6636	15.363	11.0345	12.4599	12.9525	13.5505	19.1048	14.6132	15.7562			uc008cig.1	protein_coding	general transcription factor II H, polypeptide 4 [Source:MGI Symbol;Acc:MGI:1338799]	RNA POLYMERASE II TRANSCRIPTION FACTOR B SUBUNIT 2 RNA POLYMERASE II TRANSCRIPTION FACTOR B 52 KDA SUBUNIT RNA POLYMERASE II TRANSCRIPTION FACTOR B P52 SUBUNIT; UNKNOWN	GO:0000439; GO:0004003; GO:0006289; GO:0032508; GO:0006259; GO:0008150; GO:0034641; GO:0006950; GO:0003674; GO:0004386; GO:0016887; GO:0005575; GO:0005622; GO:0005623; GO:0005634; GO:0043226; GO:0043234; GO:0016301; GO:0009058; GO:0005654; GO:0005675; GO:0006355; GO:0006366; GO:0004672; GO:0008094; GO:0008353; GO:0005515; GO:0006200; GO:0006468	core TFIIH complex; ATP-dependent DNA helicase activity; nucleotide-excision repair; DNA duplex unwinding; DNA metabolic process; biological_process; cellular nitrogen compound metabolic process; response to stress; molecular_function; helicase activity; ATPase activity; cellular_component; intracellular; cell; nucleus; organelle; protein complex; kinase activity; biosynthetic process; nucleoplas…
ENSMUSG00000001525	Tubb5	0.0369404	0.918059	-0.123233	0.254834	-0.080559	0.576999	955.989	904.994	836.41	899.131	1017.56	948.691	887.752	951.334	921.244	893.38	828.777	881.134	AA408537, AI596182, B130022C14Rik, M(beta)5	22154	uc008ciq.2	protein_coding	tubulin, beta 5 class I [Source:MGI Symbol;Acc:MGI:107812]	TUBULIN BETA CHAIN; UNKNOWN	GO:0005200; GO:0005525; GO:0005634; GO:0005874; GO:0007017; GO:0051225; GO:0006461; GO:0007010; GO:0007049; GO:0008150; GO:0022607; GO:0065003; GO:0005575; GO:0005622; GO:0005623; GO:0005856; GO:0043226; GO:0043234; GO:0003674; GO:0043167; GO:0005198; GO:0006457; GO:0009056; GO:0034641; GO:0034655; GO:0044281; GO:0005737; GO:0005829; GO:0003924; GO:0006184; GO:0045298; GO:0051258; GO:0070062; GO:…	structural constituent of cytoskeleton; GTP binding; nucleus; microtubule; microtubule-based process; spindle assembly; protein complex assembly; cytoskeleton organization; cell cycle; biological_process; cellular component assembly; macromolecular complex assembly; cellular_component; intracellular; cell; cytoskeleton; organelle; protein complex; molecular_function; ion binding; structural molec…
ENSMUSG00000001542	Ell2	0.0128666	0.988172	0.435636	0.278731	0.529842	0.240902	1.01513	0.982139	1.82603	1.27443	1.68083	0.915432	1.38245	1.32624	2.61245	1.94565	2.04229	2.20013		192657	uc007rfu.1	protein_coding	elongation factor RNA polymerase II 2 [Source:MGI Symbol;Acc:MGI:2183438]	RNA POLYMERASE II ELONGATION FACTOR ELL ELEVEN NINETEEN LYSINE RICH LEUKEMIA	GO:0005575; GO:0005622; GO:0005623; GO:0005634; GO:0005654; GO:0043226; GO:0043234; GO:0008150; GO:0009058; GO:0034641; GO:0006355; GO:0006368; GO:0008023; GO:0042795; GO:0005813; GO:0005737	cellular_component; intracellular; cell; nucleus; nucleoplasm; organelle; protein complex; biological_process; biosynthetic process; cellular nitrogen compound metabolic process; regulation of transcription, DNA-templated; transcription elongation from RNA polymerase II promoter; transcription elongation factor complex; snRNA transcription from RNA polymerase II promoter; centrosome; cytoplasm
ENSMUSG00000001552	Jup	0.440172	0.129331	-1.4372	1.32246e-07	-0.770201	0.0712607	1.5659	0.445228	1.33037	1.11383	1.87604	2.12681	2.98662	2.32983	0.551998	0.485106	0.231456	0.422853	Ctnng, D930025P04Rik, PG	16480	uc007lkz.2	protein_coding	junction plakoglobin [Source:MGI Symbol;Acc:MGI:96650]	CATENIN BETA BETA CATENIN	GO:0008150; GO:0003674; GO:0048856; GO:0005575; GO:0005622; GO:0005623; GO:0005737; GO:0043234; GO:0043226; GO:0019899; GO:0005886; GO:0007155; GO:0009790; GO:0005856; GO:0007010; GO:0005829; GO:0005198; GO:0000988; GO:0007165; GO:0022607; GO:0034330; GO:0000902; GO:0002159; GO:0003136; GO:0003181; GO:0003308; GO:0003713; GO:0005515; GO:0005882; GO:0005911; GO:0005913; GO:0005915; GO:0005916; GO:…	biological_process; molecular_function; anatomical structure development; cellular_component; intracellular; cell; cytoplasm; protein complex; organelle; enzyme binding; plasma membrane; cell adhesion; embryo development; cytoskeleton; cytoskeleton organization; cytosol; structural molecule activity; protein binding transcription factor activity; signal transduction; cellular component assembly; …
ENSMUSG00000001555	Fkbp10					0.221576	0.715702	0.70077	0.427139	0	0.37597	0.0632904	0.398127	0	0.153806	0.275102	0.483528	1.39575	0.718128	AI325255, FKBP-10, FKBP-65, Fkbp-rs1, Fkbp1-rs, Fkbp6, FKBP65, Fkbprp	14230	uc007llb.2	protein_coding	FK506 binding protein 10 [Source:MGI Symbol;Acc:MGI:104769]	PEPTIDYL PROLYL CIS TRANS ISOMERASE PRECURSOR PPIASE EC_5.2.1.8 KDA FK506 BINDING KDA FKBP FKBP FK506 BINDING FKBP ROTAMASE; UNKNOWN	GO:0005575; GO:0005622; GO:0005623; GO:0005737; GO:0005783; GO:0043226; GO:0003674; GO:0043167; GO:0016853; GO:0006464; GO:0008150; GO:0000413; GO:0003755; GO:0005509; GO:0005515; GO:0005528; GO:0005789; GO:0061077; GO:0006457	cellular_component; intracellular; cell; cytoplasm; endoplasmic reticulum; organelle; molecular_function; ion binding; isomerase activity; cellular protein modification process; biological_process; protein peptidyl-prolyl isomerization; peptidyl-prolyl cis-trans isomerase activity; calcium ion binding; protein binding; FK506 binding; endoplasmic reticulum membrane; chaperone-mediated protein fold…
ENSMUSG00000001558	Klhl10							0.190353	0.3315	0.293495	0.271783	0.0859589	0.231739	0.291636	0.203111	0.373634	0	0.172333	0.181989	4921517C11Rik	66720	uc007lli.1; uc007llh.1	protein_coding	kelch-like 10 [Source:MGI Symbol;Acc:MGI:2181067]	KELCH	GO:0008150; GO:0048856; GO:0006464; GO:0000003; GO:0030154; GO:0005575; GO:0005622; GO:0005623; GO:0005737; GO:0003674; GO:0000902; GO:0005515; GO:0007286; GO:0008584; GO:0009566; GO:0016567; GO:0048808; GO:0048873; GO:0042592	biological_process; anatomical structure development; cellular protein modification process; reproduction; cell differentiation; cellular_component; intracellular; cell; cytoplasm; molecular_function; cell morphogenesis; protein binding; spermatid development; male gonad development; fertilization; protein ubiquitination; male genitalia morphogenesis; homeostasis of number of cells within a tissu…
ENSMUSG00000001566	Mnx1							0	0	0	0	0	0	0	0	0	0	0	0	HB9, Hlxb9, MNR2	15285	uc008wuk.2	protein_coding	motor neuron and pancreas homeobox 1 [Source:MGI Symbol;Acc:MGI:109160]	MOTOR NEURON AND PANCREAS HOMEOBOX 1 HOMEOBOX HB9	GO:0001764; GO:0005634; GO:0006355; GO:0008045; GO:0009791; GO:0021520; GO:0021675; GO:0021904; GO:0021953; GO:0030182; GO:0031016; GO:0031018; GO:0043565; GO:0048667; GO:0048812; GO:0060539; GO:0060541; GO:0008150; GO:0048856; GO:0000902; GO:0030154; GO:0003674; GO:0003677; GO:0009790; GO:0040011; GO:0005575; GO:0005622; GO:0005623; GO:0043226; GO:0048870; GO:0009058; GO:0034641; GO:0006351	neuron migration; nucleus; regulation of transcription, DNA-templated; motor neuron axon guidance; post-embryonic development; spinal cord motor neuron cell fate specification; nerve development; dorsal/ventral neural tube patterning; central nervous system neuron differentiation; neuron differentiation; pancreas development; endocrine pancreas development; sequence-specific DNA binding; cell mor…
ENSMUSG00000001569	Nom1	-0.00961706	0.986013	0.159636	0.324644	0.155805	0.376293	23.5298	26.8548	27.1448	25.8432	27.209	24.8944	27.1016	26.4017	29.4268	29.1079	31.269	29.9346	D5Kng1, Gm1040	433864	uc008wuj.1	protein_coding	nucleolar protein with MIF4G domain 1 [Source:MGI Symbol;Acc:MGI:1861749]	NUCLEOLAR MIF4G DOMAIN CONTAINING 1 HOMOLOG	GO:0005730; GO:0005575; GO:0005622; GO:0005623; GO:0005634; GO:0043226; GO:0044822	nucleolus; cellular_component; intracellular; cell; nucleus; organelle; poly(A) RNA binding
ENSMUSG00000001576	Ergic1	0.0924102	0.809699	0.376393	0.00704504	0.487844	0.000590817	12.0742	13.3432	13.1151	12.8442	14.0124	14.402	14.1547	14.1897	17.7843	18.289	20.8819	18.9851	1200007D18Rik, maa-136	67458	uc008bef.1	protein_coding	endoplasmic reticulum-golgi intermediate compartment (ERGIC) 1 [Source:MGI Symbol;Acc:MGI:1914708]	ENDOPLASMIC RETICULUM GOLGI INTERMEDIATE COMPARTMENT 1 ER GOLGI INTERMEDIATE COMPARTMENT 32 KDA ERGIC 32; UNKNOWN	GO:0005575; GO:0005622; GO:0005623; GO:0005737; GO:0005794; GO:0043226; GO:0005783; GO:0003674; GO:0016021; GO:0016020; GO:0005515; GO:0006888; GO:0005793	cellular_component; intracellular; cell; cytoplasm; Golgi apparatus; organelle; endoplasmic reticulum; molecular_function; integral component of membrane; membrane; protein binding; ER to Golgi vesicle-mediated transport; endoplasmic reticulum-Golgi intermediate compartment
ENSMUSG00000001583	Tnk1							0.123566	0.0537979	0	0.0591214	0	0	0.567941	0.189314	0	0	0.111869	0.0372897	Kos1, Tnk1a, Tnk1b	83813	uc007jsb.2; uc007jsc.2	protein_coding	tyrosine kinase, non-receptor, 1 [Source:MGI Symbol;Acc:MGI:1930958]	ACTIVATED CDC42 KINASE 1 ACK 1 EC_2.7.10.2 EC_2.7.11.- 1 TYROSINE KINASE NON RECEPTOR 2	GO:0018108; GO:0006464; GO:0008150; GO:0005575; GO:0005622; GO:0005623; GO:0005737; GO:0005829; GO:0003674; GO:0043167; GO:0016301; GO:0004715; GO:0005524; GO:0030308; GO:0046580; GO:0046777; GO:0030054; GO:0016020; GO:0004713; GO:0004672; GO:0006468	peptidyl-tyrosine phosphorylation; cellular protein modification process; biological_process; cellular_component; intracellular; cell; cytoplasm; cytosol; molecular_function; ion binding; kinase activity; non-membrane spanning protein tyrosine kinase activity; ATP binding; negative regulation of cell growth; negative regulation of Ras protein signal transduction; protein autophosphorylation; cell…
ENSMUSG00000001588	Acap1	-0.0592672	0.823537	0.0332057	0.848369	-0.0239534	0.905857	116.752	125.527	135.157	125.812	127.913	114.879	129.197	123.996	133.776	128.416	121.313	127.835	Centb1	216859	uc007jsf.1; uc007jsg.1	protein_coding	ArfGAP with coiled-coil, ankyrin repeat and PH domains 1 [Source:MGI Symbol;Acc:MGI:2388270]	ARF GAP WITH COILED COIL ANK REPEAT AND PH DOMAIN CONTAINING CENTAURIN BETA CNT	GO:0003674; GO:0008060; GO:0008150; GO:0008270; GO:0032312; GO:0043547; GO:0043167; GO:0030234; GO:0006629; GO:0009056; GO:0005575; GO:0007165; GO:0005622; GO:0005623; GO:0005737; GO:0005768; GO:0043226; GO:0004871; GO:0016020; GO:0016042; GO:0016787	molecular_function; ARF GTPase activator activity; biological_process; zinc ion binding; regulation of ARF GTPase activity; positive regulation of GTPase activity; ion binding; enzyme regulator activity; lipid metabolic process; catabolic process; cellular_component; signal transduction; intracellular; cell; cytoplasm; endosome; organelle; signal transducer activity; membrane; lipid catabolic pro…
ENSMUSG00000001604	Tcea3							0	0	0	0	0	0	0	0	0	0	0	0	S-II, SII-K1	21401	uc008vhv.2	protein_coding	transcription elongation factor A (SII), 3 [Source:MGI Symbol;Acc:MGI:1196908]	TRANSCRIPTION ELONGATION FACTOR A TRANSCRIPTION ELONGATION FACTOR S II TRANSCRIPTION ELONGATION FACTOR TFIIS	GO:0003674; GO:0043167; GO:0008150; GO:0009058; GO:0034641; GO:0005575; GO:0005622; GO:0005623; GO:0005634; GO:0043226; GO:0003677; GO:0006351; GO:0006357; GO:0008270; GO:0032784	molecular_function; ion binding; biological_process; biosynthetic process; cellular nitrogen compound metabolic process; cellular_component; intracellular; cell; nucleus; organelle; DNA binding; transcription, DNA-templated; regulation of transcription from RNA polymerase II promoter; zinc ion binding; regulation of DNA-templated transcription, elongation
ENSMUSG00000001622	Csn3							0	0	0	0	0	0	0	0	0	0	0	0			uc008xzi.1; uc008xzg.1; uc008xzh.1	protein_coding	casein kappa [Source:MGI Symbol;Acc:MGI:107461]	KAPPA CASEIN PRECURSOR	GO:0003674; GO:0007595; GO:0000003; GO:0006810; GO:0008150; GO:0048856; GO:0005615; GO:0050821	molecular_function; lactation; reproduction; transport; biological_process; anatomical structure development; extracellular space; protein stabilization
ENSMUSG00000001627	Ifrd1	0.358559	0.0287989	-0.380652	0.0192955	0.00320401	0.992916	18.6084	16.876	16.7276	17.404	27.5877	22.2268	21.4091	23.7412	19.2966	20.0591	14.6854	18.0137	Ifnl, PC4, Tis7	15982	uc007nky.2	protein_coding	interferon-related developmental regulator 1 [Source:MGI Symbol;Acc:MGI:1316717]	INTERFERON RELATED DEVELOPMENTAL REGULATOR 1 NERVE GROWTH FACTOR INDUCIBLE PC4; UNKNOWN	GO:0005634; GO:0007527; GO:0042692; GO:0008150; GO:0048856; GO:0005575; GO:0005622; GO:0005623; GO:0043226; GO:0007275; GO:0030154	nucleus; adult somatic muscle development; muscle cell differentiation; biological_process; anatomical structure development; cellular_component; intracellular; cell; organelle; multicellular organismal development; cell differentiation
ENSMUSG00000001630	Stk38l	0.0238502	0.977179	-0.461461	0.113852	-0.466948	0.12508	4.90455	4.89754	4.64824	4.81678	6.17701	4.89357	4.0673	5.04596	3.70945	3.29097	3.25891	3.41978	4930473A22Rik, B230328I19, Ndr2, Ndr54	232533	uc009esh.2	protein_coding	serine/threonine kinase 38 like [Source:MGI Symbol;Acc:MGI:1922250]	SERINE/THREONINE KINASE 38 EC_2.7.11.1 KINASE NUCLEAR DBF2 RELATED KINASE	GO:0007165; GO:0008150; GO:0005575; GO:0005622; GO:0005623; GO:0005856; GO:0043226; GO:0006464; GO:0005737; GO:0003674; GO:0043167; GO:0016301; GO:0008092; GO:0000287; GO:0003779; GO:0004674; GO:0005524; GO:0006468; GO:0015629; GO:0016020; GO:0035556; GO:0051128; GO:0005515	signal transduction; biological_process; cellular_component; intracellular; cell; cytoskeleton; organelle; cellular protein modification process; cytoplasm; molecular_function; ion binding; kinase activity; cytoskeletal protein binding; magnesium ion binding; actin binding; protein serine/threonine kinase activity; ATP binding; protein phosphorylation; actin cytoskeleton; membrane; intracellular …
ENSMUSG00000001632	Brpf1	-0.153838	0.470207	-0.224212	0.0783609	-0.384624	0.00168415	30.7871	29.2887	35.708	31.9279	30.7105	27.8961	28.8642	29.1569	26.2647	24.6883	24.0731	25.0087	4833438B11Rik, 4930540D11Rik, Brpf2	78783	uc012eqc.2; uc009dfc.2; uc009dfd.2	protein_coding	bromodomain and PHD finger containing, 1 [Source:MGI Symbol;Acc:MGI:1926033]	BROMODOMAIN AND PHD FINGER CONTAINING	GO:0008270; GO:0003674; GO:0043167; GO:0045893; GO:0005634; GO:0070776; GO:0043966	zinc ion binding; molecular_function; ion binding; positive regulation of transcription, DNA-templated; nucleus; MOZ/MORF histone acetyltransferase complex; histone H3 acetylation
ENSMUSG00000001642	Akr1b3	-0.19818	0.282953	0.184628	0.192441	-0.0188276	0.94474	46.804	43.4414	44.5889	44.9447	40.2876	40.6181	38.3776	39.7611	46.3555	45.5371	46.0189	45.9705	Ahr-1, Ahr1, Akr1b1, Aldor1, Aldr1, ALR2, AR	11677	uc009bgy.2	protein_coding	aldo-keto reductase family 1, member B3 (aldose reductase) [Source:MGI Symbol;Acc:MGI:1353494]	REDUCTASE ALDO KETO REDUCTASE FAMILY 1 MEMBER	GO:0003674; GO:0016491; GO:0004032; GO:0055114; GO:0008150; GO:0070062; GO:0005737; GO:0005634; GO:0043795; GO:0044598; GO:0044597	molecular_function; oxidoreductase activity; alditol:NADP+ 1-oxidoreductase activity; oxidation-reduction process; biological_process; extracellular vesicular exosome; cytoplasm; nucleus; glyceraldehyde oxidoreductase activity; doxorubicin metabolic process; daunorubicin metabolic process
ENSMUSG00000001655	Hoxc13							0	0	0	0	0	0	0	0	0	0	0	0		15422	uc007xwv.1	protein_coding	homeobox C13 [Source:MGI Symbol;Acc:MGI:99560]	HOMEOBOX HOX	GO:0008150; GO:0048856; GO:0003674; GO:0003677; GO:0009058; GO:0034641; GO:0005575; GO:0005622; GO:0005623; GO:0005634; GO:0043226; GO:0001071; GO:0001077; GO:0001942; GO:0003682; GO:0006351; GO:0009653; GO:0009952; GO:0035878; GO:0043565; GO:0043587; GO:0045944; GO:0005515	biological_process; anatomical structure development; molecular_function; DNA binding; biosynthetic process; cellular nitrogen compound metabolic process; cellular_component; intracellular; cell; nucleus; organelle; nucleic acid binding transcription factor activity; RNA polymerase II core promoter proximal region sequence-specific DNA binding transcription factor activity involved in positive re…
ENSMUSG00000001656	Hoxc11							0	0	0	0	0	0	0	0	0	0	0	0	Hox-3.7	109663	uc007xwy.1	protein_coding	homeobox C11 [Source:MGI Symbol;Acc:MGI:96193]	HOMEOBOX HOX	GO:0008150; GO:0009790; GO:0048856; GO:0009058; GO:0034641; GO:0007267; GO:0030154; GO:0001501; GO:0001656; GO:0001759; GO:0006351; GO:0009952; GO:0009954; GO:0042733; GO:0060272; GO:0005737; GO:0045944; GO:0000978; GO:0005634; GO:0001077	biological_process; embryo development; anatomical structure development; biosynthetic process; cellular nitrogen compound metabolic process; cell-cell signaling; cell differentiation; skeletal system development; metanephros development; organ induction; transcription, DNA-templated; anterior/posterior pattern specification; proximal/distal pattern formation; embryonic digit morphogenesis; embry…
ENSMUSG00000001657	Hoxc8							0	0	0.111978	0.0373259	0	0	0	0	0	0	0	0	D130011F21Rik, Hox-3.1	15426	uc012aaf.1	protein_coding	homeobox C8 [Source:MGI Symbol;Acc:MGI:96198]	HOMEOBOX HOX	GO:0003674; GO:0003677; GO:0008150; GO:0030154; GO:0048856; GO:0009058; GO:0034641; GO:0005575; GO:0005622; GO:0005623; GO:0005634; GO:0043226; GO:0001071; GO:0000122; GO:0003700; GO:0006351; GO:0009952; GO:0030182; GO:0043565; GO:0048705; GO:0015630	molecular_function; DNA binding; biological_process; cell differentiation; anatomical structure development; biosynthetic process; cellular nitrogen compound metabolic process; cellular_component; intracellular; cell; nucleus; organelle; nucleic acid binding transcription factor activity; negative regulation of transcription from RNA polymerase II promoter; sequence-specific DNA binding transcrip…
ENSMUSG00000001661	Hoxc6							0	0	0	0	0.0771417	0	0	0.0257139	0	0	0	0	Hox-3.3, Hox-6.1	15425	uc007xxd.1	protein_coding	homeobox C6 [Source:MGI Symbol;Acc:MGI:96197]	HOMEOBOX HOX	GO:0003674; GO:0003677; GO:0008150; GO:0009058; GO:0034641; GO:0001071; GO:0003700; GO:0006351; GO:0006355; GO:0009952; GO:0043565; GO:0048706; GO:0009790; GO:0048856; GO:0005737; GO:0005634	molecular_function; DNA binding; biological_process; biosynthetic process; cellular nitrogen compound metabolic process; nucleic acid binding transcription factor activity; sequence-specific DNA binding transcription factor activity; transcription, DNA-templated; regulation of transcription, DNA-templated; anterior/posterior pattern specification; sequence-specific DNA binding; embryonic skeletal…
ENSMUSG00000001663	Gstt1							0.269209	0.234415	0	0.167875	0.121569	0.436987	0.618676	0.392411	0	0	0	0	AI255817, Gstt1-1	14871	uc007frc.2	protein_coding	glutathione S-transferase, theta 1 [Source:MGI Symbol;Acc:MGI:107379]	GLUTATHIONE S TRANSFERASE THETA EC_2.5.1.18 GST CLASS THETA	GO:0004364; GO:0006749; GO:0003674; GO:0016765; GO:0005575; GO:0005622; GO:0005623; GO:0005634; GO:0043226; GO:0006520; GO:0006790; GO:0008150; GO:0034641; GO:0044281; GO:0005829; GO:0055114; GO:0042493; GO:0014070; GO:0033197; GO:0004602; GO:0047651; GO:0018900; GO:0009751; GO:0006304; GO:0010269	glutathione transferase activity; glutathione metabolic process; molecular_function; transferase activity, transferring alkyl or aryl (other than methyl) groups; cellular_component; intracellular; cell; nucleus; organelle; cellular amino acid metabolic process; sulfur compound metabolic process; biological_process; cellular nitrogen compound metabolic process; small molecule metabolic process; cy…
ENSMUSG00000001665	Gstt3							0.156586	0	0	0.0521954	0	0.127087	0	0.0423624	0.307356	0.216087	0.42529	0.316244	AI118089	103140	uc007frb.1	protein_coding	glutathione S-transferase, theta 3 [Source:MGI Symbol;Acc:MGI:2143526]	GLUTATHIONE S TRANSFERASE THETA EC_2.5.1.18 GST CLASS THETA; UNKNOWN	GO:0004364; GO:0005575; GO:0006749; GO:0006520; GO:0006790; GO:0008150; GO:0034641; GO:0044281; GO:0003674; GO:0016765	glutathione transferase activity; cellular_component; glutathione metabolic process; cellular amino acid metabolic process; sulfur compound metabolic process; biological_process; cellular nitrogen compound metabolic process; small molecule metabolic process; molecular_function; transferase activity, transferring alkyl or aryl (other than methyl) groups
ENSMUSG00000001666	Ddt	0.0268925	0.96261	-0.216281	0.29601	-0.186729	0.423144	92.328	107.271	109.536	103.045	107.898	102.36	114.957	108.405	97.7682	80.4126	100.691	92.9573	C78655	13202	uc007fra.1	protein_coding	D-dopachrome tautomerase [Source:MGI Symbol;Acc:MGI:1298381]	UNKNOWN; D DOPACHROME DECARBOXYLASE EC_4.1.1.84 D DOPACHROME TAUTOMERASE	GO:0003674; GO:0016829; GO:0005575; GO:0005622; GO:0005623; GO:0005737; GO:0033981; GO:0042438; GO:0008150; GO:0009058; GO:0019748	molecular_function; lyase activity; cellular_component; intracellular; cell; cytoplasm; D-dopachrome decarboxylase activity; melanin biosynthetic process; biological_process; biosynthetic process; secondary metabolic process
ENSMUSG00000001670	Tat							0	0	0	0	0	0	0	0	0	0	0	0		234724	uc009njs.2	protein_coding	tyrosine aminotransferase [Source:MGI Symbol;Acc:MGI:98487]	TYROSINE AMINOTRANSFERASE TAT EC_2.6.1.5 L TYROSINE:2 OXOGLUTARATE AMINOTRANSFERASE	GO:0004838; GO:0005739; GO:0009058; GO:0030170; GO:0003674; GO:0043167; GO:0008150; GO:0005575; GO:0005622; GO:0005623; GO:0005737; GO:0043226; GO:0006520; GO:0009056; GO:0044281; GO:0006103; GO:0006536; GO:0006559; GO:0006572; GO:0080130; GO:0014070; GO:0051384; GO:0006979; GO:0016597; GO:0046689	L-tyrosine:2-oxoglutarate aminotransferase activity; mitochondrion; biosynthetic process; pyridoxal phosphate binding; molecular_function; ion binding; biological_process; cellular_component; intracellular; cell; cytoplasm; organelle; cellular amino acid metabolic process; catabolic process; small molecule metabolic process; 2-oxoglutarate metabolic process; glutamate metabolic process; L-phenyla…
ENSMUSG00000001672	Marveld3							0	0	0	0	0	0	0	0	0	0	0	0	1810006A16Rik, AI642133, Marvd3, Mrvldc3	73608	uc009njp.2; uc009njq.2	protein_coding	MARVEL (membrane-associating) domain containing 3 [Source:MGI Symbol;Acc:MGI:1920858]	MARVEL DOMAIN CONTAINING 3	GO:0005923; GO:0010633; GO:0016020; GO:0045216; GO:0050680; GO:0008150; GO:0034330; GO:0005575; GO:0031410; GO:0005515; GO:0070830; GO:0016021	tight junction; negative regulation of epithelial cell migration; membrane; cell-cell junction organization; negative regulation of epithelial cell proliferation; biological_process; cell junction organization; cellular_component; cytoplasmic vesicle; protein binding; tight junction assembly; integral component of membrane
ENSMUSG00000001674	Ddx18	-0.0667577	0.868042	0.154263	0.366971	0.0897502	0.648355	62.2909	60.5873	63.8585	62.2456	55.4354	61.3799	65.9922	60.9358	70.369	65.7281	69.893	68.6633	2310005B10Rik	66942	uc007cjw.2	protein_coding	DEAD (Asp-Glu-Ala-Asp) box polypeptide 18 [Source:MGI Symbol;Acc:MGI:1914192]	ATP DEPENDENT RNA HELICASE HAS1 EC_3.6.4.13	GO:0003674; GO:0004386; GO:0016887; GO:0008150; GO:0009056; GO:0034641; GO:0034655; GO:0044281; GO:0005575; GO:0005622; GO:0005623; GO:0005634; GO:0005730; GO:0043226; GO:0043167; GO:0005524; GO:0006200; GO:0008026; GO:0016020; GO:0005515; GO:0044822	molecular_function; helicase activity; ATPase activity; biological_process; catabolic process; cellular nitrogen compound metabolic process; nucleobase-containing compound catabolic process; small molecule metabolic process; cellular_component; intracellular; cell; nucleus; nucleolus; organelle; ion binding; ATP binding; ATP catabolic process; ATP-dependent helicase activity; membrane; protein bi…
ENSMUSG00000001687	Ubl3	0.0255335	0.952899	-0.0547644	0.800173	-0.0237943	0.926725	69.0726	70.9526	74.5258	71.517	79.7197	69.3869	75.9435	75.0167	68.637	79.0429	71.0487	72.9095	AW108023, HCG	24109	uc009aou.1; uc009aov.1	protein_coding	ubiquitin-like 3 [Source:MGI Symbol;Acc:MGI:1344373]	UBIQUITIN 3 PRECURSOR MEMBRANE ANCHORED UBIQUITIN FOLD MUB	GO:0005575; GO:0005623; GO:0005886; GO:0003674; GO:0008150; GO:0005622; GO:0070062	cellular_component; cell; plasma membrane; molecular_function; biological_process; intracellular; extracellular vesicular exosome
ENSMUSG00000001700	Gramd3	0.357117	0.286812	0.551073	0.0306864	1.24073	6.39584e-24	128.696	84.9747	100.31	104.66	221.269	136.619	138.141	165.343	278.46	267.487	248.18	264.709	9030613F08Rik, 9130427A09Rik, AW061306, NS3TP2	107022	uc008eyl.1	protein_coding	GRAM domain containing 3 [Source:MGI Symbol;Acc:MGI:1914815]	GRAM DOMAIN CONTAINING 3	GO:0003674; GO:0008150; GO:0005881	molecular_function; biological_process; cytoplasmic microtubule
ENSMUSG00000001707	Eef1e1	-0.0846074	0.87786	0.405433	0.0121075	0.31702	0.144615	67.9608	68.5482	47.9369	61.482	63.3591	56.29	58.6256	59.4249	74.1702	89.1097	81.1946	81.4915	1110003A02Rik	66143	uc007qdw.1	protein_coding	eukaryotic translation elongation factor 1 epsilon 1 [Source:MGI Symbol;Acc:MGI:1913393]	EUKARYOTIC TRANSLATION ELONGATION FACTOR 1 EPSILON 1 ELONGATION FACTOR P18 MULTISYNTHASE COMPLEX AUXILIARY COMPONENT P18	GO:0008150; GO:0005575; GO:0005622; GO:0005623; GO:0043234; GO:0009790; GO:0048856; GO:0006412; GO:0009058; GO:0006259; GO:0006950; GO:0034641; GO:0005737; GO:0005634; GO:0043226; GO:0003674; GO:0005515; GO:0006281; GO:0008285; GO:0017101; GO:0043065; GO:0043517; GO:2001235	biological_process; cellular_component; intracellular; cell; protein complex; embryo development; anatomical structure development; translation; biosynthetic process; DNA metabolic process; response to stress; cellular nitrogen compound metabolic process; cytoplasm; nucleus; organelle; molecular_function; protein binding; DNA repair; negative regulation of cell proliferation; aminoacyl-tRNA synth…
ENSMUSG00000001729	Akt1	-0.0849337	0.732304	0.036129	0.867808	-0.0472103	0.813002	94.7073	91.9065	99.052	95.2219	87.1672	88.8414	100.424	92.1442	92.9187	89.0002	104.599	95.5059	Akt, PKB, PKB/Akt, PKBalpha, Rac	11651	uc007pex.2	protein_coding	thymoma viral proto-oncogene 1 [Source:MGI Symbol;Acc:MGI:87986]	RAC SERINE/THREONINE KINASE EC_2.7.11.1 KINASE KINASE B PKB RAC PK	GO:0001649; GO:0001893; GO:0004672; GO:0004674; GO:0004712; GO:0005515; GO:0005737; GO:0005739; GO:0005819; GO:0005886; GO:0005911; GO:0005977; GO:0006006; GO:0006468; GO:0006924; GO:0006954; GO:0007281; GO:0008637; GO:0010765; GO:0016301; GO:0016567; GO:0018105; GO:0030030; GO:0030163; GO:0031641; GO:0032094; GO:0032287; GO:0032436; GO:0032869; GO:0032880; GO:0035556; GO:0036064; GO:0042593; GO:…	osteoblast differentiation; maternal placenta development; protein kinase activity; protein serine/threonine kinase activity; protein serine/threonine/tyrosine kinase activity; protein binding; cytoplasm; mitochondrion; spindle; plasma membrane; cell-cell junction; glycogen metabolic process; glucose metabolic process; protein phosphorylation; activation-induced cell death of T cells; inflammator…
ENSMUSG00000001739	Cldn15							0.0968343	0.758869	0	0.285234	0.174913	0	0	0.0583042	0.0760285	0.267261	0	0.11443	2210009B08Rik, BB107105	60363	uc009abg.2	protein_coding	claudin 15 [Source:MGI Symbol;Acc:MGI:1913103]	CLAUDIN	GO:0007155; GO:0008150; GO:0005575; GO:0005623; GO:0005886; GO:0006810; GO:0003674; GO:0005198; GO:0005923; GO:0006811; GO:0016021; GO:0016328; GO:0016338; GO:0042802	cell adhesion; biological_process; cellular_component; cell; plasma membrane; transport; molecular_function; structural molecule activity; tight junction; ion transport; integral component of membrane; lateral plasma membrane; calcium-independent cell-cell adhesion via plasma membrane cell-adhesion molecules; identical protein binding
ENSMUSG00000001741	Il16	-0.198624	0.197703	0.0193095	0.935698	-0.184285	0.127461	57.3071	65.0189	66.1174	62.8145	51.544	54.8554	60.9973	55.7989	52.0161	59.3938	60.2641	57.2247	mKIAA4048	16170	uc009ids.1	protein_coding	interleukin 16 [Source:MGI Symbol;Acc:MGI:1270855]	PRO INTERLEUKIN 16[CONTAINS INTERLEUKIN 16 IL 16 LYMPHOCYTE CHEMOATTRACTANT FACTOR LCF ]; UNKNOWN	GO:0005125; GO:0005515; GO:0005622; GO:0030595; GO:0050930; GO:0002376; GO:0008150; GO:0040011; GO:0048870; GO:0005575; GO:0005623; GO:0003674; GO:0009058; GO:0034641; GO:0005576; GO:0005615; GO:0006351; GO:0006355; GO:0005737; GO:0005886; GO:0005634	cytokine activity; protein binding; intracellular; leukocyte chemotaxis; induction of positive chemotaxis; immune system process; biological_process; locomotion; cell motility; cellular_component; cell; molecular_function; biosynthetic process; cellular nitrogen compound metabolic process; extracellular region; extracellular space; transcription, DNA-templated; regulation of transcription, DNA-te…
ENSMUSG00000001750	Tcirg1	0.0185838	0.976994	-0.00801352	0.983444	0.0165475	0.968016	13.8038	14.6239	14.1179	14.1819	15.7083	14.863	13.7465	14.7726	15.7872	14.9218	13.7468	14.8186			uc008fxj.2; uc008fxk.2; uc008fxl.2; uc008fxm.2	protein_coding	T cell, immune regulator 1, ATPase, H+ transporting, lysosomal V0 protein A3 [Source:MGI Symbol;Acc:MGI:1350931]	V TYPE PROTON ATPASE 116 KDA SUBUNIT A V ATPASE 116 KDA PROTON 116 KDA SUBUNIT VACUOLAR PROTON TRANSLOCATING ATPASE 116 KDA SUBUNIT A; UNKNOWN	GO:0000220; GO:0005739; GO:0005886; GO:0015078; GO:0015991; GO:0006810; GO:0008150; GO:0055085; GO:0003674; GO:0022857; GO:0005575; GO:0005623; GO:0005622; GO:0005737; GO:0043226; GO:0005773; GO:0043234; GO:0033179; GO:0005765; GO:0016324	vacuolar proton-transporting V-type ATPase, V0 domain; mitochondrion; plasma membrane; hydrogen ion transmembrane transporter activity; ATP hydrolysis coupled proton transport; transport; biological_process; transmembrane transport; molecular_function; transmembrane transporter activity; cellular_component; cell; intracellular; cytoplasm; organelle; vacuole; protein complex; proton-transporting V…
ENSMUSG00000001751	Naglu	0.0376061	0.957238	-0.159382	0.491847	-0.109325	0.771853	18.0295	32.6114	28.8726	26.5045	28.1641	25.3094	31.2979	28.2571	23.9371	26.162	25.7802	25.2931		27419	uc007lna.2	protein_coding	alpha-N-acetylglucosaminidase (Sanfilippo disease IIIB) [Source:MGI Symbol;Acc:MGI:1351641]	ALPHA N ACETYLGLUCOSAMINIDASE PRECURSOR EC_3.2.1.50 N ACETYL ALPHA GLUCOSAMINIDASE NAG [CONTAINS ALPHA N ACETYLGLUCOSAMINIDASE 82 KDA FORM; ALPHA N ACETYLGLUCOSAMINIDASE 77 KDA FORM]	GO:0007040; GO:0021680; GO:0042474; GO:0045475; GO:0046548; GO:0060119; GO:0008150; GO:0030154; GO:0048856; GO:0009790; GO:0070062	lysosome organization; cerebellar Purkinje cell layer development; middle ear morphogenesis; locomotor rhythm; retinal rod cell development; inner ear receptor cell development; biological_process; cell differentiation; anatomical structure development; embryo development; extracellular vesicular exosome
ENSMUSG00000001755	Coasy	0.0889416	0.843549	0.141657	0.552777	0.247554	0.222896	24.3913	24.9868	22.1222	23.8334	29.1562	24.1049	26.1586	26.4732	28.05	33.5607	27.538	29.7162			uc007lnc.1; uc007lnd.1	protein_coding	Coenzyme A synthase [Source:MGI Symbol;Acc:MGI:1918993]	BIFUNCTIONAL COENZYME A SYNTHASE COA SYNTHASE NBP POV 2 [INCLUDES PHOSPHOPANTETHEINE ADENYLYLTRANSFERASE EC_2.7.7.3 DEPHOSPHO COA PYROPHOSPHORYLASE PANTETHEINE PHOSPHATE ADENYLYLTRANSFERASE PPAT ; DEPHOSPHO COA KINASE DPCK EC_2.7.1.- 24 DEPHOSPHOCOENZYME	GO:0008150; GO:0009058; GO:0034641; GO:0044281; GO:0051186; GO:0005575; GO:0005622; GO:0005623; GO:0005737; GO:0005739; GO:0043226; GO:0003674; GO:0043167; GO:0016779; GO:0016301; GO:0004140; GO:0004595; GO:0005524; GO:0005759; GO:0015937; GO:0016310; GO:0070062; GO:0005515; GO:0005634	biological_process; biosynthetic process; cellular nitrogen compound metabolic process; small molecule metabolic process; cofactor metabolic process; cellular_component; intracellular; cell; cytoplasm; mitochondrion; organelle; molecular_function; ion binding; nucleotidyltransferase activity; kinase activity; dephospho-CoA kinase activity; pantetheine-phosphate adenylyltransferase activity; ATP b…
ENSMUSG00000001761	Smo	0.263953	0.397844					0.27213	0.426525	0.5035	0.400718	0.983103	1.14849	0.667081	0.932892	0.128196	0.901289	0.0985479	0.376011	bnb, E130215L21Rik, Smoh, smoothened	319757	uc009bef.2	protein_coding	smoothened homolog (Drosophila) [Source:MGI Symbol;Acc:MGI:108075]	SMOOTHENED HOMOLOG PRECURSOR SMO	GO:0008150; GO:0005575; GO:0005623; GO:0005929; GO:0043226; GO:0000902; GO:0030154; GO:0048646; GO:0048856; GO:0009790; GO:0007165; GO:0061024; GO:0007267; GO:0005886; GO:0040011; GO:0048870; GO:0040007; GO:0003674; GO:0004871; GO:0006950; GO:0000003; GO:0005622; GO:0005737; GO:0000122; GO:0001503; GO:0001570; GO:0001649; GO:0001701; GO:0001708; GO:0001755; GO:0001947; GO:0002052; GO:0002053; GO:…	biological_process; cellular_component; cell; cilium; organelle; cell morphogenesis; cell differentiation; anatomical structure formation involved in morphogenesis; anatomical structure development; embryo development; signal transduction; membrane organization; cell-cell signaling; plasma membrane; locomotion; cell motility; growth; molecular_function; signal transducer activity; response to str…
ENSMUSG00000001763	Tspan33							0	0.241319	0	0.0804396	0	0	0	0	0.0310846	0.163906	0	0.0649969	1300010A20Rik, Pen	232670	uc009bec.1; uc009bed.1	protein_coding	tetraspanin 33 [Source:MGI Symbol;Acc:MGI:1919012]	TETRASPANIN TSPAN TRANSMEMBRANE 4 SUPERFAMILY MEMBER	GO:0007009; GO:0008150; GO:0061024; GO:0051604; GO:0003674; GO:0019899; GO:0005575; GO:0005623; GO:0009986; GO:0016021; GO:0090002; GO:0097197; GO:0005886	plasma membrane organization; biological_process; membrane organization; protein maturation; molecular_function; enzyme binding; cellular_component; cell; cell surface; integral component of membrane; establishment of protein localization to plasma membrane; tetraspanin-enriched microdomain; plasma membrane
ENSMUSG00000001767	Crnkl1	-0.05916	0.875454	-0.033395	0.895557	-0.0915832	0.650436	51.312	50.3641	47.4362	49.7041	47.2125	50.07	49.677	48.9865	46.6726	53.5321	44.8561	48.3536	1200013P10Rik, 5730590A01Rik, C80326, crn	66877	uc008mrz.1	protein_coding	Crn, crooked neck-like 1 (Drosophila) [Source:MGI Symbol;Acc:MGI:1914127]	PRE SPLICING FACTOR CLF1	GO:0003674; GO:0003723; GO:0006397; GO:0008150; GO:0034641; GO:0022607; GO:0022618; GO:0065003; GO:0000245; GO:0000398; GO:0005681; GO:0005575; GO:0005622; GO:0005623; GO:0005634; GO:0043226	molecular_function; RNA binding; mRNA processing; biological_process; cellular nitrogen compound metabolic process; cellular component assembly; ribonucleoprotein complex assembly; macromolecular complex assembly; spliceosomal complex assembly; mRNA splicing, via spliceosome; spliceosomal complex; cellular_component; intracellular; cell; nucleus; organelle
ENSMUSG00000001768	Rin2							0	0	0	0	0	0.061837	0.35019	0.137342	0	0	0	0	2010003K16Rik, 4632403N06Rik, AW821980, RASSF4	74030	uc008mrv.2	protein_coding	Ras and Rab interactor 2 [Source:MGI Symbol;Acc:MGI:1921280]	UNKNOWN; RAS AND RAB INTERACTOR RAS INTERACTION/INTERFERENCE	GO:0003674; GO:0005575; GO:0008150; GO:0007165; GO:0006810; GO:0016192; GO:0005622; GO:0005623; GO:0005737; GO:0030234; GO:0005096; GO:0006897; GO:0043547	molecular_function; cellular_component; biological_process; signal transduction; transport; vesicle-mediated transport; intracellular; cell; cytoplasm; enzyme regulator activity; GTPase activator activity; endocytosis; positive regulation of GTPase activity
ENSMUSG00000001773	Folh1							0.0770034	0	0	0.0256678	0	0	0	0	0	0	0	0	GCP2, mopsm	53320	uc012fop.1; uc009ifh.2	protein_coding	folate hydrolase 1 [Source:MGI Symbol;Acc:MGI:1858193]	2 EC_3.4.17.21 GLUTAMATE CARBOXYPEPTIDASE II N ACETYLATED ALPHA LINKED ACIDIC DIPEPTIDASE NAALADASE	GO:0004180; GO:0005887; GO:0006508; GO:0006760; GO:0008233; GO:0016021; GO:0016805; GO:0003674; GO:0005575; GO:0006520; GO:0008150; GO:0044281; GO:0051186; GO:0005623; GO:0005886; GO:0008237; GO:0046872; GO:0043167; GO:0070062	carboxypeptidase activity; integral component of plasma membrane; proteolysis; folic acid-containing compound metabolic process; peptidase activity; integral component of membrane; dipeptidase activity; molecular_function; cellular_component; cellular amino acid metabolic process; biological_process; small molecule metabolic process; cofactor metabolic process; cell; plasma membrane; metallopepti…
ENSMUSG00000001774	Chordc1	-0.0641237	0.887777	0.119213	0.572346	0.0554349	0.824677	71.8234	86.3383	85.86	81.3406	70.5119	74.7963	94.3194	79.8759	78.8748	92.2933	92.5542	87.9074	1110001O09Rik, AA409036, Chp-1, morgana	66917	uc009ogm.1	protein_coding	cysteine and histidine-rich domain (CHORD)-containing, zinc-binding protein 1 [Source:MGI Symbol;Acc:MGI:1914167]	CYSTEINE AND HISTIDINE RICH DOMAIN CONTAINING 1 CHORD DOMAIN CONTAINING 1 CHP 1 MORGANA	GO:0008150; GO:0006457; GO:0003674; GO:0043167; GO:0006950; GO:0008270; GO:0010824; GO:0061077; GO:1900034; GO:2000299; GO:0005515; GO:0051879	biological_process; protein folding; molecular_function; ion binding; response to stress; zinc ion binding; regulation of centrosome duplication; chaperone-mediated protein folding; regulation of cellular response to heat; negative regulation of Rho-dependent protein serine/threonine kinase activity; protein binding; Hsp90 protein binding
ENSMUSG00000001783	Rtcb	-0.0615441	0.813216	-0.0941095	0.428999	-0.154101	0.158137	224.159	252.785	250.18	242.375	237.542	225.594	252.934	238.69	227.808	230.646	216.896	225.117	AI255213, AI463255, D10Wsu52e, FAAP, HSPC117	28088	uc007gni.1	protein_coding	RNA 2',3'-cyclic phosphate and 5'-OH ligase [Source:MGI Symbol;Acc:MGI:106379]	TRNA SPLICING LIGASE RTCB HOMOLOG {ECO: |HAMAP RULE: } EC_6.5.1.3 {ECO: |HAMAP RULE: }	GO:0003674; GO:0043167; GO:0006399; GO:0008150; GO:0034641; GO:0005575; GO:0005622; GO:0005623; GO:0005737; GO:0005634; GO:0043226; GO:0016874; GO:0048856; GO:0009790; GO:0001701; GO:0001890; GO:0003972; GO:0005524; GO:0006388; GO:0046872; GO:0072669; GO:0043234; GO:0044822; GO:0017166	molecular_function; ion binding; tRNA metabolic process; biological_process; cellular nitrogen compound metabolic process; cellular_component; intracellular; cell; cytoplasm; nucleus; organelle; ligase activity; anatomical structure development; embryo development; in utero embryonic development; placenta development; RNA ligase (ATP) activity; ATP binding; tRNA splicing, via endonucleolytic clea…
ENSMUSG00000001785	Pwp1	0.0038148	0.994629	-0.038712	0.883196	-0.0304548	0.914671	51.4567	55.3024	56.5707	54.4432	57.4282	53.7475	57.3666	56.1808	51.6396	62.0685	51.9741	55.2274	2310058A11Rik, 2610205J09Rik, AI098170, AL022879, AV083409, AW550690	103136	uc007gnd.2; uc007gnc.2	protein_coding	PWP1 homolog (S. cerevisiae) [Source:MGI Symbol;Acc:MGI:1914735]	PERIODIC TRYPTOPHAN 1	GO:0003674; GO:0008150; GO:0005730; GO:0005794	molecular_function; biological_process; nucleolus; Golgi apparatus
ENSMUSG00000001786	Fbxo7	-0.00500173	0.99422	-0.0216512	0.958337	-0.024255	0.952951	12.3805	14.1999	14.9837	13.8547	13.7965	15.5044	12.9512	14.0841	14.9726	11.2063	16.0294	14.0694	2410015K21Rik, A230052G17Rik, AI117679, AW260462, C85118	69754	uc007gnk.1; uc007gnm.1; uc007gnl.1	protein_coding	F-box protein 7 [Source:MGI Symbol;Acc:MGI:1917004]	F BOX ONLY 7; UNKNOWN	GO:0019901; GO:0045620; GO:0045736; GO:2000134; GO:0008150; GO:0003674; GO:0019899; GO:0006464; GO:0006605; GO:0006810; GO:0007005; GO:0005575; GO:0005622; GO:0005623; GO:0005737; GO:0005829; GO:0005739; GO:0043226; GO:0009056; GO:0043234; GO:0000151; GO:0000422; GO:0006626; GO:0016567; GO:0005634; GO:0031647	protein kinase binding; negative regulation of lymphocyte differentiation; negative regulation of cyclin-dependent protein serine/threonine kinase activity; negative regulation of G1/S transition of mitotic cell cycle; biological_process; molecular_function; enzyme binding; cellular protein modification process; protein targeting; transport; mitochondrion organization; cellular_component; intrace…
ENSMUSG00000001794	Capns1	0.114435	0.551904	0.12579	0.348285	0.250156	0.0213061	202.244	190.823	207.842	200.303	214.043	223.268	234.658	223.99	224.138	248.781	271.269	248.063	Capa-4, Capa4, Capn4, D7Ertd146e	12336	uc009gdr.1	protein_coding	calpain, small subunit 1 [Source:MGI Symbol;Acc:MGI:88266]	CALPAIN SUBUNIT CALCIUM ACTIVATED NEUTRAL PROTEINASE CANP CALPAIN SUBUNIT	GO:0004198; GO:0005509; GO:0005737; GO:0006508; GO:0005575; GO:0005622; GO:0005623; GO:0003674; GO:0043167; GO:0008233; GO:0005886; GO:0008150; GO:0070062; GO:0016020; GO:0005829; GO:0005515	calcium-dependent cysteine-type endopeptidase activity; calcium ion binding; cytoplasm; proteolysis; cellular_component; intracellular; cell; molecular_function; ion binding; peptidase activity; plasma membrane; biological_process; extracellular vesicular exosome; membrane; cytosol; protein binding
ENSMUSG00000001802	Lrp3							0	0	0	0	0	0	0	0	0.0706561	0.434657	0.244419	0.249911		435965	uc009gjp.1	protein_coding	low density lipoprotein receptor-related protein 3 [Source:MGI Symbol;Acc:MGI:3584516]	LOW DENSITY LIPOPROTEIN RECEPTOR RELATED PRECURSOR LRP	GO:0005515; GO:0005575; GO:0008150; GO:0003674	protein binding; cellular_component; biological_process; molecular_function
ENSMUSG00000001804	Dsg4							0	0	0	0	0	0	0	0	0	0	0	0	CDHF13, lah	16769	uc008een.1	protein_coding	desmoglein 4 [Source:MGI Symbol;Acc:MGI:2661061]	DESMOGLEIN PRECURSOR	GO:0008150; GO:0030154; GO:0048856; GO:0005575; GO:0007155; GO:0005623; GO:0005886; GO:0001942; GO:0007156; GO:0016021; GO:0016337; GO:0030057; GO:0030216; GO:0030509; GO:0007165	biological_process; cell differentiation; anatomical structure development; cellular_component; cell adhesion; cell; plasma membrane; hair follicle development; homophilic cell adhesion via plasma membrane adhesion molecules; integral component of membrane; single organismal cell-cell adhesion; desmosome; keratinocyte differentiation; BMP signaling pathway; signal transduction
ENSMUSG00000001815	Evx2							0	0	0	0	0	0	0	0	0.0385313	0	0	0.0128438	Evx-2	14029	uc008kdt.1	protein_coding	even skipped homeotic gene 2 homolog [Source:MGI Symbol;Acc:MGI:95462]	HOMEOBOX EVEN SKIPPED HOMOLOG EVX	GO:0005634; GO:0006355; GO:0035108; GO:0043565; GO:0003674; GO:0003677; GO:0008150; GO:0048856; GO:0005575; GO:0005622; GO:0005623; GO:0043226	nucleus; regulation of transcription, DNA-templated; limb morphogenesis; sequence-specific DNA binding; molecular_function; DNA binding; biological_process; anatomical structure development; cellular_component; intracellular; cell; organelle
ENSMUSG00000001819	Hoxd13							0	0	0	0	0	0	0	0	0	0	0	0	Hox-4.8, spdh	15433	uc008kdu.2	protein_coding	homeobox D13 [Source:MGI Symbol;Acc:MGI:96205]	HOMEOBOX HOX	GO:0008150; GO:0040007; GO:0048856; GO:0003674; GO:0003677; GO:0009790; GO:0009058; GO:0034641; GO:0005575; GO:0005622; GO:0005623; GO:0005634; GO:0043226; GO:0001071; GO:0001501; GO:0003682; GO:0003700; GO:0006351; GO:0007389; GO:0009952; GO:0022612; GO:0030326; GO:0030539; GO:0035108; GO:0042127; GO:0042733; GO:0043565; GO:0045944; GO:0060527; GO:0060571; GO:0060602; GO:0060687; GO:0048619	biological_process; growth; anatomical structure development; molecular_function; DNA binding; embryo development; biosynthetic process; cellular nitrogen compound metabolic process; cellular_component; intracellular; cell; nucleus; organelle; nucleic acid binding transcription factor activity; skeletal system development; chromatin binding; sequence-specific DNA binding transcription factor acti…
ENSMUSG00000001823	Hoxd12							0	0	0	0	0	0	0	0	0	0	0	0	Hox-4.7, Hox-5.6	15432	uc008kdv.2	protein_coding	homeobox D12 [Source:MGI Symbol;Acc:MGI:96204]	HOMEOBOX HOX D12	GO:0008150; GO:0009790; GO:0048856; GO:0009058; GO:0034641; GO:0005575; GO:0005622; GO:0005623; GO:0043234; GO:0005634; GO:0043226; GO:0003674; GO:0001501; GO:0005515; GO:0005667; GO:0006351; GO:0006355; GO:0007389; GO:0042733; GO:0043565; GO:0003677	biological_process; embryo development; anatomical structure development; biosynthetic process; cellular nitrogen compound metabolic process; cellular_component; intracellular; cell; protein complex; nucleus; organelle; molecular_function; skeletal system development; protein binding; transcription factor complex; transcription, DNA-templated; regulation of transcription, DNA-templated; pattern s…
ENSMUSG00000001827	Folr1							0	0	0	0	0	0	0	0	0	0	0	0			uc009ipm.1; uc009ipo.2; uc012fqo.2; uc029wnj.1; uc009ipn.2	protein_coding	folate receptor 1 (adult) [Source:MGI Symbol;Acc:MGI:95568]	FOLATE RECEPTOR PRECURSOR FR FOLATE RECEPTOR FOLATE BINDING; UNKNOWN	GO:0004872; GO:0005542; GO:0006620; GO:0008517; GO:0016020; GO:0046655; GO:0005575; GO:0003674; GO:0006605; GO:0006810; GO:0008150; GO:0061024; GO:0043167; GO:0005622; GO:0005623; GO:0005737; GO:0043226; GO:0005886; GO:0005768; GO:0015884; GO:0031362; GO:0031410; GO:0006520; GO:0044281; GO:0051186; GO:0070062; GO:0009986; GO:0046658; GO:0005903; GO:0031526	receptor activity; folic acid binding; posttranslational protein targeting to membrane; folic acid transporter activity; membrane; folic acid metabolic process; cellular_component; molecular_function; protein targeting; transport; biological_process; membrane organization; ion binding; intracellular; cell; cytoplasm; organelle; plasma membrane; endosome; folic acid transport; anchored component o…
ENSMUSG00000001829	Clpb	0.0758957	0.870428	0.0623671	0.832388	0.15145	0.507064	9.0597	9.39355	9.40665	9.28663	10.3579	9.26557	10.9517	10.1917	9.88849	11.4183	11.0467	10.7845	AL118244, Skd3	20480	uc009ipc.1; uc009ipa.1	protein_coding	ClpB caseinolytic peptidase B [Source:MGI Symbol;Acc:MGI:1100517]	CASEINOLYTIC PEPTIDASE B HOMOLOG SUPPRESSOR OF POTASSIUM TRANSPORT DEFECT 3	GO:0005739; GO:0003674; GO:0043167; GO:0005524; GO:0005575; GO:0005622; GO:0005623; GO:0005737; GO:0043226; GO:0034605	mitochondrion; molecular_function; ion binding; ATP binding; cellular_component; intracellular; cell; cytoplasm; organelle; cellular response to heat
ENSMUSG00000001833	Sept7	0.145844	0.373252	0.0429645	0.799706	0.199857	0.0692781	200.49	204.567	187.174	197.41	221.035	226.124	231.927	226.362	221.166	237.309	250.329	236.268	Cdc10, E430034N22	235072	uc033jjq.1	protein_coding	septin 7 [Source:MGI Symbol;Acc:MGI:1335094]	SEPTIN 7 CDC10 HOMOLOG	GO:0005515; GO:0005525; GO:0005938; GO:0007049; GO:0031105; GO:0043679; GO:0045202; GO:0005575; GO:0005623; GO:0005622; GO:0005737; GO:0005856; GO:0043226; GO:0043234; GO:0008150; GO:0003674; GO:0043167; GO:0000776; GO:0005930; GO:0007067; GO:0016476; GO:0060271; GO:0016324; GO:0005886; GO:0000902; GO:0048856; GO:0051301; GO:0005929; GO:0005694; GO:0005730; GO:0070062; GO:0042802; GO:0005634; GO:…	protein binding; GTP binding; cell cortex; cell cycle; septin complex; axon terminus; synapse; cellular_component; cell; intracellular; cytoplasm; cytoskeleton; organelle; protein complex; biological_process; molecular_function; ion binding; kinetochore; axoneme; mitotic nuclear division; regulation of embryonic cell shape; cilium morphogenesis; apical plasma membrane; plasma membrane; cell morph…
ENSMUSG00000001844	Zdhhc4	0.000125845	0.999922	-0.0605321	0.856403	-0.0576458	0.875952	30.0902	27.2642	23.3633	26.9059	31.1974	23.897	28.7166	27.937	27.1772	30.4246	22.7557	26.7858			uc009ajz.2	protein_coding	zinc finger, DHHC domain containing 4 [Source:MGI Symbol;Acc:MGI:1920131]	PROBABLE PALMITOYLTRANSFERASE ZDHHC4 EC_2.3.1.225 ZINC FINGER DHHC DOMAIN CONTAINING 4 DHHC 4	GO:0003674; GO:0008150; GO:0008152; GO:0008270; GO:0016021; GO:0019706; GO:0005575; GO:0043167; GO:0016746; GO:0005794	molecular_function; biological_process; metabolic process; zinc ion binding; integral component of membrane; protein-cysteine S-palmitoyltransferase activity; cellular_component; ion binding; transferase activity, transferring acyl groups; Golgi apparatus
ENSMUSG00000001847	Rac1	-0.0622225	0.799089	0.00574957	0.97671	-0.0536416	0.732555	296.571	319.558	301.456	305.862	292.855	294.14	316.538	301.178	286.739	320.005	310.484	305.743	AL023026, D5Ertd559e	19353	uc009akk.1; uc009akl.1	protein_coding	RAS-related C3 botulinum substrate 1 [Source:MGI Symbol;Acc:MGI:97845]	RAS RELATED C3 BOTULINUM TOXIN SUBSTRATE PRECURSOR P21	GO:0008150; GO:0009790; GO:0048856; GO:0007009; GO:0061024; GO:0030154; GO:0007165; GO:0003674; GO:0040011; GO:0048870; GO:0000902; GO:0034330; GO:0006810; GO:0016192; GO:0005575; GO:0005623; GO:0007155; GO:0005886; GO:0006461; GO:0007010; GO:0022607; GO:0065003; GO:0005622; GO:0005737; GO:0016023; GO:0043226; GO:0006950; GO:0005829; GO:0043167; GO:0003924; GO:0001891; GO:0001934; GO:0002093; GO:…	biological_process; embryo development; anatomical structure development; plasma membrane organization; membrane organization; cell differentiation; signal transduction; molecular_function; locomotion; cell motility; cell morphogenesis; cell junction organization; transport; vesicle-mediated transport; cellular_component; cell; cell adhesion; plasma membrane; protein complex assembly; cytoskeleto…
ENSMUSG00000001855	Nup214	-0.01226	0.978466	-0.00830813	0.972016	-0.0160817	0.952022	39.8193	33.9682	39.4308	37.7394	39.1361	35.3249	41.1385	38.5332	36.1622	37.8774	42.1032	38.7143	BC039282, CAN, D2H9S46E	227720	uc008jeh.1; uc008jei.1	protein_coding	nucleoporin 214 [Source:MGI Symbol;Acc:MGI:1095411]	NUCLEAR PORE COMPLEX NUP214.214 KDA NUCLEOPORIN NUCLEOPORIN NUP214; UNKNOWN	GO:0006605; GO:0006810; GO:0006913; GO:0008150; GO:0005575; GO:0005622; GO:0005623; GO:0005634; GO:0005635; GO:0043226; GO:0043234; GO:0003674; GO:0005487; GO:0005643; GO:0006406; GO:0006606; GO:0051726; GO:0043231; GO:0005925; GO:0006611	protein targeting; transport; nucleocytoplasmic transport; biological_process; cellular_component; intracellular; cell; nucleus; nuclear envelope; organelle; protein complex; molecular_function; nucleocytoplasmic transporter activity; nuclear pore; mRNA export from nucleus; protein import into nucleus; regulation of cell cycle; intracellular membrane-bounded organelle; focal adhesion; protein exp…
ENSMUSG00000001864	Aif1l							0.0510109	0.0444179	0	0.0318096	0	0.0828021	0	0.0276007	0	0.0703946	0.554185	0.208193	2810003C17Rik, AI043124, C87647, Iba2	108897	uc008jeg.1	protein_coding	allograft inflammatory factor 1-like [Source:MGI Symbol;Acc:MGI:1919598]	ALLOGRAFT INFLAMMATORY FACTOR 1 IONIZED CALCIUM BINDING ADAPTER MOLECULE; UNKNOWN	GO:0003674; GO:0008092; GO:0005575; GO:0005623; GO:0008150; GO:0005886; GO:0005622; GO:0005737; GO:0043167; GO:0005509; GO:0042995; GO:0051015; GO:0005884; GO:0005856; GO:0043226; GO:0043234; GO:0070062; GO:0005925; GO:0015629	molecular_function; cytoskeletal protein binding; cellular_component; cell; biological_process; plasma membrane; intracellular; cytoplasm; ion binding; calcium ion binding; cell projection; actin filament binding; actin filament; cytoskeleton; organelle; protein complex; extracellular vesicular exosome; focal adhesion; actin cytoskeleton
ENSMUSG00000001865	Cpa3	0.142475	0.768188	-0.0320205	0.966299	0.264671	0.6791	1.62697	1.6528	1.25427	1.51135	1.59186	3.30117	2.07721	2.32341	1.9161	2.0581	2.94591	2.3067	MC-CPA, mMC-CPA	12873	uc008osp.2	protein_coding	carboxypeptidase A3, mast cell [Source:MGI Symbol;Acc:MGI:88479]	CARBOXYPEPTIDASE PRECURSOR	GO:0003674; GO:0043167; GO:0008233; GO:0008150; GO:0003013; GO:0002002; GO:0004181; GO:0006508; GO:0008270; GO:0031410; GO:0005575; GO:0005622; GO:0005623; GO:0005737; GO:0043226	molecular_function; ion binding; peptidase activity; biological_process; circulatory system process; regulation of angiotensin levels in blood; metallocarboxypeptidase activity; proteolysis; zinc ion binding; cytoplasmic vesicle; cellular_component; intracellular; cell; cytoplasm; organelle
ENSMUSG00000001870	Ltbp1							0	0	0	0	0.0354499	0	0.060136	0.0318619	0.0154088	0	0.0710711	0.0288266	9430031G15Rik, 9830146M04, b2b1000Clo, Ltbp-1, Tgfb	268977	uc008dom.2; uc008doo.2; uc008don.2	protein_coding	latent transforming growth factor beta binding protein 1 [Source:MGI Symbol;Acc:MGI:109151]	LATENT TRANSFORMING GROWTH FACTOR BETA BINDING PRECURSOR LTBP	GO:0005575; GO:0005576; GO:0005578; GO:0003674; GO:0043167; GO:0005509; GO:0007179; GO:0007165; GO:0008150; GO:0031012; GO:0050431	cellular_component; extracellular region; proteinaceous extracellular matrix; molecular_function; ion binding; calcium ion binding; transforming growth factor beta receptor signaling pathway; signal transduction; biological_process; extracellular matrix; transforming growth factor beta binding
ENSMUSG00000001891	Ugp2	0.0621041	0.902863	0.08442	0.777298	0.158043	0.525913	20.4403	21.6499	21.9061	21.3321	23.4845	23.4973	21.9727	22.9848	26.8352	25.7103	21.357	24.6342	UDPGP, UGPase	216558	uc007ids.3; uc007idt.3	protein_coding	UDP-glucose pyrophosphorylase 2 [Source:MGI Symbol;Acc:MGI:2183447]	UTP GLUCOSE 1 PHOSPHATE URIDYLYLTRANSFERASE EC_2.7.7.9 UDP GLUCOSE PYROPHOSPHORYLASE UDPGP UGPASE	GO:0003674; GO:0016779; GO:0003983; GO:0046872; GO:0043167; GO:0070062; GO:0005515; GO:0005634; GO:0005536; GO:0032557; GO:0019255; GO:0005737	molecular_function; nucleotidyltransferase activity; UTP:glucose-1-phosphate uridylyltransferase activity; metal ion binding; ion binding; extracellular vesicular exosome; protein binding; nucleus; glucose binding; pyrimidine ribonucleotide binding; glucose 1-phosphate metabolic process; cytoplasm
ENSMUSG00000001901	Kcnh6							0.579532	0	0	0.193177	0.523407	0.470355	0.532735	0.508832	0.182006	0.3199	0.209869	0.237258	m-erg2	192775	uc007lxx.1	protein_coding	potassium voltage-gated channel, subfamily H (eag-related), member 6 [Source:MGI Symbol;Acc:MGI:2684139]	POTASSIUM VOLTAGE GATED CHANNEL SUBFAMILY H MEMBER 2 ETHER A GO GO RELATED GENE POTASSIUM CHANNEL 1 ERG 1 EAG RELATED 1 ETHER A GO GO RELATED 1 VOLTAGE GATED POTASSIUM CHANNEL SUBUNIT KV11 1	GO:0004871; GO:0005249; GO:0005887; GO:0007165; GO:0042391; GO:0071805; GO:0006810; GO:0008150; GO:0055085; GO:0005575; GO:0005623; GO:0005886; GO:0003674; GO:0022857	signal transducer activity; voltage-gated potassium channel activity; integral component of plasma membrane; signal transduction; regulation of membrane potential; potassium ion transmembrane transport; transport; biological_process; transmembrane transport; cellular_component; cell; plasma membrane; molecular_function; transmembrane transporter activity
ENSMUSG00000001909	Trmt1	-0.130281	0.516695	0.0652907	0.72666	-0.0658692	0.733439	48.1411	44.5035	47.2212	46.6219	45.8944	39.9454	45.1232	43.6543	46.5043	49.6456	41.9894	46.0464			uc009mmv.2; uc009mmx.2; uc009mmy.2	protein_coding	tRNA methyltransferase 1 [Source:MGI Symbol;Acc:MGI:1289155]	TRNA GUANINE 26 N 2 DIMETHYLTRANSFERASE EC_2.1.1.216 TRNA 2 2 DIMETHYLGUANOSINE 26 METHYLTRANSFERASE TRNA GUANINE 26 N 2 N 2 METHYLTRANSFERASE TRNA M 2 2 G26 DIMETHYLTRANSFERASE; UNKNOWN	GO:0004809; GO:0005575; GO:0008150; GO:0030488; GO:0006399; GO:0034641; GO:0003674; GO:0008168; GO:0000049; GO:0046872; GO:0043167; GO:0003723; GO:0044822	tRNA (guanine-N2-)-methyltransferase activity; cellular_component; biological_process; tRNA methylation; tRNA metabolic process; cellular nitrogen compound metabolic process; molecular_function; methyltransferase activity; tRNA binding; metal ion binding; ion binding; RNA binding; poly(A) RNA binding
ENSMUSG00000001910	Nacc1	0.0964932	0.793694	0.152037	0.331323	0.262504	0.0959405	59.0721	44.0652	60.1055	54.4143	65.3174	51.5539	64.4149	60.4287	63.7676	65.7431	74.5691	68.0266	2010001H03Rik, 4930511N13Rik, Btbd14b, Nac1	66830	uc009mmu.2	protein_coding	nucleus accumbens associated 1, BEN and BTB (POZ) domain containing [Source:MGI Symbol;Acc:MGI:1914080]	NUCLEUS ACCUMBENS ASSOCIATED NAC BTB/POZ DOMAIN CONTAINING	GO:0008150; GO:0005575; GO:0005622; GO:0005623; GO:0005634; GO:0005654; GO:0043226; GO:0009058; GO:0034641; GO:0005737; GO:0003674; GO:0005515; GO:0006351; GO:0008284; GO:0016604; GO:0045892; GO:0051260; GO:0006461; GO:0022607; GO:0065003; GO:0043231	biological_process; cellular_component; intracellular; cell; nucleus; nucleoplasm; organelle; biosynthetic process; cellular nitrogen compound metabolic process; cytoplasm; molecular_function; protein binding; transcription, DNA-templated; positive regulation of cell proliferation; nuclear body; negative regulation of transcription, DNA-templated; protein homooligomerization; protein complex asse…
ENSMUSG00000001911	Nfix	-0.56527	0.00197558	-1.13135	6.85831e-07	-1.87625	7.17137e-18	7.21867	6.69985	6.29842	6.73898	4.72543	3.70146	4.3724	4.26643	1.14232	2.04639	1.72249	1.63707	CTF, NF-I/X, NF1-X, NFI-X	18032	uc009mnc.2; uc009mnf.2; uc009mne.2; uc009mnd.2	protein_coding	nuclear factor I/X [Source:MGI Symbol;Acc:MGI:97311]	NUCLEAR FACTOR 1 TYPE NF1 NUCLEAR FACTOR CCAAT BOX BINDING TRANSCRIPTION FACTOR CTF NUCLEAR FACTOR NF NFI TGGCA BINDING	GO:0003677; GO:0003700; GO:0005634; GO:0006260; GO:0006351; GO:0021549; GO:0021680; GO:0021707; GO:0045944; GO:0048708; GO:0008150; GO:0030154; GO:0048856; GO:0048646; GO:0009058; GO:0034641; GO:0006259; GO:0005575; GO:0005622; GO:0005623; GO:0043226; GO:0001071; GO:0003674; GO:0000122; GO:0000977; GO:0001228; GO:0005515	DNA binding; sequence-specific DNA binding transcription factor activity; nucleus; DNA replication; transcription, DNA-templated; cerebellum development; cerebellar Purkinje cell layer development; cerebellar granule cell differentiation; positive regulation of transcription from RNA polymerase II promoter; astrocyte differentiation; biological_process; cell differentiation; anatomical structure …
ENSMUSG00000001918	Slc1a5	0.234868	0.0636279	0.163124	0.155918	0.412707	3.45506e-05	67.7504	66.3627	63.4853	65.8661	84.5651	76.0338	81.7352	80.778	96.7897	89.602	87.637	91.3429	AAAT, ASCT2, ATBO, M7V1, M7VS1, R16, RDRC, Slc1a7	20514	uc009fib.1	protein_coding	solute carrier family 1 (neutral amino acid transporter), member 5 [Source:MGI Symbol;Acc:MGI:105305]	NEUTRAL AMINO ACID TRANSPORTER B 0 ATB 0 SODIUM DEPENDENT NEUTRAL AMINO ACID TRANSPORTER TYPE 2 SOLUTE CARRIER FAMILY 1 MEMBER 5	GO:0006835; GO:0015175; GO:0017153; GO:0003674; GO:0022857; GO:0006810; GO:0008150; GO:0005794; GO:0070062; GO:0005515; GO:0005886; GO:0015171; GO:0003333; GO:0015825; GO:0015194; GO:0006860; GO:0015804; GO:0016020; GO:0005575	dicarboxylic acid transport; neutral amino acid transmembrane transporter activity; sodium:dicarboxylate symporter activity; molecular_function; transmembrane transporter activity; transport; biological_process; Golgi apparatus; extracellular vesicular exosome; protein binding; plasma membrane; amino acid transmembrane transporter activity; amino acid transmembrane transport; L-serine transport; …
ENSMUSG00000001924	Uba1	-0.0243729	0.940583	0.0939588	0.367486	0.0738986	0.5021	305.462	308.535	318.174	310.724	302.323	305.072	335.449	314.281	340.026	335.72	341.191	338.979			uc033jos.1; uc009stm.3	protein_coding	ubiquitin-like modifier activating enzyme 1 [Source:MGI Symbol;Acc:MGI:98890]	UBIQUITIN MODIFIER ACTIVATING ENZYME UBIQUITIN ACTIVATING ENZYME E1	GO:0006464; GO:0008150; GO:0005575; GO:0005622; GO:0005623; GO:0005737; GO:0005829; GO:0005739; GO:0043226; GO:0005634; GO:0003674; GO:0043167; GO:0016874; GO:0004839; GO:0004842; GO:0005515; GO:0005524; GO:0016567; GO:0019941; GO:0009056; GO:0006974; GO:0070062; GO:0044822; GO:0010008; GO:0030057; GO:0005765; GO:0030867; GO:0000792	cellular protein modification process; biological_process; cellular_component; intracellular; cell; cytoplasm; cytosol; mitochondrion; organelle; nucleus; molecular_function; ion binding; ligase activity; ubiquitin activating enzyme activity; ubiquitin-protein transferase activity; protein binding; ATP binding; protein ubiquitination; modification-dependent protein catabolic process; catabolic pr…
ENSMUSG00000001930	Vwf							0.0768212	0.100339	0	0.0590533	0.0231271	0.041566	0.0196161	0.0281031	0.0100526	0.106013	0.0463661	0.0541437	6820430P06Rik, AI551257, B130011O06Rik, C630030D09, F8VWF, VWD	22371	uc009dup.1; uc009dus.2; uc009duq.2	protein_coding	Von Willebrand factor homolog [Source:MGI Symbol;Acc:MGI:98941]	MUCIN PRECURSOR MUC MUCIN; VON WILLEBRAND FACTOR VWF	GO:0001889; GO:0001890; GO:0005515; GO:0007596; GO:0007599; GO:0009897; GO:0030168; GO:0031589; GO:0007155; GO:0008150; GO:0006950; GO:0005575; GO:0005623; GO:0005886; GO:0003674; GO:0048856; GO:0005578; GO:0005576; GO:0001948; GO:0002020; GO:0005178; GO:0005518; GO:0005783; GO:0019865; GO:0031012; GO:0033093; GO:0042803; GO:0047485; GO:0051087; GO:0051260; GO:0006461; GO:0022607; GO:0065003; GO:…	liver development; placenta development; protein binding; blood coagulation; hemostasis; external side of plasma membrane; platelet activation; cell-substrate adhesion; cell adhesion; biological_process; response to stress; cellular_component; cell; plasma membrane; molecular_function; anatomical structure development; proteinaceous extracellular matrix; extracellular region; glycoprotein binding…
ENSMUSG00000001942	Siae	0.0017524	0.998595	0.305751	0.128215	0.310863	0.260199	9.22636	14.2419	18.013	13.8271	13.6355	13.4691	15.3288	14.1445	16.6047	18.3543	19.0925	18.0172	LSE, Ysg2	22619	uc009ovf.1	protein_coding	sialic acid acetylesterase [Source:MGI Symbol;Acc:MGI:104803]	SIALATE O ACETYLESTERASE PRECURSOR EC_3.1.1.53 SIALIC ACID SPECIFIC 9 O ACETYLESTERASE YOLK SAC 2 [CONTAINS SIALATE O ACETYLESTERASE SMALL SUBUNIT; SIALATE O ACETYLESTERASE LARGE SUBUNIT]	GO:0003674; GO:0001681; GO:0005764; GO:0005575; GO:0005622; GO:0005623; GO:0005737; GO:0005773; GO:0043226; GO:0005615; GO:0070062; GO:0005975; GO:0002682	molecular_function; sialate O-acetylesterase activity; lysosome; cellular_component; intracellular; cell; cytoplasm; vacuole; organelle; extracellular space; extracellular vesicular exosome; carbohydrate metabolic process; regulation of immune system process
ENSMUSG00000001943	Vsig2							0	0.306142	0	0.102047	0	0.142674	0	0.0475581	0	0	0	0	1190004B15Rik, 2210413P10Rik, AU040484, Ctm, CTX	57276	uc009ovb.1	protein_coding	V-set and immunoglobulin domain containing 2 [Source:MGI Symbol;Acc:MGI:1928009]	V SET AND IMMUNOGLOBULIN DOMAIN CONTAINING 2 PRECURSOR CORTICAL THYMOCYTE CT	GO:0005575; GO:0005623; GO:0005886; GO:0003674; GO:0005887; GO:0008150	cellular_component; cell; plasma membrane; molecular_function; integral component of plasma membrane; biological_process
ENSMUSG00000001946	Esam							0.143478	0.312335	0.553054	0.336289	0.388749	0.116449	0.329731	0.278309	0.0563253	0.791994	0.129896	0.326072	2310008D05Rik, Esam1, W117m	69524	uc009ouz.2	protein_coding	endothelial cell-specific adhesion molecule [Source:MGI Symbol;Acc:MGI:1916774]	ENDOTHELIAL CELL SELECTIVE ADHESION MOLECULE PRECURSOR; UNKNOWN	GO:0005886; GO:0005912; GO:0005923; GO:0007156; GO:0016337; GO:0016338; GO:0007155; GO:0008150; GO:0005575; GO:0005623; GO:0016021; GO:0070062	plasma membrane; adherens junction; tight junction; homophilic cell adhesion via plasma membrane adhesion molecules; single organismal cell-cell adhesion; calcium-independent cell-cell adhesion via plasma membrane cell-adhesion molecules; cell adhesion; biological_process; cellular_component; cell; integral component of membrane; extracellular vesicular exosome
ENSMUSG00000001948	Spa17							1.79108	3.63905	0.460263	1.96346	2.42644	0.484554	0.914695	1.27523	1.17188	0.411946	0	0.527941	Sp17	20686	uc009ovd.2	protein_coding	sperm autoantigenic protein 17 [Source:MGI Symbol;Acc:MGI:1333778]	SPERM SURFACE SP17 SPERM AUTOANTIGENIC 17	GO:0000003; GO:0008150; GO:0007339; GO:0016020; GO:0005575; GO:0005737; GO:0072372; GO:0031514	reproduction; biological_process; binding of sperm to zona pellucida; membrane; cellular_component; cytoplasm; primary cilium; motile cilium
ENSMUSG00000001962	Fam50a	-0.0822382	0.83285	-0.140619	0.465846	-0.226248	0.177268	51.9584	60.2717	65.0043	59.0781	53.0155	57.4183	60.3231	56.919	48.2054	54.5829	53.3878	52.0587	D0HXS9928E, XAP-5	108160	uc009ton.2	protein_coding	family with sequence similarity 50, member A [Source:MGI Symbol;Acc:MGI:1351626]	FAM50 HOMOLOG	GO:0005634; GO:0005575; GO:0005622; GO:0005623; GO:0043226; GO:0044822	nucleus; cellular_component; intracellular; cell; organelle; poly(A) RNA binding
ENSMUSG00000001964	Emd	-0.0963323	0.787607	0.197644	0.196239	0.100842	0.647661	74.4421	58.9862	70.1774	67.8686	71.587	62.9383	59.3418	64.6224	71.5357	82.7699	72.4998	75.6018	AW550900, Sta	13726	uc009toa.2; uc009tob.2	protein_coding	emerin [Source:MGI Symbol;Acc:MGI:108117]	EMERIN; UNKNOWN	GO:0005575; GO:0005622; GO:0005623; GO:0005856; GO:0043226; GO:0043234; GO:0005634; GO:0005635; GO:0003674; GO:0005515; GO:0005637; GO:0005652; GO:0005874; GO:0016021; GO:0035914; GO:0008150; GO:0030154; GO:0048856; GO:0016020; GO:0005783; GO:0003779; GO:0031965; GO:0048487; GO:0005640; GO:0046827; GO:0048147; GO:0060828; GO:0035414; GO:0071363	cellular_component; intracellular; cell; cytoskeleton; organelle; protein complex; nucleus; nuclear envelope; molecular_function; protein binding; nuclear inner membrane; nuclear lamina; microtubule; integral component of membrane; skeletal muscle cell differentiation; biological_process; cell differentiation; anatomical structure development; membrane; endoplasmic reticulum; actin binding; nucle…
ENSMUSG00000001983	Taco1	-0.0416333	0.954529	0.145719	0.69626	0.106283	0.803883	17.5486	20.8489	20.6369	19.6782	20.4158	20.0363	17.5442	19.3321	21.6013	24.4222	20.1959	22.0731	2310066I18Rik, Ccdc44	70207	uc007lyb.1	protein_coding	translational activator of mitochondrially encoded cytochrome c oxidase I [Source:MGI Symbol;Acc:MGI:1917457]	TRANSLATIONAL ACTIVATOR OF CYTOCHROME C OXIDASE 1 COILED COIL DOMAIN CONTAINING 44 TRANSLATIONAL ACTIVATOR OF MITOCHONDRIALLY ENCODED CYTOCHROME C OXIDASE	GO:0008150; GO:0005575; GO:0005622; GO:0005623; GO:0005737; GO:0005739; GO:0043226; GO:0003674; GO:0006417; GO:0005634	biological_process; cellular_component; intracellular; cell; cytoplasm; mitochondrion; organelle; molecular_function; regulation of translation; nucleus
ENSMUSG00000001985	Grik3							0	0	0	0	0	0	0	0	0	0	0	0	9630027E11, GluK3, Glur-7, Glur7, GluR7-3	14807	uc008usa.2	protein_coding	glutamate receptor, ionotropic, kainate 3 [Source:MGI Symbol;Acc:MGI:95816]	GLUTAMATE RECEPTOR IONOTROPIC KAINATE PRECURSOR GLUTAMATE RECEPTOR	GO:0005575; GO:0005623; GO:0005886; GO:0007267; GO:0008150; GO:0007165; GO:0006810; GO:0055085; GO:0043234; GO:0003674; GO:0004871; GO:0022857; GO:0004970; GO:0005234; GO:0005515; GO:0015277; GO:0030054; GO:0030425; GO:0032983; GO:0034220; GO:0035235; GO:0035249; GO:0042734; GO:0045211; GO:0005887; GO:0007196; GO:0007216; GO:0001640; GO:0007215	cellular_component; cell; plasma membrane; cell-cell signaling; biological_process; signal transduction; transport; transmembrane transport; protein complex; molecular_function; signal transducer activity; transmembrane transporter activity; ionotropic glutamate receptor activity; extracellular-glutamate-gated ion channel activity; protein binding; kainate selective glutamate receptor activity; c…
ENSMUSG00000001986	Gria3	-0.794397	5.56822e-05	-1.70877	2.46197e-10	-3.0993	5.07215e-28	3.2753	3.85107	2.60542	3.24393	1.37542	1.6593	1.40632	1.48035	0.180173	0.28789	0.0377739	0.168612	2900064I19Rik, GluA3, Glur-3, GluR-C, GluR-K3, Glur3, Gluralpha3	53623	uc012hgn.1; uc009tam.3; uc009tal.3	protein_coding	glutamate receptor, ionotropic, AMPA3 (alpha 3) [Source:MGI Symbol;Acc:MGI:95810]	GLUTAMATE RECEPTOR PRECURSOR GLUR AMPA SELECTIVE GLUTAMATE RECEPTOR GLUR GLUTAMATE RECEPTOR IONOTROPIC AMPA	GO:0004971; GO:0005234; GO:0005515; GO:0016020; GO:0030054; GO:0030425; GO:0032281; GO:0034220; GO:0035235; GO:0035249; GO:0045211; GO:0005575; GO:0005623; GO:0005886; GO:0007267; GO:0008150; GO:0007165; GO:0006810; GO:0055085; GO:0043234; GO:0003674; GO:0022857; GO:0004871	alpha-amino-3-hydroxy-5-methyl-4-isoxazole propionate selective glutamate receptor activity; extracellular-glutamate-gated ion channel activity; protein binding; membrane; cell junction; dendrite; alpha-amino-3-hydroxy-5-methyl-4-isoxazolepropionic acid selective glutamate receptor complex; ion transmembrane transport; ionotropic glutamate receptor signaling pathway; synaptic transmission, glutam…
ENSMUSG00000001988	Npas1							0.491813	0.770846	1.06162	0.774759	0.888366	0.638657	0.452098	0.659707	0.540599	0.407218	0	0.315939	bHLHe11, MOP5	18142	uc009fhv.2	protein_coding	neuronal PAS domain protein 1 [Source:MGI Symbol;Acc:MGI:109205]	NEURONAL PAS DOMAIN CONTAINING NEURONAL BASIC HELIX LOOP HELIX PAS CLASS E BASIC HELIX LOOP HELIX MEMBER OF PAS PAS DOMAIN CONTAINING	GO:0000003; GO:0008150; GO:0007165; GO:0009058; GO:0034641; GO:0005575; GO:0005622; GO:0005623; GO:0005634; GO:0043226; GO:0003674; GO:0004871; GO:0003677; GO:0050877; GO:0000122; GO:0001964; GO:0006351; GO:0042711; GO:0046983	reproduction; biological_process; signal transduction; biosynthetic process; cellular nitrogen compound metabolic process; cellular_component; intracellular; cell; nucleus; organelle; molecular_function; signal transducer activity; DNA binding; neurological system process; negative regulation of transcription from RNA polymerase II promoter; startle response; transcription, DNA-templated; materna…
ENSMUSG00000001995	Sipa1l2	0.131952	0.744685	0.0407486	0.923315	0.194524	0.487236	8.40153	8.04723	9.31683	8.58853	11.4986	8.23499	9.85191	9.86182	10.5035	12.2629	7.84026	10.2022	BC058408, mKIAA1389	244668	uc009nye.1	protein_coding	signal-induced proliferation-associated 1 like 2 [Source:MGI Symbol;Acc:MGI:2676970]	SIGNAL INDUCED PROLIFERATION ASSOCIATED 1 SIPA1	GO:0008150; GO:0005575; GO:0003674; GO:0030234; GO:0005096; GO:0043547; GO:0051056	biological_process; cellular_component; molecular_function; enzyme regulator activity; GTPase activator activity; positive regulation of GTPase activity; regulation of small GTPase mediated signal transduction
ENSMUSG00000001998	Ap4e1	-0.122114	0.781553	-0.000568397	0.99984	-0.135901	0.658901	5.0528	4.92917	6.17433	5.38543	5.52917	4.57736	4.78611	4.96421	5.3499	4.77391	4.8592	4.99434	2310033A20Rik, 9930028M04Rik, AV087807	108011	uc008mem.1; uc008men.1	protein_coding	adaptor-related protein complex AP-4, epsilon 1 [Source:MGI Symbol;Acc:MGI:1336993]	AP 4 COMPLEX SUBUNIT EPSILON 1 AP 4 ADAPTOR COMPLEX SUBUNIT EPSILON ADAPTOR RELATED COMPLEX 4 SUBUNIT EPSILON 1 EPSILON SUBUNIT OF AP 4 EPSILON ADAPTIN; UNKNOWN	GO:0005802; GO:0006886; GO:0016192; GO:0030117; GO:0005575; GO:0005622; GO:0005623; GO:0005737; GO:0043234; GO:0006810; GO:0008150; GO:0005794; GO:0043226; GO:0005905	trans-Golgi network; intracellular protein transport; vesicle-mediated transport; membrane coat; cellular_component; intracellular; cell; cytoplasm; protein complex; transport; biological_process; Golgi apparatus; organelle; coated pit
ENSMUSG00000001999	Blvra	0.0505358	0.940583	0.135733	0.693673	0.202044	0.518739	14.7993	16.1813	15.1689	15.3832	16.1	17.1297	16.3611	16.5303	22.3147	16.7096	16.1389	18.3877	0610006A11Rik, 2500001N03Rik, Blvr	109778	uc008meq.1; uc008mep.1; uc008mer.1	protein_coding	biliverdin reductase A [Source:MGI Symbol;Acc:MGI:88170]	BILIVERDIN REDUCTASE A PRECURSOR BVR A EC_1.3.1.24 BILIVERDIN IX ALPHA REDUCTASE	GO:0000166; GO:0004074; GO:0042167; GO:0055114; GO:0008150; GO:0009056; GO:0034641; GO:0051186; GO:0003674; GO:0016491; GO:0043167; GO:0005575; GO:0005622; GO:0005623; GO:0005737; GO:0008270; GO:0070062	nucleotide binding; biliverdin reductase activity; heme catabolic process; oxidation-reduction process; biological_process; catabolic process; cellular nitrogen compound metabolic process; cofactor metabolic process; molecular_function; oxidoreductase activity; ion binding; cellular_component; intracellular; cell; cytoplasm; zinc ion binding; extracellular vesicular exosome
ENSMUSG00000002006	Pdzd4	-0.130196	0.839319	-0.552262	0.129567	-0.83187	0.0479117	2.69399	2.30069	1.19819	2.06429	1.96519	1.63986	1.66684	1.7573	0.528791	0.0714939	1.59471	0.731666	B230341P03, D130075J17Rik, Kiaa1444-hp, LU1, Pdzk4, PDZRN4L, Pdzrnk4l, Xlu	245469	uc009tmt.1; uc009tmu.1	protein_coding	PDZ domain containing 4 [Source:MGI Symbol;Acc:MGI:2443483]	E3 UBIQUITIN LIGASE PDZRN3 EC_6.3.2.- PDZ DOMAIN CONTAINING RING FINGER 3 SEMAPHORIN CYTOPLASMIC DOMAIN ASSOCIATED 3 SEMACAP3	GO:0005575; GO:0005622; GO:0005623; GO:0005737; GO:0003674; GO:0008150	cellular_component; intracellular; cell; cytoplasm; molecular_function; biological_process
ENSMUSG00000002007	Srpk3							0.0738779	0	0		0.733955	0.239841	0.339561		0.116009	0	0.133769	0.0832593	Mssk1, Stk23	56504	uc009tmo.1	protein_coding	serine/arginine-rich protein specific kinase 3 [Source:MGI Symbol;Acc:MGI:1891338]	SRSF KINASE EC_2.7.11.1 KINASE SERINE/ARGININE RICH SPECIFIC KINASE SR SPECIFIC KINASE	GO:0008150; GO:0030154; GO:0048856; GO:0006464; GO:0005575; GO:0003674; GO:0043167; GO:0016301; GO:0004674; GO:0005524; GO:0006468; GO:0007519; GO:0060537; GO:0005515	biological_process; cell differentiation; anatomical structure development; cellular protein modification process; cellular_component; molecular_function; ion binding; kinase activity; protein serine/threonine kinase activity; ATP binding; protein phosphorylation; skeletal muscle tissue development; muscle tissue development; protein binding
ENSMUSG00000002010	Idh3g	-0.00459608	0.992746	0.0481909	0.8109	0.0481448	0.829135	119.4	107.35	102.967	109.906	111.276	116.931	110.015	112.74	117.063	127.046	110.028	118.046		15929	uc009tmp.1	protein_coding	isocitrate dehydrogenase 3 (NAD+), gamma [Source:MGI Symbol;Acc:MGI:1099463]	ISOCITRATE DEHYDROGENASE [NAD] GAMMA MITOCHONDRIAL PRECURSOR EC_1.1.1.41 ISOCITRIC DEHYDROGENASE SUBUNIT GAMMA NAD + SPECIFIC ICDH SUBUNIT GAMMA	GO:0008150; GO:0044281; GO:0006091; GO:0005575; GO:0005622; GO:0005623; GO:0005737; GO:0005739; GO:0043226; GO:0003674; GO:0043167; GO:0016491; GO:0000287; GO:0004449; GO:0005524; GO:0006099; GO:0006102; GO:0051287; GO:0005730; GO:0005634	biological_process; small molecule metabolic process; generation of precursor metabolites and energy; cellular_component; intracellular; cell; cytoplasm; mitochondrion; organelle; molecular_function; ion binding; oxidoreductase activity; magnesium ion binding; isocitrate dehydrogenase (NAD+) activity; ATP binding; tricarboxylic acid cycle; isocitrate metabolic process; NAD binding; nucleolus; nuc…
ENSMUSG00000002012	Pnck							0.730458	0.272592	0.482681		0.282736	1.1857	0.319749		0.163861	0	0.94473	0.36953			uc009tmc.2; uc009tmd.2; uc009tme.2	protein_coding	pregnancy upregulated non-ubiquitously expressed CaM kinase [Source:MGI Symbol;Acc:MGI:1347357]	CALCIUM/CALMODULIN DEPENDENT KINASE TYPE EC_2.7.11.17 CAM KINASE I CAM KINASE CAMKI	GO:0005524; GO:0006468; GO:0003674; GO:0043167; GO:0005575; GO:0005622; GO:0005623; GO:0043234; GO:0005737; GO:0005634; GO:0043226; GO:0016301; GO:0004683; GO:0005516; GO:0005954; GO:0006464; GO:0008150	ATP binding; protein phosphorylation; molecular_function; ion binding; cellular_component; intracellular; cell; protein complex; cytoplasm; nucleus; organelle; kinase activity; calmodulin-dependent protein kinase activity; calmodulin binding; calcium- and calmodulin-dependent protein kinase complex; cellular protein modification process; biological_process
ENSMUSG00000002014	Ssr4	-0.00663701	0.989531	0.0957439	0.599095	0.0943354	0.642557	56.1357	65.0774	65.4523	62.2218	64.979	63.1376	62.595	63.5705	70.7277	62.5235	73.3758	68.8757	AW743063, C78062, Trap	20832	uc009tmr.2; uc009tms.2	protein_coding	signal sequence receptor, delta [Source:MGI Symbol;Acc:MGI:1099464]	TRANSLOCON ASSOCIATED SUBUNIT DELTA PRECURSOR TRAP DELTA SIGNAL SEQUENCE RECEPTOR SUBUNIT DELTA SSR DELTA	GO:0008150; GO:0005575; GO:0005622; GO:0005623; GO:0005737; GO:0005783; GO:0043226; GO:0003674; GO:0016021; GO:0070062	biological_process; cellular_component; intracellular; cell; cytoplasm; endoplasmic reticulum; organelle; molecular_function; integral component of membrane; extracellular vesicular exosome
ENSMUSG00000002015	Bcap31	-0.224995	0.119955	0.0795355	0.655892	-0.151783	0.222327	259.162	273.855	277.318	270.112	216.844	242.383	245.834	235.02	251.169	242.153	261.208	251.51	Bap31	27061	uc009tmj.1	protein_coding	B cell receptor associated protein 31 [Source:MGI Symbol;Acc:MGI:1350933]	B CELL RECEPTOR ASSOCIATED BCR ASSOCIATED	GO:0003674; GO:0000003; GO:0008150; GO:0006810; GO:0016192; GO:0005575; GO:0005622; GO:0005623; GO:0005737; GO:0005783; GO:0043226; GO:0005794; GO:0000139; GO:0005515; GO:0006886; GO:0006888; GO:0007283; GO:0032403; GO:0042288; GO:0070973; GO:0016020; GO:0005887; GO:0035584; GO:0051561; GO:0032471; GO:0043280; GO:0005811; GO:0007204; GO:2001244; GO:0005789; GO:0030136; GO:0032580	molecular_function; reproduction; biological_process; transport; vesicle-mediated transport; cellular_component; intracellular; cell; cytoplasm; endoplasmic reticulum; organelle; Golgi apparatus; Golgi membrane; protein binding; intracellular protein transport; ER to Golgi vesicle-mediated transport; spermatogenesis; protein complex binding; MHC class I protein binding; protein localization to en…
ENSMUSG00000002017	Fam98a	-0.0860165	0.874964	0.320811	0.095549	0.232263	0.32818	14.7207	13.7962	18.9598	15.8256	13.829	14.5385	16.8471	15.0715	18.706	18.8459	20.4458	19.3326	2810405J04Rik, AL024114	72722	uc008doq.1	protein_coding	family with sequence similarity 98, member A [Source:MGI Symbol;Acc:MGI:1919972]	FAM98A	GO:0005575; GO:0008150; GO:0044822	cellular_component; biological_process; poly(A) RNA binding
ENSMUSG00000002020	Ltbp2							0	0.0437666	0		0	0	0		0	0	0	0	AW208642	16997	uc011ypd.1	protein_coding	latent transforming growth factor beta binding protein 2 [Source:MGI Symbol;Acc:MGI:99502]	LATENT TRANSFORMING GROWTH FACTOR BETA BINDING PRECURSOR LTBP	GO:0005509; GO:0008150; GO:0003674; GO:0043167; GO:0031012; GO:0005615; GO:0070062	calcium ion binding; biological_process; molecular_function; ion binding; extracellular matrix; extracellular space; extracellular vesicular exosome
ENSMUSG00000002028	Kmt2a	-0.0539691	0.881947	-0.28951	0.00151624	-0.339926	0.00519723	54.5344	47.7009	64.4325	55.5559	55.7383	51.6208	57.1437	54.8343	40.1726	46.0225	49.3497	45.1816			uc009peq.1; uc009pep.1	protein_coding	lysine (K)-specific methyltransferase 2A [Source:MGI Symbol;Acc:MGI:96995]	HISTONE LYSINE N METHYLTRANSFERASE LYSINE N METHYLTRANSFERASE EC_2.1.1.43 MYELOID/LYMPHOID OR MIXED LINEAGE LEUKEMIA	GO:0003674; GO:0042393; GO:0008150; GO:0006464; GO:0051276; GO:0003677; GO:0008168; GO:0002376; GO:0009790; GO:0048856; GO:0005575; GO:0005622; GO:0005623; GO:0005634; GO:0005654; GO:0043226; GO:0043234; GO:0043167; GO:0009058; GO:0034641; GO:0006259; GO:0003682; GO:0005515; GO:0006306; GO:0006351; GO:0008270; GO:0008285; GO:0009952; GO:0035097; GO:0035162; GO:0042800; GO:0043984; GO:0045322; GO:…	molecular_function; histone binding; biological_process; cellular protein modification process; chromosome organization; DNA binding; methyltransferase activity; immune system process; embryo development; anatomical structure development; cellular_component; intracellular; cell; nucleus; nucleoplasm; organelle; protein complex; ion binding; biosynthetic process; cellular nitrogen compound metabol…
ENSMUSG00000002031	Ift46	0.111091	0.828355	-0.107434	0.732725	0.025934	0.956283	12.2141	11.7116	8.07095	10.6655	12.8041	13.1879	10.4146	12.1355	12.5866	9.83225	11.5844	11.3344	1500035H01Rik, AA408110, AI663846, c11orf2, R75047	76568	uc009pek.1	protein_coding	intraflagellar transport 46 [Source:MGI Symbol;Acc:MGI:1923818]	INTRAFLAGELLAR TRANSPORT 46 HOMOLOG; UNKNOWN	GO:0005515; GO:0005813; GO:0005929; GO:0007224; GO:0015031; GO:0030992; GO:0031512; GO:0031514; GO:0031647; GO:0035082; GO:0042073; GO:0042384; GO:0044782; GO:0060170; GO:0060285; GO:0072372; GO:0097546; GO:1902017; GO:0005575; GO:0005623; GO:0043226; GO:0008150; GO:0040011; GO:0048870; GO:0005886; GO:0000902; GO:0022607; GO:0048646; GO:0048856; GO:0006810; GO:0030705; GO:0007010; GO:0043234; GO:…	protein binding; centrosome; cilium; smoothened signaling pathway; protein transport; intraciliary transport particle B; motile primary cilium; motile cilium; regulation of protein stability; axoneme assembly; intraciliary transport; cilium assembly; cilium organization; ciliary membrane; cilium-dependent cell motility; primary cilium; ciliary base; regulation of cilium assembly; cellular_compone…
ENSMUSG00000002032	Tmem25							0.779613	0.308568	0		0.768121	0.345132	0.217169		0.055646	0.0978053	0	0.0511504			uc009pem.1	protein_coding	transmembrane protein 25 [Source:MGI Symbol;Acc:MGI:1918937]	TRANSMEMBRANE 25 PRECURSOR	GO:0008150; GO:0005575; GO:0005623; GO:0005886; GO:0005576; GO:0003674; GO:0016021	biological_process; cellular_component; cell; plasma membrane; extracellular region; molecular_function; integral component of membrane
ENSMUSG00000002033	Cd3g	-0.213664	0.0583403	-0.272261	0.000156742	-0.489219	9.48213e-10	2046.57	2248.54	1994.6	2096.57	1846.46	1868.2	1827.06	1847.24	1602.77	1534.81	1485.13	1540.9	Ctg-3, Ctg3, T3g	12502	uc009pex.2	protein_coding	CD3 antigen, gamma polypeptide [Source:MGI Symbol;Acc:MGI:88333]	T CELL SURFACE GLYCOPROTEIN CD3 GAMMA CHAIN T CELL RECEPTOR T3 GAMMA CHAIN CD3G ANTIGEN	GO:0003674; GO:0005575; GO:0005623; GO:0005886; GO:0043234; GO:0006810; GO:0008150; GO:0007165; GO:0004871; GO:0004888; GO:0005515; GO:0007163; GO:0007166; GO:0015031; GO:0016021; GO:0042105; GO:0046982; GO:0070228	molecular_function; cellular_component; cell; plasma membrane; protein complex; transport; biological_process; signal transduction; signal transducer activity; transmembrane signaling receptor activity; protein binding; establishment or maintenance of cell polarity; cell surface receptor signaling pathway; protein transport; integral component of membrane; alpha-beta T cell receptor complex; prot…
ENSMUSG00000002043	Trappc6a	-0.00833867	0.990586	0.192578	0.415007	0.188133	0.481941	37.637	38.8919	52.0107	42.8465	45.4167	39.0388	46.1782	43.5446	55.0544	48.706	47.2231	50.3278	1810073E21Rik, 4930519D19Rik, AI480686, mhyp, TRS33	67091	uc009fmc.1; uc009fmb.1	protein_coding	trafficking protein particle complex 6A [Source:MGI Symbol;Acc:MGI:1914341]	UNKNOWN; TRAFFICKING PARTICLE COMPLEX SUBUNIT 6A TRAPP COMPLEX SUBUNIT 6A	GO:0005575; GO:0005622; GO:0005623; GO:0005737; GO:0005794; GO:0043226; GO:0005783; GO:0016192; GO:0006810; GO:0008150; GO:0005515	cellular_component; intracellular; cell; cytoplasm; Golgi apparatus; organelle; endoplasmic reticulum; vesicle-mediated transport; transport; biological_process; protein binding
ENSMUSG00000002052	Supt6	-0.158726	0.294607	-0.00958943	0.964334	-0.169669	0.124232	102.592	94.33	109.819	102.247	96.2953	85.5938	99.3526	93.7472	91.0413	91.65	99.2575	93.9829	5131400N11Rik, AI132449, mKIAA0162, SPT6, Supt6h	20926	uc007kip.2	protein_coding	suppressor of Ty 6 [Source:MGI Symbol;Acc:MGI:107726]	TRANSCRIPTION ELONGATION FACTOR SPT6	GO:0008150; GO:0006810; GO:0003674; GO:0042393; GO:0034641; GO:0006397; GO:0009058; GO:0005575; GO:0005622; GO:0005623; GO:0005634; GO:0043226; GO:0003677; GO:0005515; GO:0006351; GO:0008380; GO:0010793; GO:0016788; GO:0032968; GO:0045191; GO:0050684; GO:0051028; GO:0051147; GO:0061086; GO:0044822	biological_process; transport; molecular_function; histone binding; cellular nitrogen compound metabolic process; mRNA processing; biosynthetic process; cellular_component; intracellular; cell; nucleus; organelle; DNA binding; protein binding; transcription, DNA-templated; RNA splicing; regulation of mRNA export from nucleus; hydrolase activity, acting on ester bonds; positive regulation of trans…
ENSMUSG00000002055	Spag5	0.40422	0.0651138	0.500346	0.195785	1.59558	8.5342e-06	0.182856	0.159222	0.112774	0.151617	0.990881	0.38586	0.84045	0.739064	1.72281	0.807485	1.72168	1.41732	AI874642, D11Bhm180e, Deepest, MAP126, Mastrin, S17	54141	uc007kiv.2	protein_coding	sperm associated antigen 5 [Source:MGI Symbol;Acc:MGI:1927470]	SPERM ASSOCIATED ANTIGEN 5 MITOTIC SPINDLE ASSOCIATED P126 MAP126	GO:0005575; GO:0005622; GO:0005623; GO:0005856; GO:0043226; GO:0008150; GO:0007010; GO:0007049; GO:0043234; GO:0003674; GO:0008092; GO:0007059; GO:0005737; GO:0005694; GO:0007067; GO:0051276; GO:0051301; GO:0000070; GO:0000776; GO:0005819; GO:0007051; GO:0008017; GO:0035371; GO:0051294; GO:0051988; GO:0072686; GO:0005876	cellular_component; intracellular; cell; cytoskeleton; organelle; biological_process; cytoskeleton organization; cell cycle; protein complex; molecular_function; cytoskeletal protein binding; chromosome segregation; cytoplasm; chromosome; mitotic nuclear division; chromosome organization; cell division; mitotic sister chromatid segregation; kinetochore; spindle; spindle organization; microtubule …
ENSMUSG00000002057	Foxn1							0	0	0		0	0	0		0	0	0	0	D11Bhm185e, Fkh19, HFH-11, Hfh11, nu, nude, Whn	15218	uc007kjd.2	protein_coding	forkhead box N1 [Source:MGI Symbol;Acc:MGI:102949]	FORKHEAD BOX	GO:0002376; GO:0008150; GO:0048856; GO:0003674; GO:0003677; GO:0030154; GO:0008283; GO:0009058; GO:0034641; GO:0005575; GO:0005622; GO:0005623; GO:0005634; GO:0043226; GO:0001071; GO:0042592; GO:0001942; GO:0002260; GO:0003700; GO:0006351; GO:0006355; GO:0008544; GO:0030216; GO:0033081; GO:0035878; GO:0043565; GO:0048538; GO:0050673	immune system process; biological_process; anatomical structure development; molecular_function; DNA binding; cell differentiation; cell proliferation; biosynthetic process; cellular nitrogen compound metabolic process; cellular_component; intracellular; cell; nucleus; organelle; nucleic acid binding transcription factor activity; homeostatic process; hair follicle development; lymphocyte homeost…
ENSMUSG00000002058	Unc119	0.40131	0.158881	0.910349	4.78796e-07	1.47372	5.14806e-13	7.22555	6.14535	5.05217	6.14102	10.6993	8.31917	10.2978	9.77207	20.4494	20.4061	19.1683	20.008	D11Bhm52, HRG4, MRG4, Rg4, Rtg4, Unc119h	22248	uc007kjb.1	protein_coding	unc-119 homolog (C. elegans) [Source:MGI Symbol;Acc:MGI:1328357]	UNC 119	GO:0008150; GO:0005575; GO:0005622; GO:0005623; GO:0005856; GO:0043226; GO:0043234; GO:0005576; GO:0006810; GO:0003674; GO:0008289; GO:0050877; GO:0007049; GO:0051301; GO:0016192; GO:0005815; GO:0005737; GO:0000922; GO:0005515; GO:0005813; GO:0006897; GO:0007109; GO:0007601; GO:0042953; GO:0045171; GO:0050896; GO:0051233; GO:1900186; GO:2001287; GO:0061098	biological_process; cellular_component; intracellular; cell; cytoskeleton; organelle; protein complex; extracellular region; transport; molecular_function; lipid binding; neurological system process; cell cycle; cell division; vesicle-mediated transport; microtubule organizing center; cytoplasm; spindle pole; protein binding; centrosome; endocytosis; cytokinesis, completion of separation; visual …
ENSMUSG00000002059	Rab34							0.258712	0.0750915	0		0.311543	0.0699912	0		0	0	0	0			uc011yai.1; uc007kim.2	protein_coding	RAB34, member RAS oncogene family [Source:MGI Symbol;Acc:MGI:104606]	RAS RELATED RAB	GO:0001726; GO:0003924; GO:0005515; GO:0005525; GO:0005769; GO:0006184; GO:0006897; GO:0007264; GO:0015031; GO:0019001; GO:0003674; GO:0006810; GO:0008150; GO:0007165; GO:0016192; GO:0009056; GO:0034641; GO:0034655; GO:0044281; GO:0005575; GO:0005622; GO:0005623; GO:0005737; GO:0005768; GO:0043226; GO:0043167	ruffle; GTPase activity; protein binding; GTP binding; early endosome; GTP catabolic process; endocytosis; small GTPase mediated signal transduction; protein transport; guanyl nucleotide binding; molecular_function; transport; biological_process; signal transduction; vesicle-mediated transport; catabolic process; cellular nitrogen compound metabolic process; nucleobase-containing compound catabol…
ENSMUSG00000002064	Sdf2	-0.0283915	0.95804	0.0628933	0.814041	0.0368497	0.907389	56.4761	67.0269	66.7734	63.4254	62.1643	62.9152	66.3504	63.81	70.1365	64.8221	66.8622	67.2736	AI853825	20316	uc007kiq.2	protein_coding	stromal cell derived factor 2 [Source:MGI Symbol;Acc:MGI:108019]	STROMAL CELL DERIVED FACTOR 2 1 PRECURSOR SDF2 1	GO:0005575; GO:0005576; GO:0016020	cellular_component; extracellular region; membrane
ENSMUSG00000002068	Ccne1	0.19115	0.668029	0.145229	0.692825	0.392333	0.161679	7.72637	9.35159	7.86251	8.31349	11.4441	9.46893	10.0618	10.3249	11.6473	10.8756	12.7309	11.7512	AW538188, CycE1	12447	uc009gkr.1	protein_coding	cyclin E1 [Source:MGI Symbol;Acc:MGI:88316]	G1/S SPECIFIC CYCLIN E	GO:0000082; GO:0000307; GO:0005515; GO:0005634; GO:0006270; GO:0006468; GO:0016055; GO:0016301; GO:0016538; GO:0019901; GO:0045859; GO:0051726; GO:0008150; GO:0003674; GO:0019899; GO:0030234; GO:0007165; GO:0006464; GO:0006259; GO:0009058; GO:0034641; GO:0005575; GO:0005622; GO:0005623; GO:0043226; GO:0043234; GO:0007049; GO:0051301; GO:0000079	G1/S transition of mitotic cell cycle; cyclin-dependent protein kinase holoenzyme complex; protein binding; nucleus; DNA replication initiation; protein phosphorylation; Wnt signaling pathway; kinase activity; cyclin-dependent protein serine/threonine kinase regulator activity; protein kinase binding; regulation of protein kinase activity; regulation of cell cycle; biological_process; molecular_f…
ENSMUSG00000002076	Hsf2bp							0	0	0		0	0	0.105991		0.054317	0	0	0.0181057	4932437G14Rik	74377	uc008bvs.2	protein_coding	heat shock transcription factor 2 binding protein [Source:MGI Symbol;Acc:MGI:1921627]	HEAT SHOCK FACTOR 2 BINDING	GO:0005515; GO:0008150; GO:0003674; GO:0005829	protein binding; biological_process; molecular_function; cytosol
ENSMUSG00000002083	Bbc3	1.17661	2.07888e-13	1.26224	8.32544e-24	2.72017	2.06947e-72	8.29669	8.56222	9.47573	8.77821	26.2724	22.9444	29.8164	26.3444	62.2456	70.3923	68.6218	67.0866	PUMA, PUMA/JFY1	170770	uc009fho.2	protein_coding	BCL2 binding component 3 [Source:MGI Symbol;Acc:MGI:2181667]	BCL 2 BINDING COMPONENT 3 P53 UP REGULATED MODULATOR OF APOPTOSIS	GO:0005740; GO:0030308; GO:0042771; GO:0043065; GO:0071479; GO:0072332; GO:0097190; GO:1900740; GO:1901998; GO:0006810; GO:0008150; GO:0007165; GO:0008219; GO:0006950; GO:0005575; GO:0005622; GO:0005623; GO:0005737; GO:0005739; GO:0043226; GO:0007568; GO:0051604; GO:0003674; GO:0007005; GO:0001836; GO:0005515; GO:0006919; GO:0006974; GO:0008340; GO:0034976; GO:0043525; GO:0045926; GO:0070059; GO:…	mitochondrial envelope; negative regulation of cell growth; intrinsic apoptotic signaling pathway in response to DNA damage by p53 class mediator; positive regulation of apoptotic process; cellular response to ionizing radiation; intrinsic apoptotic signaling pathway by p53 class mediator; apoptotic signaling pathway; positive regulation of protein insertion into mitochondrial membrane involved i…
ENSMUSG00000002100	Mybpc3					-0.0881203	0.907389	0.543463	0.645303	0	0.396255	0.401589	0.521277	0.302774	0.408547	0.543066	0.204538	0.268373	0.338659		17868	uc033hoe.1	protein_coding	myosin binding protein C, cardiac [Source:MGI Symbol;Acc:MGI:102844]	MYOSIN BINDING C TYPE MYBP C C PROTEIN MUSCLE	GO:0002027; GO:0003007; GO:0005200; GO:0005856; GO:0006936; GO:0008016; GO:0030016; GO:0030017; GO:0031034; GO:0031672; GO:0032036; GO:0045214; GO:0060048; GO:0003013; GO:0008150; GO:0007010; GO:0022607; GO:0030154; GO:0048646; GO:0048856; GO:0003674; GO:0008092; GO:0005575; GO:0005622; GO:0005623; GO:0005737; GO:0043226; GO:0006461; GO:0065003; GO:0005198; GO:0042802; GO:0017022; GO:0055010; GO:…	regulation of heart rate; heart morphogenesis; structural constituent of cytoskeleton; cytoskeleton; muscle contraction; regulation of heart contraction; myofibril; sarcomere; myosin filament assembly; A band; myosin heavy chain binding; sarcomere organization; cardiac muscle contraction; circulatory system process; biological_process; cytoskeleton organization; cellular component assembly; cell …
ENSMUSG00000002102	Psmc3	-0.172388	0.229379	0.0944707	0.465846	-0.0790972	0.603708	149.977	157.866	171.394	159.746	149.418	141.381	142.991	144.597	156.034	152.966	159.993	156.331	TBP-1	19182	uc008kuf.2	protein_coding	proteasome (prosome, macropain) 26S subunit, ATPase 3 [Source:MGI Symbol;Acc:MGI:1098754]	26S PROTEASE REGULATORY SUBUNIT 6A 26S PROTEASOME AAA ATPASE SUBUNIT RPT5 PROTEASOME 26S SUBUNIT ATPASE 3 TAT BINDING TBP	GO:0005575; GO:0005622; GO:0005623; GO:0043234; GO:0003674; GO:0043167; GO:0008150; GO:0009790; GO:0048856; GO:0005737; GO:0043226; GO:0000932; GO:0001824; GO:0005524; GO:0016787; GO:0022624; GO:0030163; GO:0009056; GO:0016020; GO:0005515; GO:0005634; GO:0000502; GO:0048471	cellular_component; intracellular; cell; protein complex; molecular_function; ion binding; biological_process; embryo development; anatomical structure development; cytoplasm; organelle; cytoplasmic mRNA processing body; blastocyst development; ATP binding; hydrolase activity; proteasome accessory complex; protein catabolic process; catabolic process; membrane; protein binding; nucleus; proteasom…
ENSMUSG00000002103	Acp2	0.0291361	0.970932	-0.12714	0.771337	-0.0936131	0.856762	4.20395	4.17861	3.85242	4.07832	4.58483	3.86261	4.61792	4.35512	4.11029	3.39327	4.30867	3.93741	Acp-2, LAP	11432	uc008kvf.2	protein_coding	acid phosphatase 2, lysosomal [Source:MGI Symbol;Acc:MGI:87882]	ACID PHOSPHATASE PRECURSOR EC_3.1.3.2	GO:0001501; GO:0003993; GO:0005764; GO:0007040; GO:0016311; GO:0008150; GO:0005575; GO:0005622; GO:0005623; GO:0005737; GO:0005773; GO:0043226; GO:0003674; GO:0016791; GO:0048856; GO:0016021; GO:0070062; GO:0016020	skeletal system development; acid phosphatase activity; lysosome; lysosome organization; dephosphorylation; biological_process; cellular_component; intracellular; cell; cytoplasm; vacuole; organelle; molecular_function; phosphatase activity; anatomical structure development; integral component of membrane; extracellular vesicular exosome; membrane
ENSMUSG00000002104	Rapsn							0.342413	0.397543	0.527949		0.309252	0.463177	0		0.268842	0	0.206666	0.158503	43kDa, Nraps, Raps, rapsyn	19400	uc008kud.2; uc012bzc.1	protein_coding	receptor-associated protein of the synapse [Source:MGI Symbol;Acc:MGI:99422]	43 KDA RECEPTOR ASSOCIATED OF THE SYNAPSE RAPSYN 43 KDA POSTSYNAPTIC ACETYLCHOLINE RECEPTOR ASSOCIATED 43 KDA	GO:0005794; GO:0005856; GO:0005886; GO:0007268; GO:0008270; GO:0030054; GO:0031594; GO:0033130; GO:0043525; GO:0045211; GO:0005575; GO:0005623; GO:0008150; GO:0003674; GO:0043167; GO:0007267; GO:0005622; GO:0043226; GO:0005737; GO:0007271; GO:1901626; GO:1900075; GO:0071340; GO:0043495; GO:0035255	Golgi apparatus; cytoskeleton; plasma membrane; synaptic transmission; zinc ion binding; cell junction; neuromuscular junction; acetylcholine receptor binding; positive regulation of neuron apoptotic process; postsynaptic membrane; cellular_component; cell; biological_process; molecular_function; ion binding; cell-cell signaling; intracellular; organelle; cytoplasm; synaptic transmission, choline…
ENSMUSG00000002105	Slc39a13	-0.241931	0.541236	0.264478	0.459948	-0.0143412	0.982261	5.66042	4.22997	5.86176	5.25072	4.76888	3.80553	4.07724	4.21722	4.31156	4.72177	7.26621	5.43318	1100001L14Rik, AA387663, ZIP-13, ZIP13	68427	uc008kuh.1; uc008kug.1; uc008kui.1	protein_coding	solute carrier family 39 (metal ion transporter), member 13 [Source:MGI Symbol;Acc:MGI:1915677]	ZINC TRANSPORTER ZIP13 SOLUTE CARRIER FAMILY 39 MEMBER 13 ZRT AND IRT 13 ZIP 13	GO:0005385; GO:0005794; GO:0006882; GO:0048471; GO:0061448; GO:0071577; GO:0006810; GO:0008150; GO:0055085; GO:0048856; GO:0005575; GO:0005622; GO:0005623; GO:0005737; GO:0042592; GO:0043226; GO:0003674; GO:0022857; GO:0016021; GO:0042803	zinc ion transmembrane transporter activity; Golgi apparatus; cellular zinc ion homeostasis; perinuclear region of cytoplasm; connective tissue development; zinc ion transmembrane transport; transport; biological_process; transmembrane transport; anatomical structure development; cellular_component; intracellular; cell; cytoplasm; homeostatic process; organelle; molecular_function; transmembrane …
ENSMUSG00000002107	Celf2	-0.0443416	0.874061	0.0353594	0.814703	-0.00544449	0.980061	34.9627	34.1802	33.5327	34.2252	33.7943	33.7547	34.8421	34.1303	34.045	36.9537	35.1349	35.3779	B230218O03, B230345P09Rik, C88023, CELF-2, CUG-BP2, Cugbp2, D230046B21Rik, Etr-3, mETR-3, Napor, Napor-2	14007	uc008igv.3; uc008igr.3; uc008igu.3; uc012bpa.2; uc008igq.3; uc008igs.3; uc008igp.2; uc008igo.2; uc008igx.1	protein_coding	CUGBP, Elav-like family member 2 [Source:MGI Symbol;Acc:MGI:1338822]	CUGBP ELAV FAMILY MEMBER 2 CELF 2 BRUNO 3 CUG TRIPLET REPEAT RNA BINDING 2 CUG BP2 CUG BP AND ETR 3 FACTOR 2 ELAV TYPE RNA BINDING 3 ETR 3 RNA BINDING BRUNOL 3; UNKNOWN	GO:0000166; GO:0003676; GO:0005634; GO:0005737; GO:0006376; GO:0006397; GO:0008150; GO:0022607; GO:0022618; GO:0034641; GO:0065003; GO:0005575; GO:0005622; GO:0005623; GO:0043226; GO:0003674; GO:0003723	nucleotide binding; nucleic acid binding; nucleus; cytoplasm; mRNA splice site selection; mRNA processing; biological_process; cellular component assembly; ribonucleoprotein complex assembly; cellular nitrogen compound metabolic process; macromolecular complex assembly; cellular_component; intracellular; cell; organelle; molecular_function; RNA binding
ENSMUSG00000002108	Nr1h3	-0.205742	0.616603			-0.555703	0.251236	2.04449	1.21057	1.89138	1.71548	0.517018	1.46021	1.00235	0.993193	1.02734	0.564276	0.888459	0.826691			uc008kvc.2; uc008kve.2; uc008kvd.2	protein_coding	nuclear receptor subfamily 1, group H, member 3 [Source:MGI Symbol;Acc:MGI:1352462]	OXYSTEROLS RECEPTOR LXR LIVER X RECEPTOR NUCLEAR RECEPTOR SUBFAMILY 1 GROUP H MEMBER	GO:0008150; GO:0042592; GO:0006629; GO:0007165; GO:0003674; GO:0043167; GO:0009058; GO:0044281; GO:0034641; GO:0005575; GO:0005622; GO:0005623; GO:0005634; GO:0043226; GO:0001071; GO:0004871; GO:0003677; GO:0000122; GO:0000978; GO:0001077; GO:0003700; GO:0003707; GO:0004879; GO:0005515; GO:0006351; GO:0006355; GO:0006633; GO:0008270; GO:0010875; GO:0010887; GO:0030522; GO:0042632; GO:0043031; GO:…	biological_process; homeostatic process; lipid metabolic process; signal transduction; molecular_function; ion binding; biosynthetic process; small molecule metabolic process; cellular nitrogen compound metabolic process; cellular_component; intracellular; cell; nucleus; organelle; nucleic acid binding transcription factor activity; signal transducer activity; DNA binding; negative regulation of …
ENSMUSG00000002109	Ddb2	-0.0124291	0.986013	-0.0774273	0.847688	-0.0927391	0.817835	19.0942	18.5901	20.8632	19.5158	21.3186	19.4018	18.5428	19.7544	18.533	24.0675	13.6116	18.7374	2610043A19Rik	107986	uc008kvi.2; uc008kvh.2	protein_coding	damage specific DNA binding protein 2 [Source:MGI Symbol;Acc:MGI:1355314]	DNA DAMAGE BINDING 2 DAMAGE SPECIFIC DNA BINDING 2	GO:0006290; GO:0006259; GO:0006950; GO:0008150; GO:0034641; GO:0005575; GO:0005622; GO:0005623; GO:0005634; GO:0043226; GO:0004842; GO:0000209; GO:0009411; GO:0051865; GO:0003684; GO:0043234; GO:0070914; GO:0035518; GO:0031465	pyrimidine dimer repair; DNA metabolic process; response to stress; biological_process; cellular nitrogen compound metabolic process; cellular_component; intracellular; cell; nucleus; organelle; ubiquitin-protein transferase activity; protein polyubiquitination; response to UV; protein autoubiquitination; damaged DNA binding; protein complex; UV-damage excision repair; histone H2A monoubiquitinat…
ENSMUSG00000002111	Spi1							0	0.132908	0.35301		0	0.0619403	0		0.11984	0	0	0.0399467	Dis-1, Dis1, PU.1, Sfpi-1, Sfpi1, Spi-1, Tcfpu1, Tfpu.1	20375	uc008kuj.1	protein_coding	spleen focus forming virus (SFFV) proviral integration oncogene [Source:MGI Symbol;Acc:MGI:98282]	UNKNOWN; TRANSCRIPTION FACTOR PU 1	GO:0000979; GO:0001944; GO:0002320; GO:0002573; GO:0003677; GO:0003700; GO:0005515; GO:0005634; GO:0005667; GO:0006355; GO:0006357; GO:0030098; GO:0030218; GO:0030225; GO:0030851; GO:0035019; GO:0043011; GO:0043565; GO:0045893; GO:0060033; GO:1902262; GO:0008150; GO:0008219; GO:0030154; GO:0048646; GO:0048856; GO:0003674; GO:0002376; GO:0042592; GO:0005575; GO:0005622; GO:0005623; GO:0043234; GO:…	RNA polymerase II core promoter sequence-specific DNA binding; vasculature development; lymphoid progenitor cell differentiation; myeloid leukocyte differentiation; DNA binding; sequence-specific DNA binding transcription factor activity; protein binding; nucleus; transcription factor complex; regulation of transcription, DNA-templated; regulation of transcription from RNA polymerase II promoter;…
ENSMUSG00000002129	Sf3a1	-0.117277	0.597549	0.189477	0.079992	0.0722633	0.667275	65.8485	61.6789	72.9992	66.8422	61.9191	58.3586	68.9998	63.0925	68.5922	74.34	75.6094	72.8472	1200014H24Rik, 5930416L09Rik, AI159724	67465	uc007hup.2	protein_coding	splicing factor 3a, subunit 1 [Source:MGI Symbol;Acc:MGI:1914715]	SPLICING FACTOR 3A SUBUNIT 1	GO:0003674; GO:0003723; GO:0006397; GO:0008150; GO:0034641; GO:0000398; GO:0005684; GO:0005575; GO:0005622; GO:0005623; GO:0005634; GO:0043226; GO:0044822; GO:0005681; GO:0071013	molecular_function; RNA binding; mRNA processing; biological_process; cellular nitrogen compound metabolic process; mRNA splicing, via spliceosome; U2-type spliceosomal complex; cellular_component; intracellular; cell; nucleus; organelle; poly(A) RNA binding; spliceosomal complex; catalytic step 2 spliceosome
ENSMUSG00000002147	Stat6	-0.102696	0.618953	-0.265602	0.00100521	-0.36911	1.51885e-05	187.407	174.984	203.802	188.731	185.715	163.592	191.559	180.289	152.167	153.006	146.613	150.595		20852	uc007hka.1	protein_coding	signal transducer and activator of transcription 6 [Source:MGI Symbol;Acc:MGI:103034]	SIGNAL TRANSDUCER AND ACTIVATOR OF TRANSCRIPTION	GO:0008150; GO:0003674; GO:0003677; GO:0007165; GO:0008283; GO:0048856; GO:0009058; GO:0034641; GO:0005575; GO:0005622; GO:0005623; GO:0005737; GO:0005634; GO:0043226; GO:0043167; GO:0004871; GO:0002376; GO:0030154; GO:0000228; GO:0005694; GO:0000122; GO:0000790; GO:0000979; GO:0002296; GO:0002829; GO:0005509; GO:0006351; GO:0033598; GO:0035771; GO:0042127; GO:0043565; GO:0045944; GO:0048295; GO:…	biological_process; molecular_function; DNA binding; signal transduction; cell proliferation; anatomical structure development; biosynthetic process; cellular nitrogen compound metabolic process; cellular_component; intracellular; cell; cytoplasm; nucleus; organelle; ion binding; signal transducer activity; immune system process; cell differentiation; nuclear chromosome; chromosome; negative regu…
ENSMUSG00000002190	Clgn							0	0	0.157576		0.0461509	0	0		0	0	0	0			uc009mkd.1; uc009mke.1	protein_coding	calmegin [Source:MGI Symbol;Acc:MGI:107472]	PRECURSOR	GO:0003674; GO:0051082; GO:0008150; GO:0030154; GO:0005575; GO:0000003; GO:0006461; GO:0022607; GO:0065003; GO:0006457; GO:0005622; GO:0005623; GO:0005737; GO:0005783; GO:0043226; GO:0005634; GO:0005635; GO:0043167; GO:0005509; GO:0005515; GO:0007275; GO:0007283; GO:0007338; GO:0007339; GO:0016021; GO:0044183; GO:0051321; GO:0007049	molecular_function; unfolded protein binding; biological_process; cell differentiation; cellular_component; reproduction; protein complex assembly; cellular component assembly; macromolecular complex assembly; protein folding; intracellular; cell; cytoplasm; endoplasmic reticulum; organelle; nucleus; nuclear envelope; ion binding; calcium ion binding; protein binding; multicellular organismal dev…
ENSMUSG00000002204	Napsa							0.0953086	0.0829903	0.146951		0.0860784	0	0.292041		0.0748307	0.26305	0	0.112627	KAP, Kdap, NAP1, pronapsin, SNAPA	16541	uc009gqf.1	protein_coding	napsin A aspartic peptidase [Source:MGI Symbol;Acc:MGI:109365]	PRECURSOR	GO:0008150; GO:0005575; GO:0005622; GO:0005623; GO:0005737; GO:0005764; GO:0005773; GO:0043226; GO:0003674; GO:0008233; GO:0004175; GO:0004190; GO:0005515; GO:0033619; GO:0097208; GO:0016023; GO:0005615; GO:0070062; GO:0043129	biological_process; cellular_component; intracellular; cell; cytoplasm; lysosome; vacuole; organelle; molecular_function; peptidase activity; endopeptidase activity; aspartic-type endopeptidase activity; protein binding; membrane protein proteolysis; alveolar lamellar body; cytoplasmic membrane-bounded vesicle; extracellular space; extracellular vesicular exosome; surfactant homeostasis
ENSMUSG00000002205	Vrk3	0.0273928	0.946273	0.21482	0.0488051	0.249614	0.0259518	76.4148	81.2798	83.6307	80.4418	83.8846	80.7165	89.0005	84.5338	98.7256	95.0989	104.463	99.4292	AI428238	101568	uc009gqr.1	protein_coding	vaccinia related kinase 3 [Source:MGI Symbol;Acc:MGI:2182465]	INACTIVE SERINE/THREONINE KINASE VRK3 SERINE/THREONINE PSEUDOKINASE VRK3 VACCINIA RELATED KINASE 3; UNKNOWN	GO:0005634; GO:0019903; GO:0032516; GO:0070373; GO:0008150; GO:0003674; GO:0019899; GO:0005575; GO:0005622; GO:0005623; GO:0043226; GO:0006464; GO:0043167; GO:0016301; GO:0004672; GO:0005524; GO:0006468	nucleus; protein phosphatase binding; positive regulation of phosphoprotein phosphatase activity; negative regulation of ERK1 and ERK2 cascade; biological_process; molecular_function; enzyme binding; cellular_component; intracellular; cell; organelle; cellular protein modification process; ion binding; kinase activity; protein kinase activity; ATP binding; protein phosphorylation
ENSMUSG00000002210	Smg9	-0.175345	0.376982	-0.432259	0.00023159	-0.618192	2.89316e-07	53.9469	47.8936	56.023	52.6212	50.3281	44.1897	47.6669	47.3949	34.9403	38.2581	31.5877	34.9287	1500002O20Rik, AI429693, N28092	71997	uc009fpn.1; uc009fpm.1	protein_coding	smg-9 homolog, nonsense mediated mRNA decay factor (C. elegans) [Source:MGI Symbol;Acc:MGI:1919247]	SMG9 SMG 9 HOMOLOG	GO:0000184; GO:0008150; GO:0009056; GO:0034641; GO:0034655; GO:0005622; GO:0042802; GO:0005515	nuclear-transcribed mRNA catabolic process, nonsense-mediated decay; biological_process; catabolic process; cellular nitrogen compound metabolic process; nucleobase-containing compound catabolic process; intracellular; identical protein binding; protein binding
ENSMUSG00000002221	Paxip1	0.0504196	0.925473	-0.13208	0.554335	-0.0749111	0.806227	14.412	15.0662	18.7686	16.0823	18.0904	15.9594	17.3399	17.1299	16.0142	15.8995	15.038	15.6506	D5Ertd149e, PTIP	55982	uc033iie.1	protein_coding	PAX interacting (with transcription-activation domain) protein 1 [Source:MGI Symbol;Acc:MGI:1890430]	PAX INTERACTING 1 PAX TRANSACTIVATION ACTIVATION DOMAIN INTERACTING	GO:0008150; GO:0048856; GO:0040011; GO:0048870; GO:0005575; GO:0005622; GO:0005623; GO:0005634; GO:0005654; GO:0043226; GO:0043234; GO:0006950; GO:0009058; GO:0034641; GO:0006259; GO:0003674; GO:0030154; GO:0000416; GO:0001570; GO:0005515; GO:0006281; GO:0006310; GO:0006351; GO:0006974; GO:0031398; GO:0035066; GO:0035097; GO:0043542; GO:0045830; GO:0051571; GO:0060261; GO:0060612; GO:0060717; GO:…	biological_process; anatomical structure development; locomotion; cell motility; cellular_component; intracellular; cell; nucleus; nucleoplasm; organelle; protein complex; response to stress; biosynthetic process; cellular nitrogen compound metabolic process; DNA metabolic process; molecular_function; cell differentiation; positive regulation of histone H3-K36 methylation; vasculogenesis; protein…
ENSMUSG00000002222	Rmnd5a	0.128709	0.456462	-0.334177	0.000286852	-0.198204	0.0870493	54.2466	56.3445	59.0014	56.5308	65.8352	59.0638	66.9899	63.963	48.3525	49.3764	55.2881	51.0057	1110007A06Rik, AJ237586, AW125795, Gid2, MTA.D02.090	68477	uc009cgu.2; uc009cgt.2	protein_coding	required for meiotic nuclear division 5 homolog A (S. cerevisiae) [Source:MGI Symbol;Acc:MGI:1915727]	RMD5 HOMOLOG	GO:0005575; GO:0003674; GO:0008150	cellular_component; molecular_function; biological_process
ENSMUSG00000002227	Mov10	0.207655	0.485576	0.37834	0.0152001	0.628906	4.59557e-06	19.0432	24.3852	25.8323	23.0869	25.9524	23.7567	35.2944	28.3345	35.3714	37.4364	39.9486	37.5854	C77703, Mov-10	17454	uc008qum.3; uc008quo.3; uc008qun.3; uc012cvl.2	protein_coding	Moloney leukemia virus 10 [Source:MGI Symbol;Acc:MGI:97054]	HELICASE EC_3.6.4.13 MOLONEY LEUKEMIA VIRUS 10	GO:0005524; GO:0003674; GO:0043167; GO:0004386; GO:0003723; GO:0005575; GO:0005622; GO:0005623; GO:0005737; GO:0043226; GO:0000932; GO:0035279; GO:0006397; GO:0008150; GO:0034641; GO:0005615; GO:0005515; GO:0044822	ATP binding; molecular_function; ion binding; helicase activity; RNA binding; cellular_component; intracellular; cell; cytoplasm; organelle; cytoplasmic mRNA processing body; mRNA cleavage involved in gene silencing by miRNA; mRNA processing; biological_process; cellular nitrogen compound metabolic process; extracellular space; protein binding; poly(A) RNA binding
ENSMUSG00000002228	Ppm1j	1.02843	1.61836e-07	2.63969	1.07881e-61	4.75627	2.41109e-97	0.597548	1.56095	1.10559	1.08803	9.93008	6.01371	7.50704	7.81694	60.5215	60.8562	63.1868	61.5215	2310008J22Rik, PP2Czeta, Ppp2cz	71887	uc008quk.1	protein_coding	protein phosphatase 1J [Source:MGI Symbol;Acc:MGI:1919137]	PHOSPHATASE EC_3.1.3.16	GO:0003674; GO:0016791; GO:0004722; GO:0005515; GO:0006470; GO:0006464; GO:0008150	molecular_function; phosphatase activity; protein serine/threonine phosphatase activity; protein binding; protein dephosphorylation; cellular protein modification process; biological_process
ENSMUSG00000002233	Rhoc	0.341204	0.157993	1.58468	3.58817e-10	2.70911	1.46744e-18	0.318384	1.38617	0.736349	0.813634	4.16947	2.45484	2.43895	3.02109	13.4987	16.9156	15.8535	15.4226	AI324259, Arh9, Arhc	11853	uc008qul.2	protein_coding	ras homolog gene family, member C [Source:MGI Symbol;Acc:MGI:106028]	RHO RELATED GTP BINDING PRECURSOR	GO:0005575; GO:0005623; GO:0007165; GO:0008150; GO:0005886; GO:0005622; GO:0005634; GO:0043226; GO:0003674; GO:0043167; GO:0007049; GO:0051301; GO:0000910; GO:0005515; GO:0005525; GO:0007264; GO:0032154; GO:0043297; GO:0022607; GO:0034330; GO:0004871; GO:0070062; GO:0043123; GO:0005829	cellular_component; cell; signal transduction; biological_process; plasma membrane; intracellular; nucleus; organelle; molecular_function; ion binding; cell cycle; cell division; cytokinesis; protein binding; GTP binding; small GTPase mediated signal transduction; cleavage furrow; apical junction assembly; cellular component assembly; cell junction organization; signal transducer activity; extrac…
ENSMUSG00000002240	Prr27							0	0	0		0	0	0		0	0	0	0	4930432K09Rik	73779	uc008xzb.1; uc008xza.1	protein_coding	proline rich 27 [Source:MGI Symbol;Acc:MGI:1921029]	{ECO: |EMBL: 1}	GO:0003674; GO:0008150; GO:0070062	molecular_function; biological_process; extracellular vesicular exosome
ENSMUSG00000002249	Tead3							0	0.0407215	0		0	0.113867	0		0.110153	0.0645363	0	0.0582298	DTEF-1, ETFR-1, Tcf13r2, TEAD-3, TEF-5	21678	uc008bqr.2; uc008bqs.2; uc008bqt.2	protein_coding	TEA domain family member 3 [Source:MGI Symbol;Acc:MGI:109241]	TRANSCRIPTIONAL ENHANCER FACTOR TEF TEA DOMAIN FAMILY MEMBER TEAD	GO:0003677; GO:0005634; GO:0005667; GO:0045944; GO:1902459; GO:0008150; GO:0005575; GO:0005622; GO:0005623; GO:0043234; GO:0043226; GO:0003674; GO:0005515; GO:0001085	DNA binding; nucleus; transcription factor complex; positive regulation of transcription from RNA polymerase II promoter; positive regulation of stem cell maintenance; biological_process; cellular_component; intracellular; cell; protein complex; organelle; molecular_function; protein binding; RNA polymerase II transcription factor binding
ENSMUSG00000002250	Ppard	0.0948359	0.877034	0.0162872	0.971686	0.136161	0.72825	10.9256	6.76772	11.3673	9.68687	10.2686	9.51614	12.8603	10.8817	9.83344	10.5418	13.0276	11.1343	Nr1c2, NUC-1, NUC1, PPAR-beta, PPAR-delta, Pparb, Pparb/d, PPARdelta, PPAR[b]	19015	uc008bqk.1; uc008bqj.1; uc029tgo.1	protein_coding	peroxisome proliferator activator receptor delta [Source:MGI Symbol;Acc:MGI:101884]	PEROXISOME PROLIFERATOR ACTIVATED RECEPTOR PPAR NUCLEAR RECEPTOR SUBFAMILY 1 GROUP C MEMBER	GO:0000122; GO:0001890; GO:0003677; GO:0003707; GO:0004879; GO:0006629; GO:0008270; GO:0008283; GO:0008284; GO:0008366; GO:0008544; GO:0009987; GO:0014068; GO:0030154; GO:0030522; GO:0031589; GO:0042060; GO:0042127; GO:0043401; GO:0043565; GO:0043616; GO:0045598; GO:0050680; GO:0051546; GO:0060612; GO:0071456; GO:0008150; GO:0048856; GO:0040011; GO:0048870; GO:0003674; GO:0007165; GO:0006950; GO:…	negative regulation of transcription from RNA polymerase II promoter; placenta development; DNA binding; steroid hormone receptor activity; ligand-activated sequence-specific DNA binding RNA polymerase II transcription factor activity; lipid metabolic process; zinc ion binding; cell proliferation; positive regulation of cell proliferation; axon ensheathment; epidermis development; cellular proces…
ENSMUSG00000002257	Def6	0.045654	0.90448	0.00853208	0.972309	0.0616524	0.720184	149.286	144.041	163.963	152.43	178.324	139.482	169.666	162.491	159.693	174.864	159.648	164.735	2410003F05Rik, 6430538D02Rik, AV094905, Ibp, Slat, Slat2, Slat6	23853	uc008bqi.2	protein_coding	differentially expressed in FDCP 6 [Source:MGI Symbol;Acc:MGI:1346328]	DIFFERENTIALLY EXPRESSED IN FDCP 6	GO:0005515; GO:0005634; GO:0005737; GO:0005886; GO:0005911; GO:0005575; GO:0005623; GO:0005622; GO:0043226; GO:0003674; GO:0016020	protein binding; nucleus; cytoplasm; plasma membrane; cell-cell junction; cellular_component; cell; intracellular; organelle; molecular_function; membrane
ENSMUSG00000002265	Peg3							0	0	0		0	0	0		0	0	0	0	AL022617, ASF-1, End4, Gcap4, mKIAA0287, Pw1, Zfp102	18616	uc009fbw.1	protein_coding	paternally expressed 3 [Source:MGI Symbol;Acc:MGI:104748]	PATERNALLY EXPRESSED GENE 3	GO:0003674; GO:0043167; GO:0008150; GO:0040007; GO:0008219; GO:0005575; GO:0005622; GO:0005623; GO:0005737; GO:0005634; GO:0043226; GO:0009790; GO:0048856; GO:0001701; GO:0003676; GO:0006915; GO:0010468; GO:0035264; GO:0046872; GO:0071514; GO:0034641; GO:0003700; GO:0006351; GO:0006355; GO:0009058; GO:0001071	molecular_function; ion binding; biological_process; growth; cell death; cellular_component; intracellular; cell; cytoplasm; nucleus; organelle; embryo development; anatomical structure development; in utero embryonic development; nucleic acid binding; apoptotic process; regulation of gene expression; multicellular organism growth; metal ion binding; genetic imprinting; cellular nitrogen compound…
ENSMUSG00000002266	Zim1							0	0	0		0	0	0		0	0	0	0		22776	uc009fbv.1; uc012exl.1	protein_coding	zinc finger, imprinted 1 [Source:MGI Symbol;Acc:MGI:1341879]	ZINC FINGER	GO:0003676; GO:0005622; GO:0006355; GO:0046872; GO:0003674; GO:0043167; GO:0008150; GO:0005575; GO:0005623	nucleic acid binding; intracellular; regulation of transcription, DNA-templated; metal ion binding; molecular_function; ion binding; biological_process; cellular_component; cell
ENSMUSG00000002274	Metrn	-0.135224	0.811539	0.136344	0.824233	-0.0862811	0.915087	4.87656	3.87161	2.21144	3.6532	3.7566	2.44457	2.41718	2.87278	4.27923	2.96894	3.11642	3.45486	1810034B16Rik, Hyrac	70083	uc008bbz.1	protein_coding	meteorin, glial cell differentiation regulator [Source:MGI Symbol;Acc:MGI:1917333]	METEORIN PRECURSOR	GO:0008150; GO:0030154; GO:0048856; GO:0005575; GO:0005576; GO:0005615; GO:0003674; GO:0010001; GO:0050772	biological_process; cell differentiation; anatomical structure development; cellular_component; extracellular region; extracellular space; molecular_function; glial cell differentiation; positive regulation of axonogenesis
ENSMUSG00000002279	Lmf1	0.132748	0.790455	-0.111358	0.752657	0.0522168	0.912742	2.61084	2.99131	2.04807	2.55007	3.35083	2.82531	2.78364	2.98659	2.54137	2.9287	2.90278	2.79095	2400010G15Rik, AW822050, cld, Tmem112	76483	uc033hbx.1; uc008bbd.2	protein_coding	lipase maturation factor 1 [Source:MGI Symbol;Acc:MGI:1923733]	LIPASE MATURATION FACTOR 1 TRANSMEMBRANE 112; UNKNOWN	GO:0005515; GO:0005789; GO:0006888; GO:0009306; GO:0033578; GO:0034382; GO:0051006; GO:0051604; GO:0090181; GO:0090207; GO:0008150; GO:0005975; GO:0006464; GO:0009058; GO:0006810; GO:0016192; GO:0005575; GO:0005622; GO:0005623; GO:0005737; GO:0005783; GO:0043226; GO:0003674; GO:0016021	protein binding; endoplasmic reticulum membrane; ER to Golgi vesicle-mediated transport; protein secretion; protein glycosylation in Golgi; chylomicron remnant clearance; positive regulation of lipoprotein lipase activity; protein maturation; regulation of cholesterol metabolic process; regulation of triglyceride metabolic process; biological_process; carbohydrate metabolic process; cellular prot…
ENSMUSG00000002280	Narfl	-0.199329	0.530993	0.0372135	0.925691	-0.183303	0.470172	14.8371	14.3237	14.5879	14.5829	12.9632	13.4817	11.4482	12.631	12.8732	13.9467	12.8485	13.2228	9030612I22Rik, AI504405, PRN	67563	uc012anj.1; uc008bbq.2	protein_coding	nuclear prelamin A recognition factor-like [Source:MGI Symbol;Acc:MGI:1914813]	CYTOSOLIC FE S CLUSTER ASSEMBLY FACTOR; UNKNOWN	GO:0002244; GO:0003674; GO:0016226; GO:0046872; GO:0051539; GO:0097361; GO:0005575; GO:0005622; GO:0005623; GO:0005737; GO:0005829; GO:0043234; GO:0043167; GO:0008150; GO:0009058; GO:0022607; GO:0002376; GO:0030154; GO:0048856; GO:0006355; GO:0001666; GO:0032364	hematopoietic progenitor cell differentiation; molecular_function; iron-sulfur cluster assembly; metal ion binding; 4 iron, 4 sulfur cluster binding; CIA complex; cellular_component; intracellular; cell; cytoplasm; cytosol; protein complex; ion binding; biological_process; biosynthetic process; cellular component assembly; immune system process; cell differentiation; anatomical structure developm…
ENSMUSG00000002289	Angptl4	0.295452	0.452653	0.792371	0.00103404	1.28356	1.94516e-06	1.87775	2.61609	3.47424	2.65603	4.3528	3.4544	4.12351	3.9769	7.51891	6.82369	9.63331	7.99197	Arp4, Bk89, Fiaf, Hfarp, Ng27, Pgar, Pgarg, Pp1158	57875	uc008bzp.2	protein_coding	angiopoietin-like 4 [Source:MGI Symbol;Acc:MGI:1888999]	ANGIOPOIETIN RELATED 4 PRECURSOR ANGIOPOIETIN 4 HEPATIC FIBRINOGEN/ANGIOPOIETIN RELATED HFARP	GO:0008150; GO:0042592; GO:0006950; GO:0005575; GO:0005576; GO:0005615; GO:0005578; GO:0003674; GO:0030234; GO:0048646; GO:0048856; GO:0001525; GO:0004857; GO:0009267; GO:0043066; GO:0045834; GO:0051005; GO:0070328; GO:2000352; GO:0005515; GO:0072562; GO:0051260; GO:0001666	biological_process; homeostatic process; response to stress; cellular_component; extracellular region; extracellular space; proteinaceous extracellular matrix; molecular_function; enzyme regulator activity; anatomical structure formation involved in morphogenesis; anatomical structure development; angiogenesis; enzyme inhibitor activity; cellular response to starvation; negative regulation of apo…
ENSMUSG00000002297	Dbf4	0.40785	0.0525101	-0.175958	0.483666	0.296949	0.206072	9.92228	7.33162	7.38389	8.21259	14.1346	9.88212	12.2765	12.0977	11.6979	10.4099	9.69145	10.5997	AA545217, Ask	27214	uc008wkd.2; uc008wkc.2	protein_coding	DBF4 homolog (S. cerevisiae) [Source:MGI Symbol;Acc:MGI:1351328]	DBF4 HOMOLOG A; UNKNOWN	GO:0003676; GO:0004674; GO:0005634; GO:0006260; GO:0006468; GO:0007049; GO:0007089; GO:0008270; GO:0003674; GO:0043167; GO:0008150; GO:0006464; GO:0006259; GO:0009058; GO:0034641; GO:0005575; GO:0005622; GO:0005623; GO:0043226; GO:0016301	nucleic acid binding; protein serine/threonine kinase activity; nucleus; DNA replication; protein phosphorylation; cell cycle; traversing start control point of mitotic cell cycle; zinc ion binding; molecular_function; ion binding; biological_process; cellular protein modification process; DNA metabolic process; biosynthetic process; cellular nitrogen compound metabolic process; cellular_componen…
ENSMUSG00000002307	Daxx	0.00552049	0.990722	-0.155588	0.239274	-0.147599	0.365594	84.5437	82.753	103.495	90.2638	95.7944	87.5586	95.626	92.993	89.9308	81.1211	80.0114	83.6878			uc008caa.2; uc008cab.2	protein_coding	Fas death domain-associated protein [Source:MGI Symbol;Acc:MGI:1197015]	DEATH DOMAIN ASSOCIATED 6 DAXX	GO:0000281; GO:0000792; GO:0005515; GO:0005634; GO:0006355; GO:0016605; GO:0045892; GO:0097190; GO:2001235; GO:0008150; GO:0007165; GO:0008219; GO:0005575; GO:0005622; GO:0005623; GO:0005654; GO:0043226; GO:0003674; GO:0005694; GO:0007049; GO:0051301; GO:0003714; GO:0031625; GO:0006334; GO:0042803; GO:0019899; GO:0047485; GO:0030295; GO:0001934; GO:0031396; GO:0030521; GO:0042393; GO:0008134; GO:…	mitotic cytokinesis; heterochromatin; protein binding; nucleus; regulation of transcription, DNA-templated; PML body; negative regulation of transcription, DNA-templated; apoptotic signaling pathway; positive regulation of apoptotic signaling pathway; biological_process; signal transduction; cell death; cellular_component; intracellular; cell; nucleoplasm; organelle; molecular_function; chromosom…
ENSMUSG00000002308	Cd320	0.573995	0.00948073	-0.449081	0.127848	0.235787	0.615093	5.63387	6.3567	5.13854	5.7097	11.4665	9.27383	11.063	10.6011	4.79719	8.76021	8.62066	7.39269	425O18-1, 8D6, CD320-002, D17Ertd716e, NG29, VLDL	54219	uc008bzv.1	protein_coding	CD320 antigen [Source:MGI Symbol;Acc:MGI:1860083]	CD320 ANTIGEN PRECURSOR TRANSCOBALAMIN RECEPTOR TCBLR CD320 ANTIGEN	GO:0005575; GO:0003674; GO:0008083; GO:0016021; GO:0030656; GO:0008150; GO:0070062; GO:0016020; GO:0005783; GO:0005886; GO:0031419	cellular_component; molecular_function; growth factor activity; integral component of membrane; regulation of vitamin metabolic process; biological_process; extracellular vesicular exosome; membrane; endoplasmic reticulum; plasma membrane; cobalamin binding
ENSMUSG00000002319	Ipo4	0.0544068	0.916309	0.0580248	0.791172	0.119662	0.603316	28.922	32.2314	43.233	34.7955	36.7219	33.4356	41.6663	37.2746	39.4526	40.6531	36.9495	39.0184	8430408O15Rik, AA409693, Imp4a, RanBP4	75751	uc007tzp.1; uc007tzr.1; uc007tzq.1	protein_coding	importin 4 [Source:MGI Symbol;Acc:MGI:1923001]	IMPORTIN 4 IMP4 IMPORTIN RAN BINDING 4 RANBP4	GO:0003674; GO:0019899; GO:0006605; GO:0006810; GO:0006913; GO:0008150; GO:0005575; GO:0005622; GO:0005623; GO:0005737; GO:0005515; GO:0006610; GO:0008536; GO:0042254; GO:0016020; GO:0000790; GO:0043234; GO:0006336; GO:0006335; GO:0005634; GO:0043226	molecular_function; enzyme binding; protein targeting; transport; nucleocytoplasmic transport; biological_process; cellular_component; intracellular; cell; cytoplasm; protein binding; ribosomal protein import into nucleus; Ran GTPase binding; ribosome biogenesis; membrane; nuclear chromatin; protein complex; DNA replication-independent nucleosome assembly; DNA replication-dependent nucleosome ass…
ENSMUSG00000002320	Tm9sf1	0.0789816	0.863053	0.0249559	0.940644	0.116918	0.621514	24.8083	21.7404	25.5005	24.0164	30.0659	23.1033	25.6638	26.2777	28.4679	26.8469	25.4354	26.9167	1200014D02Rik, AI893436, MP70	74140	uc007tzs.1; uc007tzt.1; uc007tzv.1	protein_coding	transmembrane 9 superfamily member 1 [Source:MGI Symbol;Acc:MGI:1921390]	TRANSMEMBRANE 9 SUPERFAMILY MEMBER PRECURSOR	GO:0003674; GO:0005575; GO:0008150; GO:0016021; GO:0009056; GO:0005622; GO:0005623; GO:0005737; GO:0005764; GO:0005773; GO:0043226; GO:0006914; GO:0031410	molecular_function; cellular_component; biological_process; integral component of membrane; catabolic process; intracellular; cell; cytoplasm; lysosome; vacuole; organelle; autophagy; cytoplasmic vesicle
ENSMUSG00000002324	Rec8							0.224537	0.195517	0.692404		0.74357	0.242983	0.688019		0.293822	0.309859	0	0.201227	mrec, Rec8L1	56739	uc007tzo.2	protein_coding	REC8 meiotic recombination protein [Source:MGI Symbol;Acc:MGI:1929645]	MEIOTIC RECOMBINATION REC8 HOMOLOG COHESIN REC8P	GO:0000228; GO:0005575; GO:0005622; GO:0005623; GO:0005634; GO:0005694; GO:0043226; GO:0043234; GO:0000003; GO:0007049; GO:0008150; GO:0022607; GO:0051276; GO:0051301; GO:0030154; GO:0048856; GO:0007059; GO:0005654; GO:0003674; GO:0021700; GO:0006259; GO:0006950; GO:0034641; GO:0000724; GO:0000778; GO:0000780; GO:0000794; GO:0000795; GO:0000800; GO:0001556; GO:0001673; GO:0005515; GO:0007126; GO:…	nuclear chromosome; cellular_component; intracellular; cell; nucleus; chromosome; organelle; protein complex; reproduction; cell cycle; biological_process; cellular component assembly; chromosome organization; cell division; cell differentiation; anatomical structure development; chromosome segregation; nucleoplasm; molecular_function; developmental maturation; DNA metabolic process; response to …
ENSMUSG00000002325	Irf9	-0.19353	0.251108	-0.0978964	0.624832	-0.297987	0.0204323	59.7629	67.1682	62.8237	63.2516	60.1831	57.2753	51.1926	56.217	51.0898	61.3404	46.6726	53.0342	Irf-9, Isgf3g, p48	16391	uc007tzk.2; uc007tzl.2; uc007tzm.1	protein_coding	interferon regulatory factor 9 [Source:MGI Symbol;Acc:MGI:107587]	INTERFERON REGULATORY FACTOR 8 IRF 8 INTERFERON CONSENSUS SEQUENCE BINDING ICSBP	GO:0000975; GO:0003700; GO:0006355; GO:0045351; GO:0008150; GO:0001071; GO:0003674; GO:0003677; GO:0009058; GO:0034641; GO:0005575; GO:0005622; GO:0005623; GO:0005634; GO:0043226; GO:0005515; GO:0006351; GO:0005737	regulatory region DNA binding; sequence-specific DNA binding transcription factor activity; regulation of transcription, DNA-templated; type I interferon biosynthetic process; biological_process; nucleic acid binding transcription factor activity; molecular_function; DNA binding; biosynthetic process; cellular nitrogen compound metabolic process; cellular_component; intracellular; cell; nucleus; …
ENSMUSG00000002326	Gmpr2	-0.0254468	0.967129	0.122301	0.641093	0.102016	0.720094	41.7217	47.0076	50.1475	46.2923	50.3218	46.4112	42.2737	46.3356	46.0487	56.6558	52.6156	51.7734	1810008P16Rik, 5730544D12Rik, AA959850	105446	uc007uae.1	protein_coding	guanosine monophosphate reductase 2 [Source:MGI Symbol;Acc:MGI:1917903]	GMP REDUCTASE EC_1.7.1.7 GUANOSINE 5' MONOPHOSPHATE OXIDOREDUCTASE GUANOSINE MONOPHOSPHATE REDUCTASE	GO:0008150; GO:0003674; GO:0043167; GO:0009056; GO:0034641; GO:0034655; GO:0044281; GO:0002376; GO:0030154; GO:0048856; GO:0005575; GO:0016491; GO:0003920; GO:0006144; GO:0030224; GO:0046037; GO:0046038; GO:0046872; GO:0055114; GO:1902560; GO:0005623; GO:0043234	biological_process; molecular_function; ion binding; catabolic process; cellular nitrogen compound metabolic process; nucleobase-containing compound catabolic process; small molecule metabolic process; immune system process; cell differentiation; anatomical structure development; cellular_component; oxidoreductase activity; GMP reductase activity; purine nucleobase metabolic process; monocyte dif…
ENSMUSG00000002329	Mdp1	0.00668697	0.989531	-0.135559	0.48295	-0.126394	0.542439	83.7895	93.4219	97.1675	91.4597	93.8969	96.3237	92.5518	94.2575	93.2753	75.0113	90.4707	86.2524	1810034K20Rik, AI035604	67881	uc007uaa.2	protein_coding	magnesium-dependent phosphatase 1 [Source:MGI Symbol;Acc:MGI:1915131]	MAGNESIUM DEPENDENT PHOSPHATASE 1 MDP 1 EC_3.1.3.- EC_3.1.3.48	GO:0006464; GO:0008150; GO:0003674; GO:0016791; GO:0004725; GO:0035335; GO:0046872; GO:0043167; GO:0030389	cellular protein modification process; biological_process; molecular_function; phosphatase activity; protein tyrosine phosphatase activity; peptidyl-tyrosine dephosphorylation; metal ion binding; ion binding; fructosamine metabolic process
ENSMUSG00000002332	Dhrs1	0.190256	0.564504	0.301901	0.099171	0.528717	0.00178047	17.8849	16.4818	20.452	18.2729	20.3929	20.9871	24.661	22.0137	26.6216	28.0746	28.6056	27.7672	1110029G07Rik, AW112170, D14Ertd484e	52585	uc007uan.2	protein_coding	dehydrogenase/reductase (SDR family) member 1 [Source:MGI Symbol;Acc:MGI:1196314]	DEHYDROGENASE/REDUCTASE SDR FAMILY MEMBER 1 EC_1.1.-.-	GO:0003674; GO:0016491; GO:0008150; GO:0005575; GO:0005622; GO:0005623; GO:0005737; GO:0005739; GO:0043226; GO:0005743; GO:0055114; GO:0005783	molecular_function; oxidoreductase activity; biological_process; cellular_component; intracellular; cell; cytoplasm; mitochondrion; organelle; mitochondrial inner membrane; oxidation-reduction process; endoplasmic reticulum
ENSMUSG00000002341	Ncan							0	0	0		0	0.0464014	0		0	0	0	0	C230035B04, Cspg3, Cspg3-rs, Tgfbit	13004	uc009lys.2	protein_coding	neurocan [Source:MGI Symbol;Acc:MGI:104694]	CORE PRECURSOR CHONDROITIN SULFATE PROTEOGLYCAN	GO:0005509; GO:0005540; GO:0005576; GO:0005886; GO:0007155; GO:0030246; GO:0051823; GO:0007267; GO:0008150; GO:0003674; GO:0005575; GO:0005623; GO:0043167	calcium ion binding; hyaluronic acid binding; extracellular region; plasma membrane; cell adhesion; carbohydrate binding; regulation of synapse structural plasticity; cell-cell signaling; biological_process; molecular_function; cellular_component; cell; ion binding
ENSMUSG00000002342	Tmem161a	-0.166772	0.633629	0.0234456	0.955839	-0.158738	0.578518	21.1108	17.1145	22.966	20.3971	19.8755	15.7249	19.2173	18.2726	17.1904	22.487	16.5269	18.7348	AI428876, BB161850, BC021367	234371	uc009lzc.1; uc009lzd.1; uc012gew.1; uc012gev.1	protein_coding	transmembrane protein 161A [Source:MGI Symbol;Acc:MGI:2384577]	UNKNOWN; TRANSMEMBRANE	GO:0003674; GO:0005575; GO:0016021; GO:0034599; GO:0045739; GO:1902230; GO:0034644; GO:0032526	molecular_function; cellular_component; integral component of membrane; cellular response to oxidative stress; positive regulation of DNA repair; negative regulation of intrinsic apoptotic signaling pathway in response to DNA damage; cellular response to UV; response to retinoic acid
ENSMUSG00000002343	Armc6	-0.148472	0.752209	0.324336	0.222568	0.165334	0.640093	9.52087	9.05897	9.13838	9.23941	7.80158	8.13664	9.0805	8.33957	11.2376	11.8335	9.36169	10.8109	2410153K17Rik, AW554412	76813	uc009lzi.1; uc009lzj.1	protein_coding	armadillo repeat containing 6 [Source:MGI Symbol;Acc:MGI:1924063]	ARMADILLO REPEAT CONTAINING 6	GO:0002244; GO:0003674; GO:0005575; GO:0002376; GO:0008150; GO:0030154; GO:0048856	hematopoietic progenitor cell differentiation; molecular_function; cellular_component; immune system process; biological_process; cell differentiation; anatomical structure development
ENSMUSG00000002345	2310045N01Rik	-0.0455129	0.926189	0.102896	0.643412	0.060258	0.826257	39.3656	37.5423	35.955	37.621	39.5488	35.0533	37.91	37.504	38.6786	44.2871	39.6443	40.87	Mef2bnb	72368	uc009lyy.1; uc009lyz.1	protein_coding	RIKEN cDNA 2310045N01 gene [Source:MGI Symbol;Acc:MGI:1919618]	MEF2BNB MEF2B NEIGHBOR GENE; MYOCYTE SPECIFIC ENHANCER FACTOR 2B; UNKNOWN	GO:0003677; GO:0005634; GO:0006351; GO:0006355; GO:0046983; GO:0003674; GO:0008150; GO:0009058; GO:0034641; GO:0005575; GO:0005622; GO:0005623; GO:0043226	DNA binding; nucleus; transcription, DNA-templated; regulation of transcription, DNA-templated; protein dimerization activity; molecular_function; biological_process; biosynthetic process; cellular nitrogen compound metabolic process; cellular_component; intracellular; cell; organelle
ENSMUSG00000002346	Slc25a42	-0.0553614	0.947688	0.113138	0.835416	0.050747	0.938386	2.09243	2.18042	2.75022	2.34102	2.88116	1.9488	1.83938	2.22312	2.07377	2.98221	2.54652	2.53417	2900084M01Rik	73095	uc012gex.1; uc009lzg.2	protein_coding	solute carrier family 25, member 42 [Source:MGI Symbol;Acc:MGI:1920345]	MITOCHONDRIAL COENZYME A TRANSPORTER SL SOLUTE CARRIER FAMILY 25 MEMBER 42	GO:0006810; GO:0008150; GO:0003674; GO:0055085; GO:0005575; GO:0022857; GO:0005622; GO:0005623; GO:0005737; GO:0005739; GO:0043226; GO:0005347; GO:0005743; GO:0015217; GO:0015228; GO:0015866; GO:0015867; GO:0016021; GO:0035349; GO:0043262; GO:0080121; GO:0080122; GO:0008152; GO:0005634	transport; biological_process; molecular_function; transmembrane transport; cellular_component; transmembrane transporter activity; intracellular; cell; cytoplasm; mitochondrion; organelle; ATP transmembrane transporter activity; mitochondrial inner membrane; ADP transmembrane transporter activity; coenzyme A transmembrane transporter activity; ADP transport; ATP transport; integral component of …
ENSMUSG00000002365	Snx9	0.39751	0.109989	0.605611	8.91515e-05	1.09457	1.04723e-08	10.834	14.1135	20.2558	15.0678	21.4187	20.4247	24.7019	22.1818	31.4128	34.9638	39.5428	35.3065	2700073N08Rik, SDP1, SH3PX1	66616	uc008afj.1	protein_coding	sorting nexin 9 [Source:MGI Symbol;Acc:MGI:1913866]	SORTING NEXIN 33 SH3 AND PX DOMAIN CONTAINING 3	GO:0008150; GO:0022607; GO:0065003; GO:0005575; GO:0005623; GO:0007049; GO:0051301; GO:0003674; GO:0008289; GO:0043167; GO:0005622; GO:0005886; GO:0005737; GO:0016023; GO:0043226; GO:0006810; GO:0007067; GO:0016192; GO:0005794; GO:0005768; GO:0000281; GO:0005515; GO:0005545; GO:0005802; GO:0006886; GO:0006897; GO:0006898; GO:0016197; GO:0030659; GO:0031234; GO:0032461; GO:0035091; GO:0036089; GO:…	biological_process; cellular component assembly; macromolecular complex assembly; cellular_component; cell; cell cycle; cell division; molecular_function; lipid binding; ion binding; intracellular; plasma membrane; cytoplasm; cytoplasmic membrane-bounded vesicle; organelle; transport; mitotic nuclear division; vesicle-mediated transport; Golgi apparatus; endosome; mitotic cytokinesis; protein bin…
ENSMUSG00000002372	Ranbp3	-0.0869912	0.755273	0.0364966	0.859817	-0.0502414	0.810818	95.6709	105.345	115.179	105.398	103.42	93.2702	108.3	101.664	102.962	103.766	109.01	105.246	2610024N24Rik, AA408221	71810	uc008dcv.2	protein_coding	RAN binding protein 3 [Source:MGI Symbol;Acc:MGI:1919060]	RAN BINDING 3	GO:0006810; GO:0008150; GO:0005575; GO:0005622; GO:0005623; GO:0005737; GO:0015031; GO:0046907; GO:0005515; GO:0005634; GO:0070412	transport; biological_process; cellular_component; intracellular; cell; cytoplasm; protein transport; intracellular transport; protein binding; nucleus; R-SMAD binding
ENSMUSG00000002379	Ndufa11	-0.0991986	0.798195	0.251459	0.148798	0.152013	0.464731	31.149	30.8247	34.322	32.0986	30.9246	26.9119	34.1046	30.6471	36.0473	38.9321	36.1076	37.029	2010012C24Rik, AV006275, B14.7	69875; 239760	uc008dcz.2	protein_coding	NADH dehydrogenase (ubiquinone) 1 alpha subcomplex 11 [Source:MGI Symbol;Acc:MGI:1917125]	NADH DEHYDROGENASE [UBIQUINONE] 1 ALPHA SUBCOMPLEX SUBUNIT 11 COMPLEX I B14 7 CI B14 7 NADH UBIQUINONE OXIDOREDUCTASE SUBUNIT B14 7	GO:0003674; GO:0005739; GO:0008150; GO:0016021; GO:0005575; GO:0005622; GO:0005623; GO:0005737; GO:0043226	molecular_function; mitochondrion; biological_process; integral component of membrane; cellular_component; intracellular; cell; cytoplasm; organelle
ENSMUSG00000002384	Bmp8b							0.159028	0.092316	0		0.0957512	0.0860459	0.0812146		0.0832395	0.292609	0.0959826	0.157277	Op3	12164	uc008uot.1; uc008uov.1	protein_coding	bone morphogenetic protein 8b [Source:MGI Symbol;Acc:MGI:107335]	BONE MORPHOGENETIC PRECURSOR BMP	GO:0008150; GO:0048856; GO:0009790; GO:0040007; GO:0003674; GO:0000003; GO:0030154; GO:0007165; GO:0005575; GO:0005576; GO:0005615; GO:0001503; GO:0002024; GO:0005125; GO:0007179; GO:0007281; GO:0007283; GO:0008083; GO:0010862; GO:0043408; GO:0048598; GO:0051216; GO:2000505	biological_process; anatomical structure development; embryo development; growth; molecular_function; reproduction; cell differentiation; signal transduction; cellular_component; extracellular region; extracellular space; ossification; diet induced thermogenesis; cytokine activity; transforming growth factor beta receptor signaling pathway; germ cell development; spermatogenesis; growth factor ac…
ENSMUSG00000002393	Nr2f6	0.243764	0.467766	0.118359	0.8525	0.711228	0.105779	1.10319	0.600379	0.318928	0.674166	2.49088	1.06324	0.950725	1.50162	1.73232	1.71269	1.99752	1.81418	AV090102, COUP-TF3, EAR2, Erbal2	13864	uc009mcx.1; uc009mcw.1	protein_coding	nuclear receptor subfamily 2, group F, member 6 [Source:MGI Symbol;Acc:MGI:1352453]	COUP TRANSCRIPTION FACTOR COUP COUP TRANSCRIPTION FACTOR COUP TF NUCLEAR RECEPTOR SUBFAMILY 2 GROUP F MEMBER	GO:0008150; GO:0030154; GO:0048856; GO:0007165; GO:0003674; GO:0043167; GO:0009058; GO:0034641; GO:0005575; GO:0005622; GO:0005623; GO:0005634; GO:0043226; GO:0001071; GO:0004871; GO:0003677; GO:0000122; GO:0000980; GO:0001227; GO:0003707; GO:0004879; GO:0005515; GO:0006351; GO:0008270; GO:0030522; GO:0043153; GO:0043401; GO:0048666; GO:0050965; GO:0050877; GO:0006355; GO:0043565	biological_process; cell differentiation; anatomical structure development; signal transduction; molecular_function; ion binding; biosynthetic process; cellular nitrogen compound metabolic process; cellular_component; intracellular; cell; nucleus; organelle; nucleic acid binding transcription factor activity; signal transducer activity; DNA binding; negative regulation of transcription from RNA p…
ENSMUSG00000002395	Use1	-0.192008	0.30047	-0.139981	0.303254	-0.341237	0.000785773	215.386	258.762	266.019	246.722	196.888	229.518	231.292	219.233	200.261	201.503	199.984	200.583	2010315L10Rik, 5730403H22Rik, AV002165, D12, Ed2, p31, Q-snare	67023	uc009mcp.2; uc009mco.2; uc009mct.2	protein_coding	unconventional SNARE in the ER 1 homolog (S. cerevisiae) [Source:MGI Symbol;Acc:MGI:1914273]	VESICLE TRANSPORT USE1 USE1; UNKNOWN	GO:0007029; GO:0060628; GO:0071786; GO:0008150; GO:0006810; GO:0016192; GO:0005575; GO:0015031; GO:0016021; GO:0005515; GO:0005783	endoplasmic reticulum organization; regulation of ER to Golgi vesicle-mediated transport; endoplasmic reticulum tubular network organization; biological_process; transport; vesicle-mediated transport; cellular_component; protein transport; integral component of membrane; protein binding; endoplasmic reticulum
ENSMUSG00000002396	Ocel1	-0.13954	0.771595	0.00151392	0.998502	-0.161275	0.650748	5.76689	4.69514	4.93487	5.1323	5.18235	3.81458	5.08032	4.69242	5.27491	4.41683	4.33341	4.67505	9430098E02Rik, AI326022, AI593544	77090	uc009mcu.2; uc009mcv.2	protein_coding	occludin/ELL domain containing 1 [Source:MGI Symbol;Acc:MGI:1924340]	OCCLUDIN/ELL DOMAIN CONTAINING 1	GO:0003674; GO:0005575; GO:0008150	molecular_function; cellular_component; biological_process
ENSMUSG00000002409	Dyrk1b	-0.135134	0.795254	0.426852	0.0785673	0.283906	0.351913	11.9056	9.70226	9.29594	10.3013	8.89153	9.78656	9.35399	9.34403	11.5646	13.4806	15.3387	13.4613	Mirk	13549	uc009fya.2; uc009fxz.2; uc009fyb.2	protein_coding	dual-specificity tyrosine-(Y)-phosphorylation regulated kinase 1b [Source:MGI Symbol;Acc:MGI:1330302]	DUAL SPECIFICITY TYROSINE PHOSPHORYLATION REGULATED KINASE DUAL SPECIFICITY YAK1 RELATED KINASE MINIBRAIN	GO:0006464; GO:0008150; GO:0030154; GO:0048646; GO:0048856; GO:0005575; GO:0005622; GO:0005623; GO:0005634; GO:0043226; GO:0003674; GO:0043167; GO:0016301; GO:0004674; GO:0004712; GO:0004713; GO:0005524; GO:0007520; GO:0018108; GO:0060612; GO:0045893; GO:0005515; GO:0003713	cellular protein modification process; biological_process; cell differentiation; anatomical structure formation involved in morphogenesis; anatomical structure development; cellular_component; intracellular; cell; nucleus; organelle; molecular_function; ion binding; kinase activity; protein serine/threonine kinase activity; protein serine/threonine/tyrosine kinase activity; protein tyrosine kinas…
ENSMUSG00000002413	Braf	0.00664506	0.990574	-0.184755	0.299703	-0.175508	0.360342	7.37419	7.05417	8.16709	7.53182	7.89287	7.67088	7.70619	7.75665	6.55864	7.22784	6.82389	6.87012	9930012E13Rik, AA120551, AA387315, AA473386, B-raf, Braf-2, Braf2, C230098H17, C87398, D6Ertd631e	109880	uc009bme.2	protein_coding	Braf transforming gene [Source:MGI Symbol;Acc:MGI:88190]	SERINE/THREONINE KINASE EC_2.7.11.1 PROTO ONCOGENE RAF	GO:0008150; GO:0002376; GO:0030154; GO:0048856; GO:0005575; GO:0005623; GO:0050877; GO:0006464; GO:0005886; GO:0005622; GO:0005737; GO:0005739; GO:0043226; GO:0003674; GO:0043167; GO:0016301; GO:0002318; GO:0004672; GO:0005515; GO:0005524; GO:0006468; GO:0008542; GO:0010764; GO:0035019; GO:0035690; GO:0042127; GO:0043005; GO:0043367; GO:0043368; GO:0043524; GO:0044297; GO:0046632; GO:0051496; GO:…	biological_process; immune system process; cell differentiation; anatomical structure development; cellular_component; cell; neurological system process; cellular protein modification process; plasma membrane; intracellular; cytoplasm; mitochondrion; organelle; molecular_function; ion binding; kinase activity; myeloid progenitor cell differentiation; protein kinase activity; protein binding; ATP …
ENSMUSG00000002416	Ndufb2	0.0419215	0.951848	-0.151183	0.67276	-0.106501	0.802543	6.3954	7.89181	8.84648	7.71123	9.30767	7.11851	8.17456	8.20025	8.34968	5.29535	8.27142	7.30549			uc009bmd.1; uc009bmc.1	protein_coding	NADH dehydrogenase (ubiquinone) 1 beta subcomplex, 2 [Source:MGI Symbol;Acc:MGI:1915448]	NADH DEHYDROGENASE [UBIQUINONE] 1 BETA SUBCOMPLEX SUBUNIT 2 MITOCHONDRIAL PRECURSOR COMPLEX I AGGG CI AGGG NADH UBIQUINONE OXIDOREDUCTASE AGGG SUBUNIT	GO:0008150; GO:0005575; GO:0005622; GO:0005623; GO:0005737; GO:0005739; GO:0043226; GO:0043234; GO:0003674; GO:0005747; GO:0055114	biological_process; cellular_component; intracellular; cell; cytoplasm; mitochondrion; organelle; protein complex; molecular_function; mitochondrial respiratory chain complex I; oxidation-reduction process
ENSMUSG00000002428	Hltf	0.00974839	0.984548	0.13724	0.424381	0.154951	0.368935	25.6965	27.9918	25.9322	26.5402	27.1542	27.1882	28.3713	27.5712	27.9896	30.6754	34.0326	30.8992	AF010600, BC057116, P113, Smarca3, Snf2l3	20585	uc008osl.2; uc008osm.2	protein_coding	helicase-like transcription factor [Source:MGI Symbol;Acc:MGI:1196437]	HELICASE TRANSCRIPTION FACTOR EC_3.6.4.- EC_6.3.-.- 2 SWI/SNF RELATED MATRIX ASSOCIATED ACTIN DEPENDENT REGULATOR OF CHROMATIN SUBFAMILY A MEMBER 3 SUCROSE NONFERMENTING 2 3	GO:0003674; GO:0016874; GO:0008150; GO:0051276; GO:0006464; GO:0043167; GO:0009058; GO:0034641; GO:0009056; GO:0034655; GO:0044281; GO:0005575; GO:0005622; GO:0005623; GO:0005737; GO:0004386; GO:0003677; GO:0005524; GO:0006200; GO:0006351; GO:0006357; GO:0008270; GO:0016567; GO:0016568; GO:0016887; GO:0016020; GO:0044822; GO:0005634	molecular_function; ligase activity; biological_process; chromosome organization; cellular protein modification process; ion binding; biosynthetic process; cellular nitrogen compound metabolic process; catabolic process; nucleobase-containing compound catabolic process; small molecule metabolic process; cellular_component; intracellular; cell; cytoplasm; helicase activity; DNA binding; ATP bindin…
ENSMUSG00000002455	Prpf6	-0.220251	0.0756894	0.147856	0.189891	-0.0748735	0.648692	107.661	107.577	100.667	105.302	93.8654	90.1477	93.0884	92.3672	100.766	100.911	109.726	103.801	1190003A07Rik, 2610031L17Rik, ANT-1, U5-102K	68879	uc008omz.1	protein_coding	PRP6 pre-mRNA splicing factor 6 homolog (yeast) [Source:MGI Symbol;Acc:MGI:1922946]	UNKNOWN; PRE PROCESSING FACTOR 6 PRP6 HOMOLOG U5 SNRNP ASSOCIATED 102 KDA U5.102 KDA	GO:0000398; GO:0003713; GO:0005634; GO:0045944; GO:0050681; GO:0003674; GO:0008150; GO:0005575; GO:0005622; GO:0005623; GO:0043226; GO:0000988; GO:0006397; GO:0034641; GO:0016020; GO:0044822; GO:0003723; GO:0046540; GO:0043021; GO:0006403; GO:0005682; GO:0071013; GO:0071001	mRNA splicing, via spliceosome; transcription coactivator activity; nucleus; positive regulation of transcription from RNA polymerase II promoter; androgen receptor binding; molecular_function; biological_process; cellular_component; intracellular; cell; organelle; protein binding transcription factor activity; mRNA processing; cellular nitrogen compound metabolic process; membrane; poly(A) RNA b…
ENSMUSG00000002458	Rgs19	-0.131284	0.537487	0.0850385	0.612763	-0.0471584	0.817384	119.163	118.619	114.761	117.514	110.205	112.733	105.838	109.592	119.412	113.914	120.408	117.911	2610042F04Rik, AI324841, AW547781, GAIP	56470	uc008one.1; uc008ong.1; uc008onc.1; uc008ond.1; uc008onf.1	protein_coding	regulator of G-protein signaling 19 [Source:MGI Symbol;Acc:MGI:1915153]	REGULATOR OF G SIGNALING; UNKNOWN	GO:0005096; GO:0005515; GO:0005737; GO:0005886; GO:0038032; GO:0043547; GO:0008150; GO:0005575; GO:0005623; GO:0005622; GO:0003674; GO:0030234; GO:0030136; GO:0016020; GO:0005903; GO:0001965	GTPase activator activity; protein binding; cytoplasm; plasma membrane; termination of G-protein coupled receptor signaling pathway; positive regulation of GTPase activity; biological_process; cellular_component; cell; intracellular; molecular_function; enzyme regulator activity; clathrin-coated vesicle; membrane; brush border; G-protein alpha-subunit binding
ENSMUSG00000002459	Rgs20							0.0485199	0.0422489	0		0.087642	0.0787587	0		0	0.468699	0	0.156233			uc007afk.2; uc007afl.2	protein_coding	regulator of G-protein signaling 20 [Source:MGI Symbol;Acc:MGI:1929866]	REGULATOR OF G SIGNALING; UNKNOWN	GO:0005096; GO:0005737; GO:0005794; GO:0005886; GO:0007186; GO:0038032; GO:0043547; GO:0008150; GO:0007165; GO:0005575; GO:0005623; GO:0005622; GO:0043226; GO:0003674; GO:0030234; GO:0005634; GO:0005515	GTPase activator activity; cytoplasm; Golgi apparatus; plasma membrane; G-protein coupled receptor signaling pathway; termination of G-protein coupled receptor signaling pathway; positive regulation of GTPase activity; biological_process; signal transduction; cellular_component; cell; intracellular; organelle; molecular_function; enzyme regulator activity; nucleus; protein binding
ENSMUSG00000002475	Abhd3							0	0	0		0	0	0.160608		0	0	0	0	AA675331, LABH3	106861	uc008eba.1	protein_coding	abhydrolase domain containing 3 [Source:MGI Symbol;Acc:MGI:2147183]	ABHYDROLASE DOMAIN CONTAINING EC_3.1.1.- LUNG ALPHA/BETA HYDROLASE	GO:0005575; GO:0008150; GO:0008152; GO:0016021; GO:0052689; GO:0003674	cellular_component; biological_process; metabolic process; integral component of membrane; carboxylic ester hydrolase activity; molecular_function
ENSMUSG00000002477	Snrpd1	0.00138727	0.998595	-0.00118857	0.9983	0.00487958	0.990181	89.2	100.78	111.39	100.457	95.8747	109.89	102.779	102.848	104.377	109.87	97.4413	103.896	AA407109, AL023031, SMD1	20641	uc008eaz.1	protein_coding	small nuclear ribonucleoprotein D1 [Source:MGI Symbol;Acc:MGI:98344]	SMALL NUCLEAR RIBONUCLEOPROTEIN SM D1 SM D1 SNRNP CORE D1	GO:0005575; GO:0005622; GO:0005623; GO:0005737; GO:0043234; GO:0005829; GO:0005634; GO:0043226; GO:0006397; GO:0008150; GO:0022607; GO:0022618; GO:0034641; GO:0065003; GO:0000387; GO:0005685; GO:0005687; GO:0034709; GO:0034715; GO:0034719; GO:0005515; GO:0044822; GO:0071013; GO:0005689	cellular_component; intracellular; cell; cytoplasm; protein complex; cytosol; nucleus; organelle; mRNA processing; biological_process; cellular component assembly; ribonucleoprotein complex assembly; cellular nitrogen compound metabolic process; macromolecular complex assembly; spliceosomal snRNP assembly; U1 snRNP; U4 snRNP; methylosome; pICln-Sm protein complex; SMN-Sm protein complex; protein …
[truncated: 42,910 more rows]
