# Supplementary material for: Virtual memory T cells develop and mediate bystander protective immunity in an IL-15-dependent manner
Source: Nat Commun. 2016 Apr 21;7:11291. doi: 10.1038/ncomms11291 (PMC4844673; doi:10.1038/ncomms11291)
Supplement: Supplementary Data 2 — A comparison of gene expression (RNAseq) between CD5lo and CD5hi naive CD8+ T cells from unmaniupulated B6 mice. [file ncomms11291-s3.xlsx]

## Sheet: Lo v HI p
EnsemblID	Associated Gene Name	Lo-vs-Hi_log2FC	Lo-vs-Hi_padj	Hi-vs-VM_log2FC	Hi-vs-VM_padj	Lo-vs-VM_log2FC	Lo-vs-VM_padj	Lo_rep1_TPM	Lo_rep2_TPM	Lo_rep3_TPM	Hi_rep1_TPM	Hi_rep2_TPM	Hi_rep3_TPM	VM_rep1_TPM	VM_rep2_TPM	VM_rep3_TPM	Synonyms	EntrezGene ID	UCSC ID	Gene type	Description	Ensembl Family Description	GO Term Accession	GO Term Name
ENSMUSG00000050232	Cxcr3	2.74755	1.2277e-63	3.21764	1.24535e-224	6.87349	0	3.80221	2.06924	1.83201	46.3588	40.5991	58.6171	466.076	471.248	548.184	Cd183, Cmkar3	12766	uc009tye.1	protein_coding	chemokine (C-X-C motif) receptor 3 [Source:MGI Symbol;Acc:MGI:1277207]	C X C CHEMOKINE RECEPTOR TYPE CXC CXCR HIGH AFFINITY INTERLEUKIN 8 RECEPTOR IL 8R ANTIGEN	GO:0008150; GO:0003674; GO:0005575; GO:0005623; GO:0005886; GO:0007165; GO:0006950; GO:0048646; GO:0048856; GO:0001525; GO:0002685; GO:0004872; GO:0006954; GO:0007186; GO:0008284; GO:0009897; GO:0009986; GO:0016021; GO:0019958; GO:0045766; GO:0050921; GO:0051281; GO:0071954; GO:1900118; GO:0016525; GO:0045944; GO:0007166; GO:1900119; GO:0019956; GO:0043950; GO:0030816; GO:0001937; GO:0007204; GO:…	biological_process; molecular_function; cellular_component; cell; plasma membrane; signal transduction; response to stress; anatomical structure formation involved in morphogenesis; anatomical structure development; angiogenesis; regulation of leukocyte migration; receptor activity; inflammatory response; G-protein coupled receptor signaling pathway; positive regulation of cell proliferation; ext…
ENSMUSG00000022584	Ly6c2	2.73947	2.90057e-58	1.84193	7.58505e-226	5.23586	3.17016e-110	24.546	16.0138	13.657	402.158	361.03	395.041	1448.71	1427.54	1383.23	Ly-6C.2, Ly-6C2	100041546	uc007wgp.1	protein_coding	lymphocyte antigen 6 complex, locus C2 [Source:MGI Symbol;Acc:MGI:3712069]	LYMPHOCYTE ANTIGEN PRECURSOR LY	GO:0005575; GO:0005623; GO:0005886; GO:0031225	cellular_component; cell; plasma membrane; anchored component of membrane
ENSMUSG00000079018	Ly6c1	2.10974	6.3454e-33	1.91554	1.33132e-44	5.00059	1.36037e-123	1.3491	1.49511	2.2692	20.1597	23.6906	24.0515	79.9238	105.611	103.929	AA682074, AA959465, Ly-6C, Ly-6C1, Ly6c	17067	uc029ssd.1; uc007wgn.2; uc007wgo.2; uc029ssf.1; uc029sse.1	protein_coding	lymphocyte antigen 6 complex, locus C1 [Source:MGI Symbol;Acc:MGI:96882]	LYMPHOCYTE ANTIGEN PRECURSOR LY; UNKNOWN	GO:0005575; GO:0005623; GO:0005886; GO:0009897; GO:0031225	cellular_component; cell; plasma membrane; external side of plasma membrane; anchored component of membrane
ENSMUSG00000035042	Ccl5	2.05051	4.69821e-37	5.07231	0	7.66612	0	7.71285	7.0891	9.24937	55.7272	59.4685	66.6332	2056.07	2375.31	2487.41	MuRantes, RANTES, Scya5, SISd, TCP228	20304	uc007kpi.2	protein_coding	chemokine (C-C motif) ligand 5 [Source:MGI Symbol;Acc:MGI:98262]	C C MOTIF CHEMOKINE 5 PRECURSOR SIS DELTA SMALL INDUCIBLE CYTOKINE A5 T CELL SPECIFIC RANTES	GO:0008150; GO:0007165; GO:0006461; GO:0022607; GO:0065003; GO:0002376; GO:0040011; GO:0048870; GO:0003674; GO:0030234; GO:0007267; GO:0007155; GO:0006950; GO:0005575; GO:0005622; GO:0005623; GO:0005737; GO:0005576; GO:0005615; GO:0002230; GO:0006954; GO:0006955; GO:0007159; GO:0007186; GO:0008009; GO:0010759; GO:0010820; GO:0014068; GO:0014911; GO:0030298; GO:0031328; GO:0031584; GO:0031726; GO:…	biological_process; signal transduction; protein complex assembly; cellular component assembly; macromolecular complex assembly; immune system process; locomotion; cell motility; molecular_function; enzyme regulator activity; cell-cell signaling; cell adhesion; response to stress; cellular_component; intracellular; cell; cytoplasm; extracellular region; extracellular space; positive regulation of…
ENSMUSG00000032446	Eomes	1.87474	3.07003e-60	1.72994	2.12285e-67	3.80142	7.00249e-243	11.2862	10.474	10.8378	44.3493	48.8132	53.4668	146.755	175.49	193.959	C77258, TBR-2, Tbr2	13813	uc009rzp.2; uc009rzq.2; uc009rzo.2	protein_coding	eomesodermin homolog (Xenopus laevis) [Source:MGI Symbol;Acc:MGI:1201683]	T BOX BRAIN T BRAIN TBR	GO:0000977; GO:0001706; GO:0001707; GO:0001714; GO:0001824; GO:0001829; GO:0003682; GO:0003700; GO:0005622; GO:0005634; GO:0006351; GO:0006357; GO:0010002; GO:0010468; GO:0019827; GO:0021772; GO:0021796; GO:0030154; GO:0032609; GO:0035914; GO:0043565; GO:0045597; GO:0045664; GO:0045944; GO:0050767; GO:0008150; GO:0048856; GO:0003674; GO:0003677; GO:0009058; GO:0034641; GO:0005575; GO:0005623; GO:…	RNA polymerase II regulatory region sequence-specific DNA binding; endoderm formation; mesoderm formation; endodermal cell fate specification; blastocyst development; trophectodermal cell differentiation; chromatin binding; sequence-specific DNA binding transcription factor activity; intracellular; nucleus; transcription, DNA-templated; regulation of transcription from RNA polymerase II promoter;…
ENSMUSG00000067577	A430093F15Rik	1.74799	3.06869e-21	-0.0624389	0.892387	2.62369	5.19207e-20	0.791315	1.26324	0.101674	11.1967	9.41953	8.78961	9.88892	10.1921	8.11928			uc012biq.1; uc008gqw.2	protein_coding	RIKEN cDNA A430093F15 gene [Source:MGI Symbol;Acc:MGI:2685520]	{ECO: |ENSEMBL: }
ENSMUSG00000029322	Plac8	1.65254	8.67154e-67	0.269656	0.00494667	2.02649	1.10604e-98	59.9458	60.7477	56.1735	213.644	192.723	228.417	266.064	252.096	255.215	C15, D5Wsu111e	231507	uc008yht.1	protein_coding	placenta-specific 8 [Source:MGI Symbol;Acc:MGI:2445289]	PLACENTA SPECIFIC GENE 8	GO:0008150; GO:0006950; GO:0005575; GO:0005622; GO:0005623; GO:0005634; GO:0043226; GO:0003674; GO:0003682; GO:0005515; GO:0008284; GO:0009409; GO:0040015; GO:0042742; GO:0043066; GO:0045944; GO:0050873; GO:0030154	biological_process; response to stress; cellular_component; intracellular; cell; nucleus; organelle; molecular_function; chromatin binding; protein binding; positive regulation of cell proliferation; response to cold; negative regulation of multicellular organism growth; defense response to bacterium; negative regulation of apoptotic process; positive regulation of transcription from RNA polymera…
ENSMUSG00000026068	Il18rap	1.58755	7.08082e-18	3.28469	1.08712e-222	4.23951	4.18532e-46	1.30984	0.47744	0.516637	5.47478	6.35378	5.64701	61.9678	68.4355	61.6091	AcPL, IL-18R-beta, IL-18RAcP, IL-18Rbeta, IL-1RAcPL	16174	uc007auk.2; uc007aui.1	protein_coding	interleukin 18 receptor accessory protein [Source:MGI Symbol;Acc:MGI:1338888]	INTERLEUKIN 18 RECEPTOR ACCESSORY PRECURSOR IL 18 RECEPTOR ACCESSORY IL 18RACP ACCESSORY ACPL CD218 ANTIGEN FAMILY MEMBER B IL 1R ACCESSORY IL 1RACPL INTERLEUKIN 18 RECEPTOR ACCESSORY INTERLEUKIN 18 RECEPTOR BETA IL 18R BETA IL 18RBETA CD218B ANTIGEN	GO:0005575; GO:0003674; GO:0004871; GO:0004908; GO:0016021; GO:0019221; GO:0007165; GO:0008150	cellular_component; molecular_function; signal transducer activity; interleukin-1 receptor activity; integral component of membrane; cytokine-mediated signaling pathway; signal transduction; biological_process
ENSMUSG00000028337	Coro2a	1.58641	6.20033e-27	0.957755	1.03297e-13	2.81395	1.00816e-63	4.42622	3.27187	2.70037	14.6961	13.4391	15.4653	27.9517	25.3114	36.0939	9030208C03Rik, AI563590, IR10	107684	uc008stz.3; uc008sua.2; uc008sub.2; uc008sue.2	protein_coding	coronin, actin binding protein 2A [Source:MGI Symbol;Acc:MGI:1345966]	CORONIN	GO:0003779; GO:0015629; GO:0017053; GO:0030036; GO:0051015; GO:0007010; GO:0008150; GO:0005575; GO:0043234; GO:0005622; GO:0005623; GO:0005856; GO:0043226; GO:0003674; GO:0008092	actin binding; actin cytoskeleton; transcriptional repressor complex; actin cytoskeleton organization; actin filament binding; cytoskeleton organization; biological_process; cellular_component; protein complex; intracellular; cell; cytoskeleton; organelle; molecular_function; cytoskeletal protein binding
ENSMUSG00000032231	Anxa2	1.56413	4.12367e-21	1.84211	3.40665e-64	3.8487	2.83113e-134	3.41783	3.69611	2.03991	14.1894	14.0934	16.047	57.7813	53.6319	58.5918	AW215814, Cal1h	12306	uc009qng.1; uc009qnh.1	protein_coding	annexin A2 [Source:MGI Symbol;Acc:MGI:88246]	ANNEXIN ANNEXIN ANNEXIN CALPACTIN CALPACTIN CHROMOBINDIN LIPOCORTIN I	GO:0001525; GO:0005509; GO:0005515; GO:0005544; GO:0005737; GO:0005769; GO:0008092; GO:0019897; GO:0030199; GO:0042383; GO:0042730; GO:0043086; GO:0051099; GO:0008150; GO:0005575; GO:0005623; GO:0005886; GO:0030198; GO:0003674; GO:0005622; GO:0005768; GO:0043226; GO:0008289; GO:0043167; GO:0048646; GO:0048856; GO:0005576; GO:0005578; GO:0005604; GO:0035749; GO:0043220; GO:0005615; GO:0070062; GO:…	angiogenesis; calcium ion binding; protein binding; calcium-dependent phospholipid binding; cytoplasm; early endosome; cytoskeletal protein binding; extrinsic component of plasma membrane; collagen fibril organization; sarcolemma; fibrinolysis; negative regulation of catalytic activity; positive regulation of binding; biological_process; cellular_component; cell; plasma membrane; extracellular ma…
ENSMUSG00000027864	Ptgfrn	1.5446	1.66498e-18	-0.66022	0.00349092	1.29334	5.33359e-06	1.18485	1.06206	1.12835	6.45209	6.05266	5.49925	2.95499	3.31825	4.54315	4833445A08Rik, AU042434, CD9P-1, FPRP, Trim45	19221	uc008qre.1	protein_coding	prostaglandin F2 receptor negative regulator [Source:MGI Symbol;Acc:MGI:1277114]	PROSTAGLANDIN F2 RECEPTOR NEGATIVE REGULATOR PRECURSOR PROSTAGLANDIN F2 ALPHA RECEPTOR REGULATORY PROSTAGLANDIN F2 ALPHA RECEPTOR ASSOCIATED CD315 ANTIGEN	GO:0005575; GO:0005622; GO:0005623; GO:0005737; GO:0005794; GO:0043226; GO:0005783; GO:0016021; GO:0034389; GO:0008150; GO:0009986	cellular_component; intracellular; cell; cytoplasm; Golgi apparatus; organelle; endoplasmic reticulum; integral component of membrane; lipid particle organization; biological_process; cell surface
ENSMUSG00000042751	Nmnat2	1.5306	2.43407e-16	0.899039	2.08489e-06	3.32706	1.80277e-42	0.640403	0.340776	0.658269	5.17331	4.30244	3.70657	7.7935	9.18117	10.6937	AI843915, D030041I09Rik, PNAT1, PNAT2	226518	uc007czq.1	protein_coding	nicotinamide nucleotide adenylyltransferase 2 [Source:MGI Symbol;Acc:MGI:2444155]	NICOTINAMIDE MONONUCLEOTIDE ADENYLYLTRANSFERASE 2 NMN ADENYLYLTRANSFERASE 2 EC_2.7.7.1 NICOTINATE NUCLEOTIDE ADENYLYLTRANSFERASE 1 NAMN ADENYLYLTRANSFERASE 1 EC_2.7.7.- 18	GO:0008150; GO:0009058; GO:0034641; GO:0044281; GO:0051186; GO:0005575; GO:0005622; GO:0005623; GO:0005737; GO:0005794; GO:0043226; GO:0005768; GO:0003674; GO:0043167; GO:0016779; GO:0000309; GO:0004515; GO:0005524; GO:0005770; GO:0005802; GO:0009435; GO:0045202	biological_process; biosynthetic process; cellular nitrogen compound metabolic process; small molecule metabolic process; cofactor metabolic process; cellular_component; intracellular; cell; cytoplasm; Golgi apparatus; organelle; endosome; molecular_function; ion binding; nucleotidyltransferase activity; nicotinamide-nucleotide adenylyltransferase activity; nicotinate-nucleotide adenylyltransfera…
ENSMUSG00000001444	Tbx21	1.45883	9.7051e-15	3.40897	1.738e-190	5.91141	4.05776e-213	1.81868	0.647845	1.2746	11.9458	10.3995	8.23244	125.657	134.842	123.938	Tbet, Tblym, TBT1	57765	uc007ldr.2	protein_coding	T-box 21 [Source:MGI Symbol;Acc:MGI:1888984]	T BOX BRAIN T BRAIN TBR	GO:0008150; GO:0005575; GO:0005623; GO:0002376; GO:0030154; GO:0048856; GO:0009058; GO:0034641; GO:0005622; GO:0005634; GO:0043226; GO:0003674; GO:0001071; GO:0003700; GO:0005515; GO:0006351; GO:0030217; GO:0043025; GO:0045893; GO:0048304; GO:0050776; GO:0071310; GO:0072676; GO:0040011; GO:0048870; GO:0009615; GO:0044212	biological_process; cellular_component; cell; immune system process; cell differentiation; anatomical structure development; biosynthetic process; cellular nitrogen compound metabolic process; intracellular; nucleus; organelle; molecular_function; nucleic acid binding transcription factor activity; sequence-specific DNA binding transcription factor activity; protein binding; transcription, DNA-te…
ENSMUSG00000024669	Cd5	1.43836	3.85197e-80	-0.118794	0.262172	1.3746	7.39651e-71	169.591	160.656	170.439	481.317	461.657	526.508	440.902	445.295	478.25	Ly-1, Ly-12, Ly-A, Lyt-1	12507	uc008gqv.1	protein_coding	CD5 antigen [Source:MGI Symbol;Acc:MGI:88340]	T CELL SURFACE GLYCOPROTEIN CD5 PRECURSOR CD5 ANTIGEN	GO:0002376; GO:0008150; GO:0005575; GO:0005623; GO:0005886; GO:0006810; GO:0016192; GO:0003674; GO:0005044; GO:0005515; GO:0006898; GO:0009897; GO:0016021; GO:0031295; GO:0097190; GO:0007165; GO:0008219	immune system process; biological_process; cellular_component; cell; plasma membrane; transport; vesicle-mediated transport; molecular_function; scavenger receptor activity; protein binding; receptor-mediated endocytosis; external side of plasma membrane; integral component of membrane; T cell costimulation; apoptotic signaling pathway; signal transduction; cell death
ENSMUSG00000020914	Top2a	1.39911	1.60531e-16	0.368079	0.400017	1.7868	4.88136e-08	1.46048	1.37107	1.47776	6.36847	4.29685	7.02736	11.0905	4.62922	12.5611	Top-2	21973	uc007lid.1	protein_coding	topoisomerase (DNA) II alpha [Source:MGI Symbol;Acc:MGI:98790]	DNA TOPOISOMERASE 2 EC_5.99.1.3 DNA TOPOISOMERASE II	GO:0007049; GO:0008150; GO:0009790; GO:0048856; GO:0051301; GO:0006259; GO:0008219; GO:0034641; GO:0051276; GO:0005575; GO:0005622; GO:0005623; GO:0043234; GO:0003674; GO:0003677; GO:0007059; GO:0009058; GO:0009056; GO:0034655; GO:0044281; GO:0005634; GO:0005730; GO:0043226; GO:0043167; GO:0016853; GO:0016887; GO:0002376; GO:0030154; GO:0005694; GO:0000003; GO:0000287; GO:0000712; GO:0000793; GO:…	cell cycle; biological_process; embryo development; anatomical structure development; cell division; DNA metabolic process; cell death; cellular nitrogen compound metabolic process; chromosome organization; cellular_component; intracellular; cell; protein complex; molecular_function; DNA binding; chromosome segregation; biosynthetic process; catabolic process; nucleobase-containing compound catab…
ENSMUSG00000034612	Chst11	1.38143	3.05808e-13	2.75116	2.09841e-87	5.0321	1.70122e-131	0.409343	0.518453	0.688521	3.697	3.26187	4.50405	26.471	31.1716	33.3534	1110020P09Rik, C4s, C4ST, C4ST-1, C4ST1	58250	uc007gke.1	protein_coding	carbohydrate sulfotransferase 11 [Source:MGI Symbol;Acc:MGI:1927166]	CARBOHYDRATE SULFOTRANSFERASE 11 EC_2.8.2.5 CHONDROITIN 4 O SULFOTRANSFERASE 1 CHONDROITIN 4 SULFOTRANSFERASE 1 C4S 1 C4ST 1 C4ST1	GO:0003674; GO:0008150; GO:0009790; GO:0048856; GO:0040007; GO:0006790; GO:0009058; GO:0044281; GO:0005975; GO:0005575; GO:0005622; GO:0005623; GO:0005737; GO:0005794; GO:0043226; GO:0030154; GO:0002063; GO:0007585; GO:0008146; GO:0009791; GO:0016021; GO:0016051; GO:0030204; GO:0030206; GO:0030326; GO:0030512; GO:0033037; GO:0036342; GO:0042127; GO:0042733; GO:0043066; GO:0047756; GO:0048589; GO:…	molecular_function; biological_process; embryo development; anatomical structure development; growth; sulfur compound metabolic process; biosynthetic process; small molecule metabolic process; carbohydrate metabolic process; cellular_component; intracellular; cell; cytoplasm; Golgi apparatus; organelle; cell differentiation; chondrocyte development; respiratory gaseous exchange; sulfotransferase …
ENSMUSG00000104213	Ighd	1.38119	1.2128e-14	0.558975	0.00400978	2.45843	4.55347e-32	3.57227	5.18427	4.50646	22.8775	21.0858	15.9215	28.0473	31.3708	35.6732			uc007pgr.1	IG_C_gene	immunoglobulin heavy constant delta [Source:MGI Symbol;Acc:MGI:96447]	IG DELTA CHAIN C REGION
ENSMUSG00000025997	Ikzf2	1.37078	1.61514e-14	0.392057	0.0753662	2.25281	3.28855e-26	0.903253	0.663137	0.655378	4.06289	2.90361	2.95766	4.40804	5.05924	4.16892	A730095J18Rik, Helios, Zfpn1a2, Znfn1a2	22779	uc007bjd.2	protein_coding	IKAROS family zinc finger 2 [Source:MGI Symbol;Acc:MGI:1342541]	IKAROS FAMILY ZINC FINGER	GO:0003674; GO:0043167; GO:0008150; GO:0009058; GO:0034641; GO:0005575; GO:0005622; GO:0005623; GO:0005634; GO:0043226; GO:0003677; GO:0006351; GO:0042803; GO:0045944; GO:0046872; GO:0046982; GO:0005515	molecular_function; ion binding; biological_process; biosynthetic process; cellular nitrogen compound metabolic process; cellular_component; intracellular; cell; nucleus; organelle; DNA binding; transcription, DNA-templated; protein homodimerization activity; positive regulation of transcription from RNA polymerase II promoter; metal ion binding; protein heterodimerization activity; protein bindi…
ENSMUSG00000024675	Ms4a4c	1.33147	1.44573e-29	1.18613	1.13971e-59	2.6426	5.11318e-124	65.7787	54.4132	45.2771	159.554	165.022	164.125	373.6	394.056	376.454	5830413L19Rik, AI449185, Ms4a9	64380	uc008gsc.2; uc012biw.1	protein_coding	membrane-spanning 4-domains, subfamily A, member 4C [Source:MGI Symbol;Acc:MGI:1927656]	UNKNOWN; MEMBRANE SPANNING 4 DOMAINS SUBFAMILY A MEMBER 4D	GO:0003674; GO:0005575; GO:0008150; GO:0016021	molecular_function; cellular_component; biological_process; integral component of membrane
ENSMUSG00000011267	Zfp296	1.32991	3.18039e-12	2.04086	6.56846e-38	4.24976	3.14811e-81	1.74757	1.63876	2.27996	13.4765	10.8013	14.005	53.1949	71.4215	62.0687	2210018A16Rik	63872	uc009fmj.2	protein_coding	zinc finger protein 296 [Source:MGI Symbol;Acc:MGI:1926956]	ZINC FINGER 296 ZFP296 ZINC FINGER 342	GO:0003674; GO:0003676; GO:0005575; GO:0008150; GO:0046872; GO:0043167	molecular_function; nucleic acid binding; cellular_component; biological_process; metal ion binding; ion binding
ENSMUSG00000000915	Hip1r	1.31831	2.058e-23	-0.2408	0.0965656	1.23891	9.69314e-17	12.5322	8.52315	10.8612	34.2145	27.888	34.636	28.1038	27.411	26.0288	AA410023, mKIAA0655	29816	uc008zos.2	protein_coding	huntingtin interacting protein 1 related [Source:MGI Symbol;Acc:MGI:1352504]	HUNTINGTIN INTERACTING 1 HUNTINGTIN INTERACTING HIP	GO:0005575; GO:0005622; GO:0005623; GO:0005737; GO:0016023; GO:0043226; GO:0006810; GO:0008150; GO:0016192; GO:0005856; GO:0003674; GO:0008092; GO:0003779; GO:0005515; GO:0005905; GO:0006898; GO:0030136; GO:0035091; GO:0008289; GO:0043167; GO:0043231; GO:0016020; GO:0005543	cellular_component; intracellular; cell; cytoplasm; cytoplasmic membrane-bounded vesicle; organelle; transport; biological_process; vesicle-mediated transport; cytoskeleton; molecular_function; cytoskeletal protein binding; actin binding; protein binding; coated pit; receptor-mediated endocytosis; clathrin-coated vesicle; phosphatidylinositol binding; lipid binding; ion binding; intracellular mem…
ENSMUSG00000028965	Tnfrsf9	1.30845	5.9199e-18	-0.217661	0.353183	1.30098	1.7947e-11	6.57377	6.97424	7.22318	21.8377	22.8745	22.5742	20.0521	16.9965	20.6592	4-1BB, A930040I11Rik, AA408498, AI325004, Cd137, CDw137, ILA, Ly63	21942	uc008vyb.1; uc008vya.1; uc008vyc.1	protein_coding	tumor necrosis factor receptor superfamily, member 9 [Source:MGI Symbol;Acc:MGI:1101059]	TUMOR NECROSIS FACTOR RECEPTOR SUPERFAMILY MEMBER 9 PRECURSOR 4 1BB LIGAND RECEPTOR T CELL ANTIGEN 4 1BB CD137 ANTIGEN	GO:0004872; GO:0005615; GO:0009897; GO:0019955; GO:0042127; GO:0070207; GO:2001180; GO:2001183; GO:0008150; GO:0006461; GO:0022607; GO:0065003; GO:0003674; GO:0005575; GO:0005623; GO:0005886; GO:0005576; GO:0016021	receptor activity; extracellular space; external side of plasma membrane; cytokine binding; regulation of cell proliferation; protein homotrimerization; negative regulation of interleukin-10 secretion; negative regulation of interleukin-12 secretion; biological_process; protein complex assembly; cellular component assembly; macromolecular complex assembly; molecular_function; cellular_component; …
ENSMUSG00000019982	Myb	1.30793	1.60531e-16	0.553524	0.00371431	2.10595	1.17144e-26	5.4284	4.37666	3.87489	17.8403	14.4003	14.3233	27.6639	27.5369	16.5638	AI550390, c-myb, M16449	17863	uc007eoh.1; uc007eog.1	protein_coding	myeloblastosis oncogene [Source:MGI Symbol;Acc:MGI:97249]	MYB RELATED MYB MYB	GO:0008150; GO:0042592; GO:0009790; GO:0048856; GO:0002376; GO:0030154; GO:0006810; GO:0009058; GO:0034641; GO:0005575; GO:0005622; GO:0005623; GO:0005737; GO:0005829; GO:0005634; GO:0005654; GO:0043226; GO:0003674; GO:0001071; GO:0003677; GO:0007049; GO:0000082; GO:0000978; GO:0001077; GO:0001701; GO:0003682; GO:0003700; GO:0005515; GO:0006351; GO:0006355; GO:0006816; GO:0010468; GO:0030183; GO:…	biological_process; homeostatic process; embryo development; anatomical structure development; immune system process; cell differentiation; transport; biosynthetic process; cellular nitrogen compound metabolic process; cellular_component; intracellular; cell; cytoplasm; cytosol; nucleus; nucleoplasm; organelle; molecular_function; nucleic acid binding transcription factor activity; DNA binding; c…
ENSMUSG00000024670	Cd6	1.27639	7.04266e-57	-0.275674	0.000165729	1.0575	7.6036e-42	191.296	169.833	173.001	503.629	425.169	473.965	389.812	392.144	383.462		12511	uc008gqy.1; uc008gqz.1	protein_coding	CD6 antigen [Source:MGI Symbol;Acc:MGI:103566]	T CELL DIFFERENTIATION ANTIGEN CD6 PRECURSOR CD6 ANTIGEN	GO:0007155; GO:0008150; GO:0006810; GO:0016192; GO:0005575; GO:0005623; GO:0005886; GO:0003674; GO:0005044; GO:0005515; GO:0006898; GO:0016021; GO:0016020	cell adhesion; biological_process; transport; vesicle-mediated transport; cellular_component; cell; plasma membrane; molecular_function; scavenger receptor activity; protein binding; receptor-mediated endocytosis; integral component of membrane; membrane
ENSMUSG00000030413	Pglyrp1	1.25529	2.32396e-16	1.20338	1.35156e-25	2.71321	4.80776e-78	33.8263	37.081	26.5432	114.564	94.1274	98.5594	243.768	237.568	267.962	Pglyrp, PGRP, PGRP-S, Tag7, Tasg7, Tnfsf3l	21946	uc009fjv.1	protein_coding	peptidoglycan recognition protein 1 [Source:MGI Symbol;Acc:MGI:1345092]	PEPTIDOGLYCAN RECOGNITION 1 PRECURSOR PEPTIDOGLYCAN RECOGNITION SHORT PGRP S	GO:0002376; GO:0006950; GO:0008150; GO:0040007; GO:0044403; GO:0003674; GO:0004871; GO:0009056; GO:0016810; GO:0043167; GO:0008219; GO:0005575; GO:0005622; GO:0005623; GO:0005737; GO:0005576; GO:0005615; GO:0005125; GO:0006915; GO:0008270; GO:0008745; GO:0009253; GO:0016019; GO:0032689; GO:0032827; GO:0042834; GO:0044117; GO:0045087; GO:0050728; GO:0070062; GO:0016045; GO:0002221; GO:0050830	immune system process; response to stress; biological_process; growth; symbiosis, encompassing mutualism through parasitism; molecular_function; signal transducer activity; catabolic process; hydrolase activity, acting on carbon-nitrogen (but not peptide) bonds; ion binding; cell death; cellular_component; intracellular; cell; cytoplasm; extracellular region; extracellular space; cytokine activit…
ENSMUSG00000005087	Cd44	1.25442	1.66713e-19	3.2569	1.6326e-299	4.72256	0	3.91562	4.28174	4.02485	12.7475	11.6279	11.4865	118.349	118.5	137.017	AU023126, AW121933, AW146109, HERMES, Ly-24, Pgp-1	12505	uc008lie.2; uc008lif.2; uc008lig.2; uc008lij.2; uc008lii.2; uc008lih.2	protein_coding	CD44 antigen [Source:MGI Symbol;Acc:MGI:88338]	CD44 ANTIGEN PRECURSOR EXTRACELLULAR MATRIX RECEPTOR III ECMR III GP90 LYMPHOCYTE HOMING/ADHESION RECEPTOR HUTCH I HERMES ANTIGEN HYALURONATE RECEPTOR PHAGOCYTIC GLYCOPROTEIN 1 PGP 1 PHAGOCYTIC GLYCOPROTEIN I PGP I CD44 ANTIGEN	GO:0001658; GO:0002246; GO:0005540; GO:0005886; GO:0007155; GO:0009897; GO:0009986; GO:0010628; GO:0016055; GO:0016323; GO:0060442; GO:0008150; GO:0048856; GO:0005575; GO:0005623; GO:0007165; GO:0003674; GO:0006950; GO:0005794; GO:0070062; GO:0005737; GO:0005515; GO:0043066; GO:0050731; GO:0033138; GO:0005925; GO:0043154; GO:0004415; GO:0004888; GO:1900625; GO:0070487; GO:0034116; GO:0051216; GO:…	branching involved in ureteric bud morphogenesis; wound healing involved in inflammatory response; hyaluronic acid binding; plasma membrane; cell adhesion; external side of plasma membrane; cell surface; positive regulation of gene expression; Wnt signaling pathway; basolateral plasma membrane; branching involved in prostate gland morphogenesis; biological_process; anatomical structure developmen…
ENSMUSG00000026989	Dapl1	1.24915	3.55902e-30	-1.35479	1.40278e-45	-0.0103337	0.977181	431.95	375.858	321.324	937.814	1098.68	1011.7	371.01	441.004	354.313	2310032F03Rik, EEDA	76747	uc008jti.3; uc012bvq.2	protein_coding	death associated protein-like 1 [Source:MGI Symbol;Acc:MGI:1923997]	DEATH ASSOCIATED 1 EARLY EPITHELIAL DIFFERENTIATION ASSOCIATED	GO:0008150; GO:0008219; GO:0005575; GO:0003674; GO:0006915; GO:0030154	biological_process; cell death; cellular_component; molecular_function; apoptotic process; cell differentiation
ENSMUSG00000032020	Ubash3b	1.24583	7.3968e-21	0.248727	0.109626	1.65899	5.62136e-34	5.81148	5.59819	4.80487	17.7238	14.0816	14.7964	19.2212	18.093	19.1137	2810457I06Rik, BB125008, p70, TULA-2	72828	uc009pag.1	protein_coding	ubiquitin associated and SH3 domain containing, B [Source:MGI Symbol;Acc:MGI:1920078]	UBIQUITIN ASSOCIATED AND SH3 DOMAIN CONTAINING B EC_3.1.3.48 CBL INTERACTING P70 SUPPRESSOR OF T CELL RECEPTOR SIGNALING 1 STS 1 T CELL UBIQUITIN LIGAND 2 TULA 2 TYROSINE PHOSPHATASE STS1/TULA2; UNKNOWN	GO:0008150; GO:0006464; GO:0005575; GO:0005622; GO:0005623; GO:0005737; GO:0005634; GO:0043226; GO:0003674; GO:0016791; GO:0004725; GO:0005515; GO:0006469; GO:0035335; GO:0051279; GO:0090331	biological_process; cellular protein modification process; cellular_component; intracellular; cell; cytoplasm; nucleus; organelle; molecular_function; phosphatase activity; protein tyrosine phosphatase activity; protein binding; negative regulation of protein kinase activity; peptidyl-tyrosine dephosphorylation; regulation of release of sequestered calcium ion into cytosol; negative regulation of…
ENSMUSG00000031004	Mki67	1.23199	1.64115e-10	0.65008	0.061249	2.17712	7.07524e-11	1.04114	0.53328	0.503617	4.25905	2.12079	5.0981	7.91795	5.77522	13.381	D630048A14Rik, Ki-67, Ki67	17345	uc009kem.2	protein_coding	antigen identified by monoclonal antibody Ki 67 [Source:MGI Symbol;Acc:MGI:106035]	ANTIGEN KI 67	GO:0000775; GO:0000793; GO:0005634; GO:0005730; GO:0005737; GO:0007126; GO:0008283; GO:0008150; GO:0000003; GO:0007049; GO:0051301; GO:0005575; GO:0005622; GO:0005623; GO:0043226; GO:0005694; GO:0016020; GO:0044822; GO:0008022	chromosome, centromeric region; condensed chromosome; nucleus; nucleolus; cytoplasm; meiotic nuclear division; cell proliferation; biological_process; reproduction; cell cycle; cell division; cellular_component; intracellular; cell; organelle; chromosome; membrane; poly(A) RNA binding; protein C-terminus binding
ENSMUSG00000005125	Ndrg1	1.23133	4.12639e-16	-0.994166	3.01369e-08	0.379774	0.228376	4.24267	3.61283	3.12648	12.4251	10.8619	10.0847	4.58025	6.88805	4.01051	CAP43, CMT4D, DRG1, HMSNL, Ndr1, Ndrl, NMSL, PROXY1, RTP, TDD5	17988	uc007wax.1; uc007way.1	protein_coding	N-myc downstream regulated gene 1 [Source:MGI Symbol;Acc:MGI:1341799]	N MYC DOWNSTREAM REGULATED GENE; UNKNOWN	GO:0045576; GO:0007009; GO:0008150; GO:0030154; GO:0048856; GO:0061024; GO:0005575; GO:0005622; GO:0005623; GO:0005737; GO:0032287; GO:0002376; GO:0008017; GO:0005813; GO:0070062; GO:0005515; GO:0005886; GO:0005634; GO:0015630; GO:0005874; GO:0048471; GO:0030330; GO:0017137; GO:0043015; GO:0045296; GO:0090232; GO:0071456; GO:0055038; GO:0005913	mast cell activation; plasma membrane organization; biological_process; cell differentiation; anatomical structure development; membrane organization; cellular_component; intracellular; cell; cytoplasm; peripheral nervous system myelin maintenance; immune system process; microtubule binding; centrosome; extracellular vesicular exosome; protein binding; plasma membrane; nucleus; microtubule cytosk…
ENSMUSG00000032281	Acsbg1	1.22777	9.98481e-17	0.200513	0.352502	1.62523	5.87832e-22	7.36188	6.70854	6.07141	19.3798	18.4808	22.4706	22.8964	21.1849	26.5566	BG1, Bgm, E230019G03Rik, Lpd, mKIAA0631, R75185	94180	uc009prj.1	protein_coding	acyl-CoA synthetase bubblegum family member 1 [Source:MGI Symbol;Acc:MGI:2385656]	LONG CHAIN FATTY ACID COA LIGASE EC_6.2.1.3 ACYL COA SYNTHETASE BUBBLEGUM FAMILY MEMBER; UNKNOWN; LONG CHAIN FATTY ACID COA LIGASE ACSBG1 {ECO: |ENSEMBL: } FRAGMENT {ECO: |ENSEMBL: }	GO:0003674; GO:0016874; GO:0005575; GO:0005622; GO:0005623; GO:0005737; GO:0043226; GO:0043167; GO:0006629; GO:0008150; GO:0044281; GO:0000038; GO:0001676; GO:0004467; GO:0005524; GO:0031410; GO:0031957; GO:0051384; GO:0001552	molecular_function; ligase activity; cellular_component; intracellular; cell; cytoplasm; organelle; ion binding; lipid metabolic process; biological_process; small molecule metabolic process; very long-chain fatty acid metabolic process; long-chain fatty acid metabolic process; long-chain fatty acid-CoA ligase activity; ATP binding; cytoplasmic vesicle; very long-chain fatty acid-CoA ligase activ…
ENSMUSG00000025969	Nrp2	1.21919	7.46302e-12	0.481594	0.0263675	2.11496	3.86892e-27	1.33736	1.78458	1.07117	3.8902	4.6377	6.81209	7.1183	6.18378	9.21439	1110048P06Rik, Np-2, Np2, Npn-2, Npn2	18187	uc007bfo.1; uc007bfn.1; uc007bfj.1; uc007bfk.1; uc007bfm.1; uc007bfl.1	protein_coding	neuropilin 2 [Source:MGI Symbol;Acc:MGI:1100492]	NEUROPILIN PRECURSOR VASCULAR ENDOTHELIAL CELL GROWTH FACTOR 165 RECEPTOR	GO:0001525; GO:0001755; GO:0001764; GO:0005021; GO:0005515; GO:0005886; GO:0007155; GO:0007411; GO:0007507; GO:0008201; GO:0016021; GO:0017154; GO:0021612; GO:0021649; GO:0021675; GO:0021828; GO:0030424; GO:0036486; GO:0038084; GO:0046872; GO:0048846; GO:0050919; GO:0061549; GO:0061551; GO:0061552; GO:0097374; GO:0097490; GO:0097491; GO:1901166; GO:1902285; GO:1903375; GO:0000902; GO:0007165; GO:…	angiogenesis; neural crest cell migration; neuron migration; vascular endothelial growth factor-activated receptor activity; protein binding; plasma membrane; cell adhesion; axon guidance; heart development; heparin binding; integral component of membrane; semaphorin receptor activity; facial nerve structural organization; vestibulocochlear nerve structural organization; nerve development; gonado…
ENSMUSG00000047293	Gpr15	1.21543	1.19213e-11	1.8948	4.70295e-20	5.01443	1.87312e-69	0	0	0	8.49587	5.8231	14.9007	40.4337	54.1259	49.3663	4933439K08Rik	71223	uc007zob.1	protein_coding	G protein-coupled receptor 15 [Source:MGI Symbol;Acc:MGI:1918473]	G COUPLED RECEPTOR 15	GO:0005575; GO:0007165; GO:0008150; GO:0005623; GO:0005886; GO:0003674; GO:0004871; GO:0004930; GO:0007186; GO:0016021; GO:0072678; GO:0002376; GO:0040011; GO:0048870	cellular_component; signal transduction; biological_process; cell; plasma membrane; molecular_function; signal transducer activity; G-protein coupled receptor activity; G-protein coupled receptor signaling pathway; integral component of membrane; T cell migration; immune system process; locomotion; cell motility
ENSMUSG00000040596	Pogk	1.20163	3.64843e-15	2.197	3.44755e-112	3.6461	5.15677e-178	2.46743	2.11115	1.95182	6.66602	6.0426	6.77167	32.5125	30.5564	32.3617			uc011wvk.2; uc007dkp.3; uc007dko.2	protein_coding	pogo transposable element with KRAB domain [Source:MGI Symbol;Acc:MGI:1918842]	POGO TRANSPOSABLE ELEMENT WITH KRAB DOMAIN; UNKNOWN	GO:0003677; GO:0005575; GO:0005622; GO:0006355; GO:0008150; GO:0005623; GO:0003674; GO:0005634; GO:0043226; GO:0007275; GO:0003676; GO:0005515	DNA binding; cellular_component; intracellular; regulation of transcription, DNA-templated; biological_process; cell; molecular_function; nucleus; organelle; multicellular organismal development; nucleic acid binding; protein binding
ENSMUSG00000045928	4933440M02Rik	1.19117	9.78151e-11	-0.546883	0.112156	1.71196	1.5438e-06	0.162333	0.0471174	0.083431	2.24805	3.38162	3.48191	1.74188	1.56813	1.86157				protein_coding	RIKEN cDNA 4933440M02 gene [Source:MGI Symbol;Acc:MGI:1918458]	{ECO: |ENSEMBL: }RIKEN M02 CRA_A {ECO: |EMBL: 1}	GO:0003674; GO:0005575; GO:0008150	molecular_function; cellular_component; biological_process
ENSMUSG00000026573	Xcl1	1.19101	5.68265e-10	2.46241	8.8932e-72	4.31097	2.18272e-113	14.1574	10.273	6.0635	50.435	41.1737	52.4183	276.346	291.971	353.899	AI661682, ATAC, Lptn, LTN, SCM-1, SCM-1a, Scyc1	16963	uc007dis.1	protein_coding	chemokine (C motif) ligand 1 [Source:MGI Symbol;Acc:MGI:104593]	LYMPHOTACTIN PRECURSOR C MOTIF CHEMOKINE 1 CYTOKINE SCM 1 SMALL INDUCIBLE CYTOKINE C1	GO:0008150; GO:0006810; GO:0042592; GO:0003674; GO:0002376; GO:0040011; GO:0048870; GO:0005575; GO:0005576; GO:0005615; GO:0001916; GO:0002690; GO:0002726; GO:0002839; GO:0006935; GO:0006955; GO:0008009; GO:0010820; GO:0032689; GO:0032703; GO:0032733; GO:0035782; GO:0042379; GO:0042803; GO:0043433; GO:0045089; GO:0045892; GO:0050727; GO:0051209; GO:0051281; GO:0071353; GO:0071560; GO:0071636; GO:…	biological_process; transport; homeostatic process; molecular_function; immune system process; locomotion; cell motility; cellular_component; extracellular region; extracellular space; positive regulation of T cell mediated cytotoxicity; positive regulation of leukocyte chemotaxis; positive regulation of T cell cytokine production; positive regulation of immune response to tumor cell; chemotaxis;…
ENSMUSG00000053528	A530021J07Rik	1.18778	3.52803e-10	-1.51648	6.10269e-11	-0.0021916	0.998321	12.9169	13.8429	21.4478	73.585	53.2237	69.2639	18.3328	15.7684	14.3928				protein_coding	Riken cDNA A530021J07 gene [Source:MGI Symbol;Acc:MGI:3687211]	{ECO: |ENSEMBL: }	GO:0003674; GO:0005575; GO:0008150	molecular_function; cellular_component; biological_process
ENSMUSG00000019866	Aim1	1.1829	8.78778e-32	1.28615	4.05269e-72	2.55257	3.62208e-161	15.337	13.2098	16.6771	39.2004	35.9474	38.2843	95.0268	91.5102	97.8738	AI462491, AI463325	11630	uc007ezq.2	protein_coding	absent in melanoma 1 [Source:MGI Symbol;Acc:MGI:109544]	ABSENT IN MELANOMA 1 BETA/GAMMA CRYSTALLIN DOMAIN CONTAINING	GO:0003674; GO:0005575; GO:0008150	molecular_function; cellular_component; biological_process
ENSMUSG00000002083	Bbc3	1.17661	2.07888e-13	1.26224	8.32544e-24	2.72017	2.06947e-72	8.29669	8.56222	9.47573	26.2724	22.9444	29.8164	62.2456	70.3923	68.6218	PUMA, PUMA/JFY1	170770	uc009fho.2	protein_coding	BCL2 binding component 3 [Source:MGI Symbol;Acc:MGI:2181667]	BCL 2 BINDING COMPONENT 3 P53 UP REGULATED MODULATOR OF APOPTOSIS	GO:0005740; GO:0030308; GO:0042771; GO:0043065; GO:0071479; GO:0072332; GO:0097190; GO:1900740; GO:1901998; GO:0006810; GO:0008150; GO:0007165; GO:0008219; GO:0006950; GO:0005575; GO:0005622; GO:0005623; GO:0005737; GO:0005739; GO:0043226; GO:0007568; GO:0051604; GO:0003674; GO:0007005; GO:0001836; GO:0005515; GO:0006919; GO:0006974; GO:0008340; GO:0034976; GO:0043525; GO:0045926; GO:0070059; GO:…	mitochondrial envelope; negative regulation of cell growth; intrinsic apoptotic signaling pathway in response to DNA damage by p53 class mediator; positive regulation of apoptotic process; cellular response to ionizing radiation; intrinsic apoptotic signaling pathway by p53 class mediator; apoptotic signaling pathway; positive regulation of protein insertion into mitochondrial membrane involved i…
ENSMUSG00000025780	Itih5	1.17225	2.46575e-10	0.897329	0.000227336	3.5404	1.14548e-32	0.15621	0.02267	0.0401419	2.04568	1.79607	1.07697	3.0866	4.41914	3.77127	4631408O11Rik, 5430408M01Rik, E130106B02	209378	uc008ihr.1	protein_coding	inter-alpha (globulin) inhibitor H5 [Source:MGI Symbol;Acc:MGI:1925751]	INTER ALPHA TRYPSIN INHIBITOR HEAVY CHAIN PRECURSOR ITI HEAVY CHAIN ITI INTER ALPHA INHIBITOR HEAVY CHAIN	GO:0008150; GO:0005575; GO:0005576; GO:0003674; GO:0030234; GO:0004867; GO:0010951; GO:0030212	biological_process; cellular_component; extracellular region; molecular_function; enzyme regulator activity; serine-type endopeptidase inhibitor activity; negative regulation of endopeptidase activity; hyaluronan metabolic process
ENSMUSG00000017754	Pltp	1.11164	1.63824e-08	0.550542	0.0237096	2.3046	2.6665e-18	1.84643	1.39807	1.11401	7.03296	7.3626	6.76471	10.1479	11.854	12.0649	Bpife, OD107	18830	uc008nwn.1	protein_coding	phospholipid transfer protein [Source:MGI Symbol;Acc:MGI:103151]	PHOSPHOLIPID TRANSFER PRECURSOR LIPID TRANSFER II	GO:0008289; GO:0010189; GO:0030317; GO:0008150; GO:0009058; GO:0044281; GO:0003674; GO:0006810; GO:0006869; GO:0040011; GO:0048870; GO:0005615	lipid binding; vitamin E biosynthetic process; sperm motility; biological_process; biosynthetic process; small molecule metabolic process; molecular_function; transport; lipid transport; locomotion; cell motility; extracellular space
ENSMUSG00000088609	Gm24187	1.1065	8.92116e-16	-0.442077	0.278373	0.229005	0.728793	1031.99	1184.53	1491.03	3389.26	3455.72	2548.54	2464.76	692.149	1822.86				miRNA	predicted gene, 24187 [Source:MGI Symbol;Acc:MGI:5453964]
ENSMUSG00000028476	Reck	1.10398	9.98586e-13	0.687384	5.14883e-06	1.99239	2.9954e-31	4.77716	5.17155	3.98143	13.4488	11.6316	13.2533	18.1117	25.5382	21.352	mRECK, St15	53614	uc012ddg.1; uc012ddh.1	protein_coding	reversion-inducing-cysteine-rich protein with kazal motifs [Source:MGI Symbol;Acc:MGI:1855698]	REVERSION INDUCING CYSTEINE RICH WITH KAZAL MOTIFS PRECURSOR	GO:0008150; GO:0030198; GO:0005575; GO:0005623; GO:0005886; GO:0003674; GO:0030234; GO:0021700; GO:0048856; GO:0001955; GO:0004866; GO:0004867; GO:0007566; GO:0010951; GO:0031225	biological_process; extracellular matrix organization; cellular_component; cell; plasma membrane; molecular_function; enzyme regulator activity; developmental maturation; anatomical structure development; blood vessel maturation; endopeptidase inhibitor activity; serine-type endopeptidase inhibitor activity; embryo implantation; negative regulation of endopeptidase activity; anchored component of…
ENSMUSG00000078606	Gm4070	1.0898	5.54554e-34	0.556261	1.1886e-14	1.70531	3.04508e-85	18.7603	17.1659	17.0271	40.7965	39.829	41.9244	59.8755	62.1521	61.3527			uc009izo.1; uc009izn.1	protein_coding	predicted gene 4070 [Source:MGI Symbol;Acc:MGI:3782245]	UP REGULATOR OF CELL PROLIFERATION HBV X UP REGULATED GENE 4 HOMOLOG HBXAG UP REGULATED GENE 4 HOMOLOG	GO:0005575; GO:0005622; GO:0005623; GO:0005634; GO:0043226; GO:0003674; GO:0043167; GO:0005525; GO:0005737	cellular_component; intracellular; cell; nucleus; organelle; molecular_function; ion binding; GTP binding; cytoplasm
ENSMUSG00000070407	Hs3st3b1	1.0885	6.16425e-11	0.593535	4.97156e-05	1.95832	1.6818e-33	7.74793	4.99608	5.10132	21.0306	14.2422	15.3353	26.4702	26.5857	26.4655	3-OST-3B, 3Ost3b, 3OST3B1, AU041882, AW536289, Hs3st3b, m3-OST-3B	54710	uc007jkn.1	protein_coding	heparan sulfate (glucosamine) 3-O-sulfotransferase 3B1 [Source:MGI Symbol;Acc:MGI:1333853]	HEPARAN SULFATE GLUCOSAMINE 3 O SULFOTRANSFERASE HEPARAN SULFATE D GLUCOSAMINYL 3 O SULFOTRANSFERASE 3 OST HEPARAN SULFATE 3 O SULFOTRANSFERASE H3 OST	GO:0003674; GO:0006464; GO:0006790; GO:0008150; GO:0005575; GO:0005623; GO:0005886; GO:0005622; GO:0005737; GO:0005794; GO:0043226; GO:0005887; GO:0006477; GO:0008467; GO:0033872	molecular_function; cellular protein modification process; sulfur compound metabolic process; biological_process; cellular_component; cell; plasma membrane; intracellular; cytoplasm; Golgi apparatus; organelle; integral component of plasma membrane; protein sulfation; [heparan sulfate]-glucosamine 3-sulfotransferase 1 activity; [heparan sulfate]-glucosamine 3-sulfotransferase 3 activity
ENSMUSG00000034903	Cobll1	1.07738	5.39233e-08	2.35024	1.33104e-41	4.36097	1.52088e-88	0.394488	0.343502	0.38015	1.80368	1.54082	2.90862	11.6342	12.2488	16.2054	1810047P18Rik, Coblr1, D430044D16Rik	319876	uc008jwd.2; uc008jwa.2; uc008jwc.2; uc008jvz.2; uc008jwf.1	protein_coding	Cobl-like 1 [Source:MGI Symbol;Acc:MGI:2442894]	CORDON BLEU 1	GO:0003674; GO:0008150; GO:0070062	molecular_function; biological_process; extracellular vesicular exosome
ENSMUSG00000037419	Endod1	1.06708	2.3584e-08	0.937024	2.82032e-07	2.49626	2.36571e-34	1.74848	1.72282	2.12833	7.23082	4.70538	7.26098	13.3667	12.1914	14.5799	2210414F18Rik, 2310067E08Rik, C85344	71946	uc009oel.2	protein_coding	endonuclease domain containing 1 [Source:MGI Symbol;Acc:MGI:1919196]	ENDONUCLEASE DOMAIN CONTAINING 1 PRECURSOR EC_3.1.30.-	GO:0003674; GO:0043167; GO:0008150; GO:0004518; GO:0003676; GO:0004519; GO:0046872; GO:0090305; GO:0034641; GO:0070062; GO:0016020	molecular_function; ion binding; biological_process; nuclease activity; nucleic acid binding; endonuclease activity; metal ion binding; nucleic acid phosphodiester bond hydrolysis; cellular nitrogen compound metabolic process; extracellular vesicular exosome; membrane
ENSMUSG00000020978	Klhdc2	1.05795	5.9199e-18	-0.781779	6.59703e-12	0.372805	0.0359699	12.5191	14.6225	11.2549	33.7834	28.7015	29.3209	17.8767	18.3201	16.2306	2310022K15Rik, D12Ertd522e, HCLP-1, LCP	69554	uc007nsa.2	protein_coding	kelch domain containing 2 [Source:MGI Symbol;Acc:MGI:1916804]	KELCH DOMAIN CONTAINING	GO:0005575; GO:0005622; GO:0005623; GO:0005634; GO:0043226; GO:0003674; GO:0005515; GO:0008150	cellular_component; intracellular; cell; nucleus; organelle; molecular_function; protein binding; biological_process
ENSMUSG00000051339	2900026A02Rik	1.04494	8.83431e-08	1.39492	2.30359e-11	3.48289	1.49485e-38	0.140011	0.365745	0.377782	2.49742	1.6477	2.5741	5.77123	7.58364	8.61949	8430408O14Rik, A530094D01, AW539426, Gm449, mKIAA1671	243219	uc008yua.2	protein_coding	RIKEN cDNA 2900026A02 gene [Source:MGI Symbol;Acc:MGI:1920194]	UNCHARACTERIZED	GO:0005575; GO:0003674; GO:0008150	cellular_component; molecular_function; biological_process
ENSMUSG00000030523	Trpm1	1.03314	2.4603e-10	-1.7336	7.47364e-22	-0.553051	0.0799975	1.62583	2.58248	2.64451	5.77668	6.36569	5.63874	1.3747	1.99707	1.0999	4732499L03Rik, AI606771, Ltrpc1, melastatin, Mlsn1	17364	uc009hfw.2; uc009hfu.2; uc009hfp.2; uc009hfq.2; uc009hfs.2; uc009hft.2; uc012fmm.1; uc009hfx.1	protein_coding	transient receptor potential cation channel, subfamily M, member 1 [Source:MGI Symbol;Acc:MGI:1330305]	TRANSIENT RECEPTOR POTENTIAL CATION CHANNEL SUBFAMILY M MEMBER LONG TRANSIENT RECEPTOR POTENTIAL CHANNEL; UNKNOWN	GO:0005261; GO:0007165; GO:0016021; GO:0035841; GO:0046548; GO:0071482; GO:0098655; GO:0008150; GO:0030154; GO:0048856; GO:0005575; GO:0005623; GO:0003674; GO:0022857; GO:0006810; GO:0055085; GO:0042592; GO:0005886; GO:0005262; GO:0007216; GO:0060402; GO:0070588; GO:0007601; GO:0006812	cation channel activity; signal transduction; integral component of membrane; new growing cell tip; retinal rod cell development; cellular response to light stimulus; cation transmembrane transport; biological_process; cell differentiation; anatomical structure development; cellular_component; cell; molecular_function; transmembrane transporter activity; transport; transmembrane transport; homeos…
ENSMUSG00000002228	Ppm1j	1.02843	1.61836e-07	2.63969	1.07881e-61	4.75627	2.41109e-97	0.597548	1.56095	1.10559	9.93008	6.01371	7.50704	60.5215	60.8562	63.1868	2310008J22Rik, PP2Czeta, Ppp2cz	71887	uc008quk.1	protein_coding	protein phosphatase 1J [Source:MGI Symbol;Acc:MGI:1919137]	PHOSPHATASE EC_3.1.3.16	GO:0003674; GO:0016791; GO:0004722; GO:0005515; GO:0006470; GO:0006464; GO:0008150	molecular_function; phosphatase activity; protein serine/threonine phosphatase activity; protein binding; protein dephosphorylation; cellular protein modification process; biological_process
ENSMUSG00000030257	Srgap3	1.02823	6.96967e-08	0.733334	0.00854213	2.97183	2.76081e-23	0.0626297	0.145427	0.128754	1.03701	0.864127	1.88709	2.60618	1.90142	2.87285	AI452337, Arhgap14, D130026O08Rik, Gbi, MEGAP, mKIAA0411, WRP	259302	uc009deh.1	protein_coding	SLIT-ROBO Rho GTPase activating protein 3 [Source:MGI Symbol;Acc:MGI:2152938]	SLIT ROBO RHO GTPASE ACTIVATING RHO GTPASE ACTIVATING; UNKNOWN	GO:0005515; GO:0005622; GO:0007165; GO:0008150; GO:0005575; GO:0005623; GO:0003674	protein binding; intracellular; signal transduction; biological_process; cellular_component; cell; molecular_function
ENSMUSG00000022661	Cd200	1.02509	3.03089e-07	-0.723221	0.0189748	0.706919	0.0995679	0.928979	1.45604	0.668427	4.64253	5.9815	4.55447	3.30652	1.19652	2.69133	Mox2, OX2	17470	uc007zim.1; uc007zio.1	protein_coding	CD200 antigen [Source:MGI Symbol;Acc:MGI:1196990]	OX 2 MEMBRANE GLYCOPROTEIN PRECURSOR MRC OX 2 ANTIGEN CD200 ANTIGEN	GO:0005515; GO:0016021; GO:0005575; GO:0003674; GO:0016020	protein binding; integral component of membrane; cellular_component; molecular_function; membrane
ENSMUSG00000022696	Sidt1	1.01243	6.6736e-40	0.489312	3.45834e-12	1.54284	8.74141e-89	95.0287	87.6833	99.0898	195.899	196.527	212.84	271.936	285.85	305.984	AW045928, B830021E24Rik	320007	uc007zhd.1; uc033gzb.1	protein_coding	SID1 transmembrane family, member 1 [Source:MGI Symbol;Acc:MGI:2443155]	SID1 TRANSMEMBRANE FAMILY MEMBER PRECURSOR; UNKNOWN	GO:0003674; GO:0005575; GO:0008150; GO:0016021; GO:0033227; GO:0051033; GO:0022857; GO:0006810	molecular_function; cellular_component; biological_process; integral component of membrane; dsRNA transport; RNA transmembrane transporter activity; transmembrane transporter activity; transport
ENSMUSG00000055170	Ifng	1.01094	1.05963e-07	2.43105	1.93894e-33	2.54011	8.44899e-14	1.53362	0.741894	0	9.5418	7.60654	10.965	103.152	67.7243	49.367	Ifg, IFN-g	15978	uc007hdy.1	protein_coding	interferon gamma [Source:MGI Symbol;Acc:MGI:107656]	INTERFERON GAMMA PRECURSOR IFN GAMMA	GO:0008150; GO:0002376; GO:0006950; GO:0007165; GO:0040011; GO:0048870; GO:0005575; GO:0005623; GO:0005886; GO:0008219; GO:0005576; GO:0005615; GO:0003674; GO:0030154; GO:0048856; GO:0042592; GO:0001781; GO:0002250; GO:0002302; GO:0005125; GO:0005133; GO:0005515; GO:0006355; GO:0006925; GO:0006959; GO:0009615; GO:0009897; GO:0019882; GO:0030593; GO:0030968; GO:0031642; GO:0032735; GO:0032760; GO:…	biological_process; immune system process; response to stress; signal transduction; locomotion; cell motility; cellular_component; cell; plasma membrane; cell death; extracellular region; extracellular space; molecular_function; cell differentiation; anatomical structure development; homeostatic process; neutrophil apoptotic process; adaptive immune response; CD8-positive, alpha-beta T cell diffe…
ENSMUSG00000049804	Armcx4	0.998164	2.37306e-07	-0.302978	0.349616	1.02706	0.000251318	1.05462	0.985505	1.22946	4.06547	2.6722	3.46797	2.74661	2.23629	2.98079	AI448196, Gm195	100503043	uc029xmw.1	protein_coding	armadillo repeat containing, X-linked 4 [Source:MGI Symbol;Acc:MGI:2147887]	ARMADILLO REPEAT CONTAINING X LINKED	GO:0003674; GO:0005575; GO:0008150	molecular_function; cellular_component; biological_process
ENSMUSG00000027330	Cdc25b	0.993572	3.58276e-17	-0.0846687	0.684929	0.998606	3.42399e-15	18.0408	16.6218	20.4155	44.5957	37.3441	40.5724	37.8155	38.6765	40.0583	AI604853	12531	uc008mky.3; uc008mkz.3	protein_coding	cell division cycle 25B [Source:MGI Symbol;Acc:MGI:99701]	M PHASE INDUCER PHOSPHATASE EC_3.1.3.48 DUAL SPECIFICITY PHOSPHATASE	GO:0006464; GO:0008150; GO:0000003; GO:0007049; GO:0051301; GO:0007067; GO:0005575; GO:0005622; GO:0005623; GO:0005815; GO:0005856; GO:0043226; GO:0005737; GO:0005634; GO:0003674; GO:0016791; GO:0021700; GO:0030154; GO:0048856; GO:0000922; GO:0001556; GO:0004725; GO:0005813; GO:0007144; GO:0035335; GO:0045860; GO:0005515; GO:0006468; GO:0032467; GO:0019901; GO:0045931	cellular protein modification process; biological_process; reproduction; cell cycle; cell division; mitotic nuclear division; cellular_component; intracellular; cell; microtubule organizing center; cytoskeleton; organelle; cytoplasm; nucleus; molecular_function; phosphatase activity; developmental maturation; cell differentiation; anatomical structure development; spindle pole; oocyte maturation;…
ENSMUSG00000020178	Adora2a	0.977902	5.72345e-09	1.50064	6.98209e-41	2.7006	2.44549e-70	7.62966	11.2375	7.38364	23.3113	21.0143	22.7567	66.9772	71.2377	63.6364	A2AAR, A2aR, AA2AR	11540	uc007fqh.1	protein_coding	adenosine A2a receptor [Source:MGI Symbol;Acc:MGI:99402]	ADENOSINE RECEPTOR	GO:0007267; GO:0008150; GO:0005575; GO:0007165; GO:0005623; GO:0005886; GO:0003674; GO:0004871; GO:0001609; GO:0001963; GO:0001973; GO:0001975; GO:0007186; GO:0007189; GO:0007626; GO:0016020; GO:0030819; GO:0032230; GO:0042755; GO:0046636; GO:0050728; GO:0060080; GO:2001235; GO:0030424; GO:0005515; GO:0046982; GO:0007271; GO:0042493; GO:0043025; GO:0030425; GO:0048812; GO:0030673; GO:0007205; GO:…	cell-cell signaling; biological_process; cellular_component; signal transduction; cell; plasma membrane; molecular_function; signal transducer activity; G-protein coupled adenosine receptor activity; synaptic transmission, dopaminergic; adenosine receptor signaling pathway; response to amphetamine; G-protein coupled receptor signaling pathway; adenylate cyclase-activating G-protein coupled recept…
ENSMUSG00000051335	Gfod1	0.963634	1.90017e-07	0.487918	0.0194217	1.78091	5.80512e-20	1.91643	2.04555	2.04932	6.89541	4.51566	5.01983	8.44554	7.72068	8.11539	9630032O13, AI850995	328232	uc007qfx.1	protein_coding	glucose-fructose oxidoreductase domain containing 1 [Source:MGI Symbol;Acc:MGI:2145304]	GLUCOSE FRUCTOSE OXIDOREDUCTASE DOMAIN CONTAINING PRECURSOR EC 1	GO:0003674; GO:0016491; GO:0008150; GO:0005575; GO:0005576; GO:0055114	molecular_function; oxidoreductase activity; biological_process; cellular_component; extracellular region; oxidation-reduction process
ENSMUSG00000024066	Xdh	0.954657	1.51438e-14	0.195826	0.217942	1.25112	3.82582e-23	16.7249	13.5872	16.4541	38.0262	32.9345	30.9823	41.0488	41.5196	36.129	XO, Xor, Xox-1, Xox1	22436	uc008dno.2	protein_coding	xanthine dehydrogenase [Source:MGI Symbol;Acc:MGI:98973]	ALDEHYDE OXIDASE EC_1.2.3.1 AZAHETEROCYCLE HYDROXYLASE EC_1.17.3.-	GO:0003674; GO:0043167; GO:0008150; GO:0016491; GO:0009056; GO:0034641; GO:0044281; GO:0000003; GO:0006810; GO:0048856; GO:0005575; GO:0005622; GO:0005623; GO:0005737; GO:0005777; GO:0043226; GO:0004854; GO:0004855; GO:0005506; GO:0005515; GO:0007595; GO:0008762; GO:0009055; GO:0009115; GO:0030151; GO:0030856; GO:0043546; GO:0050660; GO:0051537; GO:0055114; GO:0005615; GO:0042803; GO:0010629; GO:…	molecular_function; ion binding; biological_process; oxidoreductase activity; catabolic process; cellular nitrogen compound metabolic process; small molecule metabolic process; reproduction; transport; anatomical structure development; cellular_component; intracellular; cell; cytoplasm; peroxisome; organelle; xanthine dehydrogenase activity; xanthine oxidase activity; iron ion binding; protein bi…
ENSMUSG00000068227	Il2rb	0.950429	7.75578e-22	2.14726	4.88674e-135	3.18674	5.60799e-288	147.333	129.642	156.34	346.102	257.256	308.324	1344.41	1333.24	1581.38	CD122, IL-15Rbeta, Il-2/15Rbeta, Il-2Rbeta, IL15Rbeta, p70	16185	uc007wpk.2	protein_coding	interleukin 2 receptor, beta chain [Source:MGI Symbol;Acc:MGI:96550]	INTERLEUKIN 2 RECEPTOR SUBUNIT BETA PRECURSOR IL 2 RECEPTOR SUBUNIT BETA IL 2R SUBUNIT BETA IL 2RB HIGH AFFINITY IL 2 RECEPTOR SUBUNIT BETA P70 75 CD122 ANTIGEN	GO:0005575; GO:0005623; GO:0005886; GO:0009897; GO:0016021; GO:0019976; GO:0003674; GO:0016020; GO:0043066; GO:0019221; GO:0004911	cellular_component; cell; plasma membrane; external side of plasma membrane; integral component of membrane; interleukin-2 binding; molecular_function; membrane; negative regulation of apoptotic process; cytokine-mediated signaling pathway; interleukin-2 receptor activity
ENSMUSG00000051354	Samd3	0.949454	2.76201e-07	4.51995	1.46516e-202	6.72313	3.9249e-176	0.115743	0.25196	0	2.40429	2.86513	2.12794	73.336	78.9839	97.5566	Gm623	268288	uc007ery.1; uc011xbx.1	protein_coding	sterile alpha motif domain containing 3 [Source:MGI Symbol;Acc:MGI:2685469]	STERILE ALPHA MOTIF DOMAIN CONTAINING 3 SAM DOMAIN CONTAINING 3	GO:0003674; GO:0005575; GO:0008150	molecular_function; cellular_component; biological_process
ENSMUSG00000059325	Hopx	0.948146	3.54062e-09	1.56523	1.39888e-62	2.68911	2.44998e-77	18.7225	26.226	36.1886	60.5304	62.3231	67.7617	197.701	191.155	201.682			uc012dxq.1; uc008xvv.2; uc008xvw.2	protein_coding	HOP homeobox [Source:MGI Symbol;Acc:MGI:1916782]	UNKNOWN	GO:0008150; GO:0048856; GO:0006464; GO:0051276; GO:0009058; GO:0034641; GO:0005575; GO:0005622; GO:0005623; GO:0005737; GO:0005634; GO:0043226; GO:0003674; GO:0003677; GO:0009790; GO:0030154; GO:0048646; GO:0000122; GO:0001829; GO:0005515; GO:0006351; GO:0007507; GO:0008016; GO:0016575; GO:0043393; GO:0043415; GO:0048286; GO:0051155; GO:0045596	biological_process; anatomical structure development; cellular protein modification process; chromosome organization; biosynthetic process; cellular nitrogen compound metabolic process; cellular_component; intracellular; cell; cytoplasm; nucleus; organelle; molecular_function; DNA binding; embryo development; cell differentiation; anatomical structure formation involved in morphogenesis; negative…
ENSMUSG00000069833	Ahnak	0.938983	1.14007e-30	1.35552	3.33181e-77	2.34002	6.29936e-172	31.5896	33.8715	29.8942	66.2267	66.1396	62.8764	165.926	160.75	188.707	DY6	66395	uc008gok.2; uc008goj.2	protein_coding	AHNAK nucleoprotein (desmoyokin) [Source:MGI Symbol;Acc:MGI:1316648]	ASSOCIATED	GO:0005911; GO:0005575; GO:0005634; GO:0005829; GO:0005886; GO:0015629; GO:0031982; GO:0043034; GO:0043484; GO:0044291; GO:0051259; GO:0097493; GO:0030315; GO:0045121; GO:0005623; GO:0003674; GO:0005198; GO:0006461; GO:0008150; GO:0022607; GO:0065003; GO:0005622; GO:0005737; GO:0043226; GO:0005856; GO:0070062; GO:0016020; GO:0044822; GO:1901385; GO:0005925; GO:0005765; GO:0044548	cell-cell junction; cellular_component; nucleus; cytosol; plasma membrane; actin cytoskeleton; vesicle; costamere; regulation of RNA splicing; cell-cell contact zone; protein oligomerization; structural molecule activity conferring elasticity; T-tubule; membrane raft; cell; molecular_function; structural molecule activity; protein complex assembly; biological_process; cellular component assembly;…
ENSMUSG00000028033	Kcnq5	0.938495	4.43856e-06	0.598474	0.0195525	2.19073	3.70792e-15	0.401241	0.535719	0.288704	1.98102	1.84536	1.68027	2.94028	3.17459	3.24511	7730402H11, 9230107O05Rik, AA589396, D1Mgi1	226922	uc007alq.2; uc011wio.1	protein_coding	potassium voltage-gated channel, subfamily Q, member 5 [Source:MGI Symbol;Acc:MGI:1924937]	POTASSIUM VOLTAGE GATED CHANNEL SUBFAMILY KQT MEMBER 1 IKS PRODUCING SLOW VOLTAGE GATED POTASSIUM CHANNEL SUBUNIT ALPHA KQT 1 VOLTAGE GATED POTASSIUM CHANNEL SUBUNIT KV7 1	GO:0008150; GO:0005575; GO:0005623; GO:0005886; GO:0043234; GO:0006810; GO:0003674; GO:0022857; GO:0005249; GO:0005251; GO:0006813; GO:0008076; GO:0034765; GO:0071805; GO:0055085	biological_process; cellular_component; cell; plasma membrane; protein complex; transport; molecular_function; transmembrane transporter activity; voltage-gated potassium channel activity; delayed rectifier potassium channel activity; potassium ion transport; voltage-gated potassium channel complex; regulation of ion transmembrane transport; potassium ion transmembrane transport; transmembrane tr…
ENSMUSG00000045868	Gvin1	0.938259	7.69412e-18	0.617093	1.06184e-16	1.62452	2.40398e-51	23.0914	19.57	17.115	43.4637	41.0232	42.2366	64.02	64.646	69.6852			uc009izq.1; uc009izp.1	protein_coding	GTPase, very large interferon inducible 1 [Source:MGI Symbol;Acc:MGI:1921808]	UP REGULATOR OF CELL PROLIFERATION HBV X UP REGULATED GENE 4 HOMOLOG HBXAG UP REGULATED GENE 4 HOMOLOG
ENSMUSG00000098934	Gm18853	0.932946	2.79291e-06	0.386403	0.139244	1.74145	3.03511e-14	2.6882	2.73919	1.94012	7.80015	8.77352	5.69586	9.78967	10.4976	11.0812				unprocessed_pseudogene	predicted gene, 18853 [Source:MGI Symbol;Acc:MGI:5011038]
ENSMUSG00000043051	Disc1	0.926418	4.38971e-06	0.796421	0.00155099	2.55749	5.78287e-19	0.702889	0.376642	0.666921	3.85773	3.07177	2.56795	5.73092	5.9691	8.12572		244667	uc009nyc.1; uc009nyd.1; uc012gnb.1; uc009nyb.1	protein_coding	disrupted in schizophrenia 1 [Source:MGI Symbol;Acc:MGI:2447658]	DISRUPTED IN SCHIZOPHRENIA 1	GO:0007267; GO:0008150; GO:0007165; GO:0042592; GO:0005575; GO:0005623; GO:0005886; GO:0005622; GO:0005815; GO:0005856; GO:0005929; GO:0043226; GO:0008283; GO:0048856; GO:0040011; GO:0048870; GO:0030154; GO:0043234; GO:0003674; GO:0001764; GO:0002052; GO:0005515; GO:0005813; GO:0005874; GO:0008104; GO:0010975; GO:0021799; GO:0021846; GO:0030054; GO:0030177; GO:0031929; GO:0034613; GO:0036064; GO:…	cell-cell signaling; biological_process; signal transduction; homeostatic process; cellular_component; cell; plasma membrane; intracellular; microtubule organizing center; cytoskeleton; cilium; organelle; cell proliferation; anatomical structure development; locomotion; cell motility; cell differentiation; protein complex; molecular_function; neuron migration; positive regulation of neuroblast pr…
ENSMUSG00000061436	Hipk2	0.925346	3.77993e-11	-0.0506295	0.896891	0.973433	7.45789e-08	5.88909	5.47252	6.99849	11.983	12.2609	16.1907	10.4172	11.6924	17.3225	1110014O20Rik, B230339E18Rik, Stank	15258	uc009bky.2; uc009bkz.2; uc009bkx.2; uc009bkw.2	protein_coding	homeodomain interacting protein kinase 2 [Source:MGI Symbol;Acc:MGI:1314872]	HOMEODOMAIN INTERACTING KINASE EC_2.7.11.1	GO:0000122; GO:0001102; GO:0001934; GO:0003714; GO:0004672; GO:0004674; GO:0005515; GO:0005524; GO:0005634; GO:0005737; GO:0006351; GO:0006468; GO:0007179; GO:0007224; GO:0007628; GO:0008284; GO:0008344; GO:0009952; GO:0010842; GO:0016605; GO:0018105; GO:0018107; GO:0030182; GO:0030511; GO:0032092; GO:0042771; GO:0043388; GO:0043524; GO:0045944; GO:0046330; GO:0046790; GO:0048596; GO:0050882; GO:…	negative regulation of transcription from RNA polymerase II promoter; RNA polymerase II activating transcription factor binding; positive regulation of protein phosphorylation; transcription corepressor activity; protein kinase activity; protein serine/threonine kinase activity; protein binding; ATP binding; nucleus; cytoplasm; transcription, DNA-templated; protein phosphorylation; transforming g…
ENSMUSG00000059810	Rgs3	0.925288	1.71247e-15	0.610974	9.17217e-10	1.63207	1.00017e-57	8.18819	8.95383	7.95665	20.0874	16.9232	16.0459	27.4498	28.5381	27.3422	4930506N09Rik, C2pa, C2PA-RGS3, PDZ-RGS3, RGS3S	50780	uc008tfd.2; uc012dfu.1; uc008tfe.2; uc008tfg.1; uc008tfh.2; uc008tfi.2	protein_coding	regulator of G-protein signaling 3 [Source:MGI Symbol;Acc:MGI:1354734]	REGULATOR OF G SIGNALING 3 RGS3	GO:0005096; GO:0005634; GO:0005737; GO:0005886; GO:0007186; GO:0043547; GO:0008150; GO:0007165; GO:0005575; GO:0005623; GO:0005622; GO:0043226; GO:0003674; GO:0030234; GO:0038032	GTPase activator activity; nucleus; cytoplasm; plasma membrane; G-protein coupled receptor signaling pathway; positive regulation of GTPase activity; biological_process; signal transduction; cellular_component; cell; intracellular; organelle; molecular_function; enzyme regulator activity; termination of G-protein coupled receptor signaling pathway
ENSMUSG00000030653	Pde2a	0.921472	6.3454e-33	0.802736	1.67068e-33	1.76467	1.68309e-126	126.525	132.028	145.034	264.902	256.09	290.546	474.313	462.94	504.787	CGS-PDE, cGSPDE	207728	uc012fqk.2; uc009iop.3	protein_coding	phosphodiesterase 2A, cGMP-stimulated [Source:MGI Symbol;Acc:MGI:2446107]	CGMP DEPENDENT 3' 5' CYCLIC PHOSPHODIESTERASE EC_3.1.4.17 CYCLIC GMP STIMULATED PHOSPHODIESTERASE CGS PDE CGSPDE	GO:0030424; GO:0030425; GO:0030823; GO:0046872; GO:0003674; GO:0043167; GO:0008150; GO:0005575; GO:0005623; GO:0005829; GO:0005737; GO:0000122; GO:0005886; GO:0005634; GO:0042803; GO:0048471; GO:0097011; GO:0071560; GO:0071321; GO:0046069; GO:0043117; GO:0043116; GO:0036006; GO:0035690; GO:0033159; GO:0030911; GO:0030553; GO:0030552; GO:0030224; GO:0019934; GO:0019933; GO:0006198; GO:0004118; GO:…	axon; dendrite; regulation of cGMP metabolic process; metal ion binding; molecular_function; ion binding; biological_process; cellular_component; cell; cytosol; cytoplasm; negative regulation of transcription from RNA polymerase II promoter; plasma membrane; nucleus; protein homodimerization activity; perinuclear region of cytoplasm; cellular response to granulocyte macrophage colony-stimulating …
ENSMUSG00000029658	Wdr95	0.915714	1.6309e-06	1.55772	4.9251e-13	3.89453	1.7123e-49	0.35492	0.721111	0	2.24383	5.18503	3.98762	14.3975	13.5507	16.923	4930434E21Rik	381693	uc009apv.1	protein_coding	WD40 repeat domain 95 [Source:MGI Symbol;Acc:MGI:1923042]	{ECO: |EMBL: 1}	GO:0003674; GO:0005575; GO:0008150	molecular_function; cellular_component; biological_process
ENSMUSG00000086564	Cd101	0.906465	6.07827e-07	0.706615	7.14455e-06	1.85713	2.26186e-22	5.8694	4.84181	3.61989	12.6107	11.4328	12.1161	22.1198	19.8656	20.0246	Gm1016, Gm734, Igsf2	630146	uc012cuu.1; uc008qrd.2	protein_coding	CD101 antigen [Source:MGI Symbol;Acc:MGI:2685862]	IMMUNOGLOBULIN SUPERFAMILY MEMBER PRECURSOR GLU TRP ILE EWI MOTIF CONTAINING EWI ANTIGEN	GO:0003674; GO:0008150; GO:0002763; GO:0016021; GO:0005575; GO:0070062	molecular_function; biological_process; positive regulation of myeloid leukocyte differentiation; integral component of membrane; cellular_component; extracellular vesicular exosome
ENSMUSG00000024300	Myo1f	0.905082	2.95891e-16	1.72415	2.44429e-79	2.73062	6.99123e-194	21.5135	21.8308	23.1678	47.2142	38.7599	51.621	156.26	147.056	172.262	C330006B10Rik	17916	uc008byu.2; uc012api.1	protein_coding	myosin IF [Source:MGI Symbol;Acc:MGI:107711]	UNCONVENTIONAL MYOSIN IE UNCONVENTIONAL MYOSIN 1E	GO:0002446; GO:0003674; GO:0003774; GO:0005524; GO:0007162; GO:0008152; GO:0016459; GO:0030335; GO:0030864; GO:0031941; GO:0032956; GO:0043312; GO:0045088; GO:0050830; GO:0006950; GO:0008150; GO:0002376; GO:0006810; GO:0016192; GO:0005575; GO:0005622; GO:0005623; GO:0005856; GO:0043226; GO:0043234; GO:0005737; GO:0043167	neutrophil mediated immunity; molecular_function; motor activity; ATP binding; negative regulation of cell adhesion; metabolic process; myosin complex; positive regulation of cell migration; cortical actin cytoskeleton; filamentous actin; regulation of actin cytoskeleton organization; neutrophil degranulation; regulation of innate immune response; defense response to Gram-positive bacterium; resp…
ENSMUSG00000049608	Gpr55	0.893878	3.54062e-09	-1.61843	9.31643e-20	-0.654571	0.0138311	8.34643	7.79712	7.585	16.524	16.8679	19.1388	4.33982	4.04274	6.50546	Gm218, Lpir1	227326	uc007buq.1	protein_coding	G protein-coupled receptor 55 [Source:MGI Symbol;Acc:MGI:2685064]	G COUPLED RECEPTOR 55	GO:0008150; GO:0005575; GO:0005623; GO:0005886; GO:0005887; GO:0007202; GO:0035025; GO:0070374; GO:0045671; GO:0038171; GO:0004949; GO:0045453	biological_process; cellular_component; cell; plasma membrane; integral component of plasma membrane; activation of phospholipase C activity; positive regulation of Rho protein signal transduction; positive regulation of ERK1 and ERK2 cascade; negative regulation of osteoclast differentiation; cannabinoid signaling pathway; cannabinoid receptor activity; bone resorption
ENSMUSG00000028937	Acot7	0.893652	2.33198e-08	1.42522	5.12186e-30	2.5054	5.25232e-64	10.1676	11.0458	11.3471	24.8376	22.8702	25.6659	71.1627	62.1381	78.5503	2410041A17Rik, Ach1, Act, Bach, Cte-II, CTE-IIa, Lach1	70025	uc008vzx.2; uc008vzy.2; uc008vzz.2	protein_coding	acyl-CoA thioesterase 7 [Source:MGI Symbol;Acc:MGI:1917275]	CYTOSOLIC ACYL COENZYME A THIOESTER HYDROLASE EC_3.1.2.2 ACYL COA THIOESTERASE 7 BRAIN ACYL COA HYDROLASE BACH CTE IIA CTE II LONG CHAIN ACYL COA THIOESTER HYDROLASE	GO:0005829; GO:0009062; GO:0016290; GO:0043005; GO:0044297; GO:0052689; GO:0003674; GO:0005575; GO:0005623; GO:0006629; GO:0008150; GO:0009056; GO:0044281; GO:0005622; GO:0005737; GO:0070062; GO:0005515; GO:0005634; GO:0042803; GO:1900535; GO:0051792; GO:0036116; GO:0036114; GO:0036042; GO:0015937; GO:0000062; GO:0047617	cytosol; fatty acid catabolic process; palmitoyl-CoA hydrolase activity; neuron projection; cell body; carboxylic ester hydrolase activity; molecular_function; cellular_component; cell; lipid metabolic process; biological_process; catabolic process; small molecule metabolic process; intracellular; cytoplasm; extracellular vesicular exosome; protein binding; nucleus; protein homodimerization activ…
ENSMUSG00000038807	Rap1gap2	0.885041	1.9943e-05	0.841093	2.75274e-05	2.23194	4.916e-20	0.558228	1.10718	0.956336	3.08102	2.91975	2.56575	5.67339	5.56363	5.95231	AU067654, Garnl4, Gm1561, mKIAA1039	380711	uc007kbx.1	protein_coding	RAP1 GTPase activating protein 2 [Source:MGI Symbol;Acc:MGI:3028623]	RAP1 GTPASE ACTIVATING 2 RAP1GAP2 GTPASE ACTIVATING RAP/RAN GAP DOMAIN 4	GO:0005575; GO:0005623; GO:0008150; GO:0030154; GO:0048856; GO:0005622; GO:0005737; GO:0010977; GO:0032854; GO:0043005; GO:0046582; GO:0003674; GO:0030234; GO:0005813; GO:0031965	cellular_component; cell; biological_process; cell differentiation; anatomical structure development; intracellular; cytoplasm; negative regulation of neuron projection development; positive regulation of Rap GTPase activity; neuron projection; Rap GTPase activator activity; molecular_function; enzyme regulator activity; centrosome; nuclear membrane
ENSMUSG00000027849	Syt6	0.87964	2.44129e-05	-1.99218	1.03974e-13	-0.853933	0.037741	0.599947	0.491676	0.925027	2.58173	2.83562	2.10868	0.193959	0.243506	0	3110037A08Rik, AW048930, sytVI	54524	uc033hyx.1; uc008qtc.2; uc008qtb.1; uc008qtd.2	protein_coding	synaptotagmin VI [Source:MGI Symbol;Acc:MGI:1859544]	SYNAPTOTAGMIN SYNAPTOTAGMIN; UNKNOWN	GO:0016021; GO:0005575; GO:0003674; GO:0043167; GO:0005622; GO:0005623; GO:0005737; GO:0016023; GO:0043226; GO:0000003; GO:0006810; GO:0008150; GO:0016192; GO:0005886; GO:0005829; GO:0005215; GO:0005515; GO:0007340; GO:0008021; GO:0019898; GO:0030054; GO:0042802; GO:0042803; GO:0046872; GO:0046982; GO:0048306; GO:0097038; GO:0005783; GO:0030276; GO:0019905; GO:0060478	integral component of membrane; cellular_component; molecular_function; ion binding; intracellular; cell; cytoplasm; cytoplasmic membrane-bounded vesicle; organelle; reproduction; transport; biological_process; vesicle-mediated transport; plasma membrane; cytosol; transporter activity; protein binding; acrosome reaction; synaptic vesicle; extrinsic component of membrane; cell junction; identical …
ENSMUSG00000021678	F2rl1	0.879437	1.19782e-16	0.639552	8.45866e-14	1.58612	5.89945e-55	48.1703	39.9936	45.9446	86.4709	90.6169	91.7648	136.74	141.297	151.047	Gpcr11, PAR-2, Par2	14063	uc011zda.2	protein_coding	coagulation factor II (thrombin) receptor-like 1 [Source:MGI Symbol;Acc:MGI:101910]	PROTEINASE ACTIVATED RECEPTOR PRECURSOR PAR COAGULATION FACTOR II RECEPTOR THROMBIN RECEPTOR	GO:0008150; GO:0002376; GO:0030154; GO:0048856; GO:0006810; GO:0008283; GO:0007165; GO:0006950; GO:0040011; GO:0048870; GO:0003674; GO:0005575; GO:0005623; GO:0004871; GO:0042592; GO:0003013; GO:0001965; GO:0002286; GO:0002741; GO:0003104; GO:0004930; GO:0006954; GO:0007204; GO:0007596; GO:0014068; GO:0015057; GO:0030335; GO:0031143; GO:0031274; GO:0031681; GO:0032795; GO:0032930; GO:0035025; GO:…	biological_process; immune system process; cell differentiation; anatomical structure development; transport; cell proliferation; signal transduction; response to stress; locomotion; cell motility; molecular_function; cellular_component; cell; signal transducer activity; homeostatic process; circulatory system process; G-protein alpha-subunit binding; T cell activation involved in immune response…
ENSMUSG00000037341	Slc9a7	0.87637	2.28282e-05	1.20263	4.23891e-10	2.55625	2.73138e-28	1.50797	1.68823	1.3286	5.15587	4.19617	4.8682	10.994	11.594	15.7	A530087D17Rik, NHE7	236727	uc009sst.1	protein_coding	solute carrier family 9 (sodium/hydrogen exchanger), member 7 [Source:MGI Symbol;Acc:MGI:2444530]	SODIUM/HYDROGEN EXCHANGER NA + /H + EXCHANGER NHE SOLUTE CARRIER FAMILY 9 MEMBER	GO:0005575; GO:0005622; GO:0005623; GO:0005737; GO:0005768; GO:0043226; GO:0006810; GO:0008150; GO:0055085; GO:0003674; GO:0022857; GO:0042592; GO:0005794; GO:0005802; GO:0006885; GO:0015385; GO:0015386; GO:0016021; GO:0035725; GO:0055038; GO:1902600	cellular_component; intracellular; cell; cytoplasm; endosome; organelle; transport; biological_process; transmembrane transport; molecular_function; transmembrane transporter activity; homeostatic process; Golgi apparatus; trans-Golgi network; regulation of pH; sodium:proton antiporter activity; potassium:proton antiporter activity; integral component of membrane; sodium ion transmembrane transpo…
ENSMUSG00000050271	D8Ertd82e	0.875565	4.91889e-14	1.07116	2.10306e-37	2.03133	1.31089e-88	10.9839	9.02364	11.4885	21.5228	18.9589	23.3891	45.3219	45.8278	46.5613	9830148H23, mFLJ00269, Sgk223	244418	uc009llf.2; uc009lld.2	protein_coding	DNA segment, Chr 8, ERATO Doi 82, expressed [Source:MGI Symbol;Acc:MGI:1196223]	PSEUDOPODIUM ENRICHED ATYPICAL KINASE 1 EC_2.7.10.2 SUGEN KINASE 269 TYROSINE KINASE SGK269	GO:0003674; GO:0004672; GO:0005524; GO:0005575; GO:0006468; GO:0006464; GO:0008150; GO:0043167; GO:0016301	molecular_function; protein kinase activity; ATP binding; cellular_component; protein phosphorylation; cellular protein modification process; biological_process; ion binding; kinase activity
ENSMUSG00000040084	Bub1b	0.873289	1.65931e-05	0.588599	0.05333	2.2375	3.72351e-13	0.433002	0.628397	0.296721	2.91128	1.91334	3.02213	3.66409	3.8508	6.35932	AU045529, BUBR1	12236	uc008lse.2	protein_coding	budding uninhibited by benzimidazoles 1 homolog, beta (S. cerevisiae) [Source:MGI Symbol;Acc:MGI:1333889]	MITOTIC CHECKPOINT SERINE/THREONINE KINASE BUB1 BETA EC_2.7.11.1 MAD3/BUB1 RELATED KINASE MITOTIC CHECKPOINT KINASE MAD3L	GO:0007049; GO:0007067; GO:0008150; GO:0051301; GO:0008219; GO:0006464; GO:0003674; GO:0043167; GO:0016301; GO:0005575; GO:0005622; GO:0005623; GO:0005694; GO:0043226; GO:0043234; GO:0000228; GO:0005634; GO:0000776; GO:0000778; GO:0000940; GO:0004674; GO:0005515; GO:0005524; GO:0006468; GO:0006915; GO:0007091; GO:0071459; GO:0005737; GO:0048471; GO:0034501; GO:0000777	cell cycle; mitotic nuclear division; biological_process; cell division; cell death; cellular protein modification process; molecular_function; ion binding; kinase activity; cellular_component; intracellular; cell; chromosome; organelle; protein complex; nuclear chromosome; nucleus; kinetochore; condensed nuclear chromosome kinetochore; condensed chromosome outer kinetochore; protein serine/threo…
ENSMUSG00000039153	Runx2	0.872044	2.92971e-05	2.98094	6.25855e-89	4.68472	4.40565e-138	0.768056	0.385059	0.394742	2.75367	1.41673	1.96121	19.5346	20.1062	20.9026	AML3, Cbf, Cbfa-1, Cbfa1, LS3, Osf2, Pebp2a1, PEBP2aA, Pebpa2a	12393	uc008cpz.3; uc012aty.2; uc008cqa.3; uc008cqi.3; uc008cpy.3; uc008cqb.3	protein_coding	runt related transcription factor 2 [Source:MGI Symbol;Acc:MGI:99829]	RUNT RELATED TRANSCRIPTION FACTOR ACUTE MYELOID LEUKEMIA CORE BINDING FACTOR SUBUNIT ALPHA CBF ALPHA ONCOGENE AML POLYOMAVIRUS ENHANCER BINDING 2 ALPHA SUBUNIT PEA2 ALPHA PEBP2 ALPHA SL3 3 ENHANCER FACTOR 1 ALPHA SUBUNIT SL3/AKV CORE BINDING FACTOR ALPHA ; UNKNOWN	GO:0000979; GO:0001501; GO:0001649; GO:0001958; GO:0002051; GO:0002062; GO:0002063; GO:0002076; GO:0003677; GO:0003682; GO:0003700; GO:0005515; GO:0005524; GO:0005634; GO:0005667; GO:0005737; GO:0008284; GO:0010628; GO:0019904; GO:0030217; GO:0030278; GO:0032332; GO:0035115; GO:0040036; GO:0042475; GO:0042487; GO:0043425; GO:0044212; GO:0045667; GO:0045669; GO:0045879; GO:0045893; GO:0045944; GO:…	RNA polymerase II core promoter sequence-specific DNA binding; skeletal system development; osteoblast differentiation; endochondral ossification; osteoblast fate commitment; chondrocyte differentiation; chondrocyte development; osteoblast development; DNA binding; chromatin binding; sequence-specific DNA binding transcription factor activity; protein binding; ATP binding; nucleus; transcription …
ENSMUSG00000031428	Zcchc18	0.871557	3.049e-05	1.77096	4.31149e-28	3.2242	5.91724e-52	1.8138	1.13862	0.650371	3.80962	3.69736	5.23464	15.8968	15.7748	18.4068			uc009ujk.1; uc009ujl.1; uc009ujm.1	protein_coding	zinc finger, CCHC domain containing 18 [Source:MGI Symbol;Acc:MGI:1914245]	ZINC FINGER CCHC DOMAIN CONTAINING	GO:0000988; GO:0003674; GO:0005575; GO:0005622; GO:0005623; GO:0005634; GO:0005654; GO:0043226; GO:0043167; GO:0003676; GO:0008270; GO:0016607; GO:0030374; GO:0030509; GO:0007165; GO:0008150	protein binding transcription factor activity; molecular_function; cellular_component; intracellular; cell; nucleus; nucleoplasm; organelle; ion binding; nucleic acid binding; zinc ion binding; nuclear speck; ligand-dependent nuclear receptor transcription coactivator activity; BMP signaling pathway; signal transduction; biological_process
ENSMUSG00000041782	Lad1	0.862563	3.35909e-05	-0.436074	0.189355	0.730908	0.0513478	2.6012	1.94895	1.30579	5.95516	6.72626	5.46813	4.60706	2.50439	5.25759		16763	uc007ctt.1	protein_coding	ladinin [Source:MGI Symbol;Acc:MGI:109343]	LADININ 1 LAD 1 LINEAR IGA DISEASE ANTIGEN LADA	GO:0005604; GO:0005575; GO:0005576; GO:0005578	basement membrane; cellular_component; extracellular region; proteinaceous extracellular matrix
ENSMUSG00000025068	Gsto1	0.862561	7.269e-07	1.00188	2.00554e-12	2.10179	1.41355e-39	9.92847	9.37327	11.4409	25.2018	24.3438	19.6945	49.6434	53.0741	46.7408	AA407097, AI194287, AU018802, GSTO 1-1, GSTX, p28, SPG-R	14873	uc008hvq.1	protein_coding	glutathione S-transferase omega 1 [Source:MGI Symbol;Acc:MGI:1342273]	GLUTATHIONE S TRANSFERASE OMEGA 1 GSTO 1 EC_2.5.1.18 GLUTATHIONE S TRANSFERASE OMEGA 1 1 GSTO 1 1 GLUTATHIONE DEPENDENT DEHYDROASCORBATE REDUCTASE EC_1.8.5.- 1 MONOMETHYLARSONIC ACID REDUCTASE MMA V REDUCTASE EC_1.20.-.- 4 2 S PHENACYL GLUTATHIONE REDUCTA	GO:0008150; GO:0003674; GO:0016491; GO:0009056; GO:0005975; GO:0044281; GO:0005575; GO:0005622; GO:0005623; GO:0005737; GO:0016765; GO:0004364; GO:0019852; GO:0042178; GO:0045174; GO:0050610; GO:0055114; GO:0071243; GO:0070062; GO:0060316; GO:0060315; GO:0010880	biological_process; molecular_function; oxidoreductase activity; catabolic process; carbohydrate metabolic process; small molecule metabolic process; cellular_component; intracellular; cell; cytoplasm; transferase activity, transferring alkyl or aryl (other than methyl) groups; glutathione transferase activity; L-ascorbic acid metabolic process; xenobiotic catabolic process; glutathione dehydroge…
ENSMUSG00000032089	Il10ra	0.859472	1.49547e-06	1.55303	1.40754e-31	2.66938	3.90151e-69	6.29141	5.63186	4.80487	11.0456	13.1233	15.044	42.1947	38.1362	44.8215	AW553859, CDw210, CDw210a, Il10r, mIL-10R	16154	uc009pfn.1; uc009pfp.1; uc009pfo.1	protein_coding	interleukin 10 receptor, alpha [Source:MGI Symbol;Acc:MGI:96538]	INTERLEUKIN 10 RECEPTOR SUBUNIT ALPHA PRECURSOR IL 10 RECEPTOR SUBUNIT ALPHA IL 10R SUBUNIT ALPHA IL 10RA CDW210A INTERLEUKIN 10 RECEPTOR SUBUNIT 1 IL 10R SUBUNIT 1 IL 10R1 CD210 ANTIGEN; UNKNOWN	GO:0016021; GO:0005575; GO:0005886; GO:0032496; GO:0019221; GO:0019969; GO:0004920	integral component of membrane; cellular_component; plasma membrane; response to lipopolysaccharide; cytokine-mediated signaling pathway; interleukin-10 binding; interleukin-10 receptor activity
ENSMUSG00000042121	Ssh1	0.857533	7.51441e-12	-0.0336513	0.918808	0.899056	2.02462e-09	7.7487	6.8882	8.41662	15.3335	13.8357	17.5417	15.8906	12.5764	17.3809	AW551225, Gm1394, Gm1395, mSSH-1L, SSH-1	231637	uc008yyy.1; uc008yyz.1; uc008yyx.1	protein_coding	slingshot homolog 1 (Drosophila) [Source:MGI Symbol;Acc:MGI:2686240]	PHOSPHATASE SLINGSHOT HOMOLOG EC_3.1.3.16 EC_3.1.3.- 48 SSH SSH; UNKNOWN	GO:0003677; GO:0003779; GO:0004721; GO:0004725; GO:0005737; GO:0006470; GO:0008064; GO:0008138; GO:0010591; GO:0032268; GO:0035335; GO:0050770; GO:0071318; GO:0008150; GO:0030154; GO:0048856; GO:0006464; GO:0003674; GO:0016791; GO:0005575; GO:0005622; GO:0005623; GO:0008092; GO:0005856; GO:0043226; GO:0005515; GO:0005886; GO:0005634; GO:0030036; GO:0000902; GO:0007010	DNA binding; actin binding; phosphoprotein phosphatase activity; protein tyrosine phosphatase activity; cytoplasm; protein dephosphorylation; regulation of actin polymerization or depolymerization; protein tyrosine/serine/threonine phosphatase activity; regulation of lamellipodium assembly; regulation of cellular protein metabolic process; peptidyl-tyrosine dephosphorylation; regulation of axonog…
ENSMUSG00000044348	Slc25a53	0.853024	6.02192e-06	0.977024	9.80068e-10	2.11679	1.54011e-31	2.32461	2.54144	1.6328	5.55196	5.91159	4.27379	11.0117	10.0872	12.9547	2310046F18Rik, 2810402A17Rik, AI448995, AI841128, Mcart6	67062	uc009ujj.2; uc009ujo.2; uc009ujp.1; uc009ujn.1; uc012hpc.1	protein_coding	solute carrier family 25, member 53 [Source:MGI Symbol;Acc:MGI:1914312]	SOLUTE CARRIER FAMILY 25 MEMBER 53 MITOCHONDRIAL CARRIER TRIPLE REPEAT 6	GO:0003674; GO:0005575; GO:0006810; GO:0008150; GO:0016021	molecular_function; cellular_component; transport; biological_process; integral component of membrane
ENSMUSG00000024521	Pmaip1	0.849898	5.19191e-05	0.39579	0.196535	1.88978	7.58803e-12	4.2752	2.57201	0.958794	15.1639	8.07517	7.50268	17.1493	12.2285	14.2153	Noxa	58801	uc008fft.1	protein_coding	phorbol-12-myristate-13-acetate-induced protein 1 [Source:MGI Symbol;Acc:MGI:1930146]	PHORBOL 12 MYRISTATE 13 ACETATE INDUCED 1 NOXA	GO:0007165; GO:0008150; GO:0008219; GO:0002376; GO:0042592; GO:0006950; GO:0051604; GO:0005575; GO:0005622; GO:0005623; GO:0005737; GO:0005739; GO:0043226; GO:0003674; GO:0007005; GO:0001836; GO:0005515; GO:0006919; GO:0006974; GO:0008630; GO:0009411; GO:0010165; GO:0010917; GO:0042771; GO:0042981; GO:0043029; GO:0043065; GO:0043517; GO:0043525; GO:0048147; GO:0072332; GO:1900740; GO:0006915; GO:…	signal transduction; biological_process; cell death; immune system process; homeostatic process; response to stress; protein maturation; cellular_component; intracellular; cell; cytoplasm; mitochondrion; organelle; molecular_function; mitochondrion organization; release of cytochrome c from mitochondria; protein binding; activation of cysteine-type endopeptidase activity involved in apoptotic pro…
ENSMUSG00000038127	Ccdc50	0.840718	3.25925e-08	0.412586	0.0100628	1.37981	1.23877e-16	5.88054	5.30708	4.00118	10.278	11.4197	10.3955	14.6549	12.3205	17.3295	C3orf6	67501	uc007yvo.3; uc007yvn.3; uc007yvp.3	protein_coding	coiled-coil domain containing 50 [Source:MGI Symbol;Acc:MGI:1914751]	COILED COIL DOMAIN CONTAINING 50	GO:0005737; GO:0005515; GO:0031625	cytoplasm; protein binding; ubiquitin protein ligase binding
ENSMUSG00000040204	2810417H13Rik	0.835616	1.86068e-05	0.904196	0.00190493	2.60482	7.00347e-16	0.299134	0.260472	0.0658884	1.81396	1.45668	2.16055	5.63669	1.94607	6.49962	AA409629, mKIAA0101, Ns5apt9, Ns5atp9, p15(PAF), Paf, PAF15	68026	uc009qeb.1	protein_coding	RIKEN cDNA 2810417H13 gene [Source:MGI Symbol;Acc:MGI:1915276]	PCNA ASSOCIATED FACTOR HCV NS5A TRANSACTIVATED 9 PCNA ASSOCIATED FACTOR OF 15 KDA PAF15 P15PAF	GO:0007010; GO:0008150; GO:0005575; GO:0005622; GO:0005623; GO:0005737; GO:0006259; GO:0006950; GO:0009058; GO:0034641; GO:0005634; GO:0043226; GO:0003674; GO:0003682; GO:0006260; GO:0006974; GO:0009411; GO:0019985; GO:0048471; GO:0051297; GO:0051726; GO:0005515	cytoskeleton organization; biological_process; cellular_component; intracellular; cell; cytoplasm; DNA metabolic process; response to stress; biosynthetic process; cellular nitrogen compound metabolic process; nucleus; organelle; molecular_function; chromatin binding; DNA replication; cellular response to DNA damage stimulus; response to UV; translesion synthesis; perinuclear region of cytoplasm;…
ENSMUSG00000041308	Sntb2	0.818495	1.24854e-07	0.911309	1.34617e-12	1.88068	6.62802e-39	6.92872	6.5191	6.88303	13.3554	14.719	13.8214	27.2731	25.8611	30.1433	Snt2	20650	uc009ngt.1	protein_coding	syntrophin, basic 2 [Source:MGI Symbol;Acc:MGI:101771]	1 SYNTROPHIN 59 KDA DYSTROPHIN ASSOCIATED A1 COMPONENT 1 SYNTROPHIN	GO:0005575; GO:0043234; GO:0005622; GO:0005623; GO:0005737; GO:0043226; GO:0005856; GO:0003674; GO:0008092; GO:0003779; GO:0005515; GO:0005516; GO:0005874; GO:0016020; GO:0030054; GO:0031410; GO:0045202; GO:0070062; GO:0044822; GO:0005925	cellular_component; protein complex; intracellular; cell; cytoplasm; organelle; cytoskeleton; molecular_function; cytoskeletal protein binding; actin binding; protein binding; calmodulin binding; microtubule; membrane; cell junction; cytoplasmic vesicle; synapse; extracellular vesicular exosome; poly(A) RNA binding; focal adhesion
ENSMUSG00000041515	Irf8	0.818383	4.5308e-05	1.17814	1.16948e-12	2.32237	1.13791e-30	1.45766	1.19311	1.88789	3.58086	3.59649	3.93053	8.37751	10.782	8.76265	AI893568, ICSBP, Icsbp1, IRF-8, Myls	15900	uc009nrk.1	protein_coding	interferon regulatory factor 8 [Source:MGI Symbol;Acc:MGI:96395]	INTERFERON REGULATORY FACTOR 8 IRF 8 INTERFERON CONSENSUS SEQUENCE BINDING ICSBP	GO:0008150; GO:0006950; GO:0002376; GO:0030154; GO:0048856; GO:0006810; GO:0016192; GO:0009058; GO:0034641; GO:0005575; GO:0005622; GO:0005623; GO:0005634; GO:0043226; GO:0003674; GO:0001071; GO:0003677; GO:0000975; GO:0003700; GO:0005515; GO:0006351; GO:0006355; GO:0006909; GO:0006955; GO:0009617; GO:0030099; GO:0032729; GO:0032735; GO:0042742; GO:0042832; GO:0044130; GO:0045893; GO:0060261; GO:…	biological_process; response to stress; immune system process; cell differentiation; anatomical structure development; transport; vesicle-mediated transport; biosynthetic process; cellular nitrogen compound metabolic process; cellular_component; intracellular; cell; nucleus; organelle; molecular_function; nucleic acid binding transcription factor activity; DNA binding; regulatory region DNA bindi…
ENSMUSG00000020642	Rnf144a	0.812168	9.44384e-14	-0.493679	4.11727e-06	0.371858	0.00866738	27.7661	23.449	23.9545	52.6006	43.8419	47.7277	36.2504	34.5787	30.7278			uc007nff.2; uc007nfg.2	protein_coding	ring finger protein 144A [Source:MGI Symbol;Acc:MGI:1344401]	PROBABLE E3 UBIQUITIN LIGASE RNF144A EC_6.3.2.- RING FINGER 144A	GO:0006464; GO:0008150; GO:0005575; GO:0003674; GO:0043167; GO:0008270; GO:0016021; GO:0016567; GO:0016874; GO:0005794	cellular protein modification process; biological_process; cellular_component; molecular_function; ion binding; zinc ion binding; integral component of membrane; protein ubiquitination; ligase activity; Golgi apparatus
ENSMUSG00000040721	Zfhx2	0.809143	1.32529e-06	1.24067	7.01156e-20	2.25168	4.64651e-55	2.38895	1.71541	2.18211	4.31518	3.51023	5.53346	9.59165	11.7182	12.4643	ZFH-5	239102	uc007txz.1	protein_coding	zinc finger homeobox 2 [Source:MGI Symbol;Acc:MGI:2686934]	ZINC FINGER HOMEOBOX ZINC FINGER HOMEODOMAIN ZFH	GO:0005634; GO:0006355; GO:0008270; GO:0030534; GO:0043565; GO:0003674; GO:0003677; GO:0008150; GO:0043167; GO:0005575; GO:0005622; GO:0005623; GO:0043226	nucleus; regulation of transcription, DNA-templated; zinc ion binding; adult behavior; sequence-specific DNA binding; molecular_function; DNA binding; biological_process; ion binding; cellular_component; intracellular; cell; organelle
ENSMUSG00000032420	Nt5e	0.805823	2.86778e-11	0.11688	0.548683	1.00368	3.08029e-18	9.95246	9.56043	9.80282	18.3527	20.5808	17.4209	20.0824	20.4833	21.8285	2210401F01Rik, AI447961, CD73, eNT, NT, Nt5	23959	uc009qyj.2	protein_coding	5' nucleotidase, ecto [Source:MGI Symbol;Acc:MGI:99782]	5' NUCLEOTIDASE PRECURSOR 5' NT EC_3.1.3.5 ECTO 5' NUCLEOTIDASE	GO:0003674; GO:0043167; GO:0008150; GO:0009058; GO:0034641; GO:0044281; GO:0005575; GO:0016791; GO:0009056; GO:0034655; GO:0005623; GO:0005886; GO:0000166; GO:0006196; GO:0008253; GO:0016020; GO:0016311; GO:0031225; GO:0046086; GO:0046872; GO:0050728; GO:0070062; GO:0005737; GO:0009986	molecular_function; ion binding; biological_process; biosynthetic process; cellular nitrogen compound metabolic process; small molecule metabolic process; cellular_component; phosphatase activity; catabolic process; nucleobase-containing compound catabolic process; cell; plasma membrane; nucleotide binding; AMP catabolic process; 5'-nucleotidase activity; membrane; dephosphorylation; anchored com…
ENSMUSG00000027381	Bcl2l11	0.795731	1.34348e-10	0.122772	0.55739	1.00014	2.60957e-16	15.0626	12.6028	14.3374	31.9968	24.0133	24.647	29.8673	26.2656	33.0714	1500006F24Rik, bcl2-L-11, Bim, Bod	12125	uc008mgm.1; uc008mgh.1; uc008mgi.2; uc008mgk.1; uc008mgl.1	protein_coding	BCL2-like 11 (apoptosis facilitator) [Source:MGI Symbol;Acc:MGI:1197519]	BCL 2 11 BCL2 L 11 BCL2 INTERACTING MEDIATOR OF CELL DEATH; BCL 2 11 {ECO: |ENSEMBL: }BC {ECO: |EMBL: 1}	GO:0006810; GO:0007005; GO:0008150; GO:0008219; GO:0061024; GO:0007165; GO:0044403; GO:0048856; GO:0002376; GO:0043473; GO:0005575; GO:0005622; GO:0005623; GO:0043226; GO:0042592; GO:0048646; GO:0006950; GO:0003674; GO:0008092; GO:0000003; GO:0007155; GO:0005737; GO:0005739; GO:0009790; GO:0001701; GO:0001776; GO:0001782; GO:0001783; GO:0001822; GO:0002260; GO:0002262; GO:0005515; GO:0007160; GO:…	transport; mitochondrion organization; biological_process; cell death; membrane organization; signal transduction; symbiosis, encompassing mutualism through parasitism; anatomical structure development; immune system process; pigmentation; cellular_component; intracellular; cell; organelle; homeostatic process; anatomical structure formation involved in morphogenesis; response to stress; molecula…
ENSMUSG00000013236	Ptprs	0.795331	5.16406e-06	0.531976	0.00153027	1.5051	3.19781e-17	3.33449	2.82643	2.82088	6.9559	6.13111	6.01291	9.84662	10.2212	8.76265	AL022616, PTP, PTP-NU3, PTPNU-3, PTPsigma, Ptpt9, R-PTP-S, RPTPsigma	19280	uc008dby.2; uc008dbx.3; uc008dcb.2	protein_coding	protein tyrosine phosphatase, receptor type, S [Source:MGI Symbol;Acc:MGI:97815]	RECEPTOR TYPE TYROSINE PHOSPHATASE PRECURSOR EC_3.1.3.48	GO:0008150; GO:0048856; GO:0005575; GO:0007155; GO:0003674; GO:0016791; GO:0004725; GO:0016021; GO:0021510; GO:0021549; GO:0021766; GO:0021987; GO:0022038; GO:0035335; GO:0006464; GO:0070062	biological_process; anatomical structure development; cellular_component; cell adhesion; molecular_function; phosphatase activity; protein tyrosine phosphatase activity; integral component of membrane; spinal cord development; cerebellum development; hippocampus development; cerebral cortex development; corpus callosum development; peptidyl-tyrosine dephosphorylation; cellular protein modificatio…
ENSMUSG00000001156	Mxd1	0.794781	3.84605e-06	-0.411706	0.0501312	0.528599	0.0176313	11.5588	7.99043	12.9243	28.9673	17.3303	21.8321	20.0903	15.7684	13.58	AW122478, Mad, Mad1	17119	uc009csh.2	protein_coding	MAX dimerization protein 1 [Source:MGI Symbol;Acc:MGI:96908]	MAX 1 MAX 1	GO:0046983; GO:0003674; GO:0001078; GO:0000978; GO:0000122	protein dimerization activity; molecular_function; RNA polymerase II core promoter proximal region sequence-specific DNA binding transcription factor activity involved in negative regulation of transcription; RNA polymerase II core promoter proximal region sequence-specific DNA binding; negative regulation of transcription from RNA polymerase II promoter
ENSMUSG00000026663	Atf6	0.793626	0.000110554	1.22678	1.7954e-13	2.41134	1.43708e-39	1.49283	1.29989	1.06497	3.56181	3.59862	2.32127	8.46696	8.70156	8.06874	9130025P16Rik, 9630036G24, AA789574, Atf6alpha, ESTM49	226641	uc007dmj.1	protein_coding	activating transcription factor 6 [Source:MGI Symbol;Acc:MGI:1926157]	CYCLIC AMP DEPENDENT TRANSCRIPTION FACTOR ATF 6 BETA CAMP DEPENDENT TRANSCRIPTION FACTOR ATF 6 BETA ACTIVATING TRANSCRIPTION FACTOR 6 BETA ATF6 BETA CAMP RESPONSE ELEMENT BINDING RELATED CREB RP CAMP RESPONSIVE ELEMENT BINDING 1 [CONTAINS PROCESSED CYCLI	GO:0003674; GO:0003677; GO:0005575; GO:0006950; GO:0008150; GO:0009058; GO:0034641; GO:0005622; GO:0005623; GO:0005737; GO:0005783; GO:0043226; GO:0005634; GO:0001071; GO:0003700; GO:0005515; GO:0006351; GO:0006986; GO:0016021; GO:0043565; GO:0045944	molecular_function; DNA binding; cellular_component; response to stress; biological_process; biosynthetic process; cellular nitrogen compound metabolic process; intracellular; cell; cytoplasm; endoplasmic reticulum; organelle; nucleus; nucleic acid binding transcription factor activity; sequence-specific DNA binding transcription factor activity; protein binding; transcription, DNA-templated; res…
ENSMUSG00000037474	Dtl	0.787856	0.000182298	0.927021	0.00057476	2.42564	5.29361e-16	0.180036	0.130639	0.208191	0.636851	0.68189	0.98839	1.48421	1.32505	2.87955			uc007eck.1; uc011wyu.1; uc007ecn.1	protein_coding	denticleless homolog (Drosophila) [Source:MGI Symbol;Acc:MGI:1924093]	DENTICLELESS HOMOLOG	GO:0008150; GO:0006950; GO:0007049; GO:0005575; GO:0005622; GO:0005623; GO:0043234; GO:0006259; GO:0009058; GO:0034641; GO:0006464; GO:0009056; GO:0005815; GO:0005856; GO:0043226; GO:0005694; GO:0005634; GO:0000209; GO:0005813; GO:0006260; GO:0006511; GO:0006513; GO:0006974; GO:0009411; GO:0016020; GO:0019985; GO:0031464; GO:0031465; GO:0031572; GO:0051726; GO:0004842; GO:0003674; GO:0005730; GO:…	biological_process; response to stress; cell cycle; cellular_component; intracellular; cell; protein complex; DNA metabolic process; biosynthetic process; cellular nitrogen compound metabolic process; cellular protein modification process; catabolic process; microtubule organizing center; cytoskeleton; organelle; chromosome; nucleus; protein polyubiquitination; centrosome; DNA replication; ubiqui…
ENSMUSG00000026384	Ptpn4	0.77967	4.59155e-10	0.941077	2.42908e-15	1.80007	3.0633e-41	5.74098	5.10971	6.27463	10.8786	10.0709	11.4956	19.4991	19.6307	26.185	hPTP-MEG, Ptn4, PTPMEG, TEP, TEP/mPTPMEG	19258	uc007ciz.1	protein_coding	protein tyrosine phosphatase, non-receptor type 4 [Source:MGI Symbol;Acc:MGI:1099792]	TYROSINE PHOSPHATASE NON RECEPTOR TYPE EC_3.1.3.48 TYROSINE PHOSPHATASE; UNKNOWN; TYROSINE PHOSPHATASE NON RECEPTOR TYPE 4 {ECO: |EMBL: 1}	GO:0003674; GO:0008092; GO:0005575; GO:0005622; GO:0005623; GO:0005856; GO:0043226; GO:0016791; GO:0004726; GO:0005515; GO:0035335; GO:0006464; GO:0008150; GO:0005737; GO:0009898; GO:0019898	molecular_function; cytoskeletal protein binding; cellular_component; intracellular; cell; cytoskeleton; organelle; phosphatase activity; non-membrane spanning protein tyrosine phosphatase activity; protein binding; peptidyl-tyrosine dephosphorylation; cellular protein modification process; biological_process; cytoplasm; cytoplasmic side of plasma membrane; extrinsic component of membrane
ENSMUSG00000026475	Rgs16	0.773021	0.000247144	-0.161493	0.762466	1.31463	7.49246e-05	2.46213	0.918819	1.62696	11.7538	6.20899	3.77219	6.62784	7.15948	4.93578	Rgs14, Rgsr	19734	uc007dae.2	protein_coding	regulator of G-protein signaling 16 [Source:MGI Symbol;Acc:MGI:108407]	REGULATOR OF G SIGNALING	GO:0008150; GO:0007165; GO:0005575; GO:0005623; GO:0005886; GO:0005622; GO:0005737; GO:0003674; GO:0030234; GO:0005096; GO:0007186; GO:0038032; GO:0043547; GO:0005515	biological_process; signal transduction; cellular_component; cell; plasma membrane; intracellular; cytoplasm; molecular_function; enzyme regulator activity; GTPase activator activity; G-protein coupled receptor signaling pathway; termination of G-protein coupled receptor signaling pathway; positive regulation of GTPase activity; protein binding
ENSMUSG00000037907	Ankrd13b	0.772104	8.6761e-05	-0.0957535	0.824326	0.888728	0.000326853	3.91101	3.35887	3.79984	8.17738	6.82674	10.0961	7.57156	8.87203	6.69353	AW124583, B930093C12Rik	268445	uc007kgw.1; uc011xzw.1; uc007kgx.1	protein_coding	ankyrin repeat domain 13b [Source:MGI Symbol;Acc:MGI:2144501]	BETA ADRENERGIC RECEPTOR KINASE BETA ARK EC_2.7.11.15 G COUPLED RECEPTOR KINASE	GO:0003674; GO:0005575; GO:0008150; GO:0005623; GO:0005886; GO:0005622; GO:0005737; GO:0005768; GO:0043226	molecular_function; cellular_component; biological_process; cell; plasma membrane; intracellular; cytoplasm; endosome; organelle
ENSMUSG00000028073	Pear1	0.766713	3.62001e-05	0.422674	0.0392719	1.40264	3.03511e-14	3.33643	2.77316	3.97512	7.12238	5.56348	8.82929	10.0496	8.78993	10.9291			uc008psq.1; uc008pss.1; uc008psv.1; uc008pst.1	protein_coding	platelet endothelial aggregation receptor 1 [Source:MGI Symbol;Acc:MGI:1920432]	UNKNOWN; MULTIPLE EPIDERMAL GROWTH FACTOR DOMAINS MULTIPLE EGF DOMAINS; UNCHARACTERIZED {ECO: |EMBL: 1}	GO:0001891; GO:0003674; GO:0043654; GO:0006810; GO:0008150; GO:0016192; GO:0005575; GO:0005623; GO:0005886; GO:0016021	phagocytic cup; molecular_function; recognition of apoptotic cell; transport; biological_process; vesicle-mediated transport; cellular_component; cell; plasma membrane; integral component of membrane
ENSMUSG00000031933	Folr4	0.761283	3.61088e-09	-0.95134	6.87385e-14	-0.132435	0.648331	23.2272	27.0184	29.9351	48.9214	48.9275	52.2924	26.5893	24.8352	23.2758	0910001L11Rik, C86255, Folbp3, Juno	64931	uc009ofg.2; uc009ofh.2	protein_coding	folate receptor 4 (delta) [Source:MGI Symbol;Acc:MGI:1929185]	FOLATE RECEPTOR PRECURSOR FR FOLATE RECEPTOR FOLATE BINDING	GO:0016020; GO:0005575; GO:0000003; GO:0008150; GO:0061024; GO:0007155; GO:0005623; GO:0005886; GO:0003674; GO:0004872; GO:0005515; GO:0007338; GO:0007342; GO:0031225; GO:0035036	membrane; cellular_component; reproduction; biological_process; membrane organization; cell adhesion; cell; plasma membrane; molecular_function; receptor activity; protein binding; single fertilization; fusion of sperm to egg plasma membrane; anchored component of membrane; sperm-egg recognition
ENSMUSG00000062380	Tubb3	0.757692	0.000467943	-1.12466	0.000117119	-0.0750361	0.929591	1.65157	2.68448	0.848825	6.26483	7.23836	6.5789	1.12382	3.19082	0.598093	3200002H15Rik, M(beta)3, M(beta)6	22152	uc009nvt.1	protein_coding	tubulin, beta 3 class III [Source:MGI Symbol;Acc:MGI:107813]	TUBULIN BETA CHAIN	GO:0006461; GO:0008150; GO:0022607; GO:0065003; GO:0005575; GO:0005623; GO:0005622; GO:0005856; GO:0043226; GO:0000902; GO:0030154; GO:0040011; GO:0048856; GO:0009056; GO:0034641; GO:0034655; GO:0044281; GO:0043234; GO:0005737; GO:0003674; GO:0043167; GO:0005198; GO:0003924; GO:0005200; GO:0005515; GO:0005525; GO:0005874; GO:0006184; GO:0007017; GO:0007411; GO:0015630; GO:0030424; GO:0030425; GO:…	protein complex assembly; biological_process; cellular component assembly; macromolecular complex assembly; cellular_component; cell; intracellular; cytoskeleton; organelle; cell morphogenesis; cell differentiation; locomotion; anatomical structure development; catabolic process; cellular nitrogen compound metabolic process; nucleobase-containing compound catabolic process; small molecule metabol…
ENSMUSG00000062866	Phactr2	0.757501	0.000298492	-1.14545	8.80863e-05	0.0268121	0.978985	0.246361	0.183874	0.135661	1.22376	0.542719	0.997533	0.179612	0.194272	0.254902	AV158170, BC012871	215789	uc007ekt.2; uc007eks.2; uc007ekr.2; uc007ekq.2	protein_coding	phosphatase and actin regulator 2 [Source:MGI Symbol;Acc:MGI:2446138]	PHOSPHATASE AND ACTIN REGULATOR	GO:0003674; GO:0003779; GO:0005575; GO:0008150; GO:0008092; GO:0005515	molecular_function; actin binding; cellular_component; biological_process; cytoskeletal protein binding; protein binding
ENSMUSG00000032867	Fbxw8	0.757216	3.28634e-06	0.375046	0.0350344	1.25626	6.60173e-13	5.74306	5.03677	6.81638	11.7544	10.8648	11.9639	17.3228	14.3113	14.2142	4930438M06Rik, FBW6, FBW8, Fbx29, FBXO29	231672	uc008zge.1	protein_coding	F-box and WD-40 domain protein 8 [Source:MGI Symbol;Acc:MGI:1923041]	F BOX/WD REPEAT CONTAINING 8 F BOX AND WD 40 DOMAIN CONTAINING 8	GO:0005575; GO:0043234; GO:0008150; GO:0009790; GO:0048856; GO:0030154; GO:0005622; GO:0005623; GO:0005737; GO:0006464; GO:0008283; GO:0009056; GO:0005794; GO:0043226; GO:0003674; GO:0005515; GO:0006511; GO:0007030; GO:0016567; GO:0019005; GO:0031467; GO:0048471; GO:0050775; GO:0060712; GO:0060716; GO:1990393; GO:0004842	cellular_component; protein complex; biological_process; embryo development; anatomical structure development; cell differentiation; intracellular; cell; cytoplasm; cellular protein modification process; cell proliferation; catabolic process; Golgi apparatus; organelle; molecular_function; protein binding; ubiquitin-dependent protein catabolic process; Golgi organization; protein ubiquitination; …
ENSMUSG00000019832	Rab32	0.757089	0.000372869	-0.121341	0.803299	0.873984	0.00612135	5.75659	4.75769	3.15918	10.2219	12.2742	11.6598	10.4184	13.8684	6.53665	2810011A17Rik, AU022057	67844	uc007ejg.1	protein_coding	RAB32, member RAS oncogene family [Source:MGI Symbol;Acc:MGI:1915094]	RAS RELATED RAB 7L1 RAB 7 1	GO:0005575; GO:0005622; GO:0005623; GO:0005737; GO:0016023; GO:0043226; GO:0006810; GO:0008150; GO:0007165; GO:0005739; GO:0003674; GO:0043167; GO:0005525; GO:0007264; GO:0015031; GO:0045335; GO:0090382; GO:0005515; GO:0032438; GO:0030742; GO:0032403; GO:0019882; GO:0005769; GO:0035651; GO:0035650; GO:0042470; GO:0035646	cellular_component; intracellular; cell; cytoplasm; cytoplasmic membrane-bounded vesicle; organelle; transport; biological_process; signal transduction; mitochondrion; molecular_function; ion binding; GTP binding; small GTPase mediated signal transduction; protein transport; phagocytic vesicle; phagosome maturation; protein binding; melanosome organization; GTP-dependent protein binding; protein …
ENSMUSG00000065037	Rn7sk	0.756056	0.000153243	-0.746297	0.0007438	0.198754	0.635851	92.5853	69.7976	56.5261	134.127	213.326	138.992	90.2557	72.0296	106.886				misc_RNA	RNA, 7SK, nuclear [Source:MGI Symbol;Acc:MGI:103186]
ENSMUSG00000100150	Gm19585	0.751218	2.33786e-06	0.0429732	0.899481	0.912095	2.38215e-07	45.9098	58.4794	42.0671	92.8786	101.563	93.6495	94.5426	113.677	93.5781				lincRNA	predicted gene, 19585 [Source:MGI Symbol;Acc:MGI:5011770]
ENSMUSG00000007872	Id3	0.746995	1.40655e-08	0.637777	1.61408e-08	1.47545	1.18809e-33	28.8245	30.7988	31.1632	55.3849	58.4391	54.894	85.7464	93.3425	92.9472	bHLHb25, Hlh462, Idb3	15903	uc012dnf.1	protein_coding	inhibitor of DNA binding 3 [Source:MGI Symbol;Acc:MGI:96398]	DNA BINDING INHIBITOR ID 3 INHIBITOR OF DNA BINDING 3 INHIBITOR OF DIFFERENTIATION 3	GO:0008150; GO:0048856; GO:0009790; GO:0030154; GO:0003674; GO:0008134; GO:0009058; GO:0034641; GO:0005575; GO:0005622; GO:0005623; GO:0005737; GO:0001071; GO:0000122; GO:0001656; GO:0003700; GO:0005515; GO:0006351; GO:0007417; GO:0007507; GO:0007517; GO:0007623; GO:0019904; GO:0030855; GO:0030903; GO:0042476; GO:0045662; GO:0045668; GO:0045892; GO:0046983; GO:0005634; GO:0015630; GO:0043433; GO:…	biological_process; anatomical structure development; embryo development; cell differentiation; molecular_function; transcription factor binding; biosynthetic process; cellular nitrogen compound metabolic process; cellular_component; intracellular; cell; cytoplasm; nucleic acid binding transcription factor activity; negative regulation of transcription from RNA polymerase II promoter; metanephros…
ENSMUSG00000086513	9130208D14Rik	0.740499	0.000268269	0.430174	0.0431934	1.40485	3.39111e-10	2.59457	1.76809	1.5219	4.45736	4.07423	4.70962	5.51346	6.46043	6.79156				unprocessed_pseudogene	RIKEN cDNA 9130208D14 gene [Source:MGI Symbol;Acc:MGI:1924950]
ENSMUSG00000022744	Cldn25	0.737517	4.97585e-07	1.08313	3.63771e-18	1.93445	3.15151e-43	13.9632	15.4427	15.7138	27.3961	27.8758	29.999	53.9962	66.7772	71.1986			uc007zoc.2; uc007zod.2	protein_coding	claudin 25 [Source:MGI Symbol;Acc:MGI:2447860]	CLAUDIN DOMAIN CONTAINING 1	GO:0003674; GO:0008150; GO:0016324; GO:0005575; GO:0016021; GO:0005623; GO:0005886; GO:0009986	molecular_function; biological_process; apical plasma membrane; cellular_component; integral component of membrane; cell; plasma membrane; cell surface
ENSMUSG00000020009	Ifngr1	0.7374	8.48442e-15	0.78605	9.24849e-22	1.57258	1.23339e-72	120.501	104.927	113.17	217.728	175.783	211.182	360.065	329.89	375.159	CD119, Ifgr, IFN-gammaR, Ifngr, Nktar	15979	uc007eng.1	protein_coding	interferon gamma receptor 1 [Source:MGI Symbol;Acc:MGI:107655]	INTERFERON GAMMA RECEPTOR 1 PRECURSOR IFN GAMMA RECEPTOR 1 IFN GAMMA R1 CD119 ANTIGEN; UNKNOWN	GO:0005575; GO:0016021; GO:0019955; GO:0003674; GO:0005783; GO:0030425; GO:0014069; GO:0031982; GO:0016020	cellular_component; integral component of membrane; cytokine binding; molecular_function; endoplasmic reticulum; dendrite; postsynaptic density; vesicle; membrane
ENSMUSG00000076258	Gm23935	0.729611	0.000589454	-0.500962	0.190312	0.19865	0.751131	15479.8	15923.6	13931.1	33191.9	44663.8	25745.2	23862.9	9615.39	23514.3				miRNA	predicted gene, 23935 [Source:MGI Symbol;Acc:MGI:5453712]
ENSMUSG00000023015	Racgap1	0.723066	2.55019e-14	0.347448	2.57156e-05	1.11206	1.15025e-32	33.2092	28.4616	33.8221	54.9741	55.1792	57.7788	69.2338	76.6211	71.2313			uc007xpx.2; uc007xpz.2; uc007xpy.2	protein_coding	Rac GTPase-activating protein 1 [Source:MGI Symbol;Acc:MGI:1349423]	RAC GTPASE ACTIVATING 1 MALE GERM CELL RACGAP MGCRACGAP; UNKNOWN	GO:0005575; GO:0005622; GO:0005623; GO:0005856; GO:0043226; GO:0008150; GO:0006461; GO:0007010; GO:0007049; GO:0007067; GO:0022607; GO:0051301; GO:0065003; GO:0043234; GO:0003674; GO:0008092; GO:0043167; GO:0007165; GO:0005737; GO:0005886; GO:0009790; GO:0048856; GO:0008283; GO:0030154; GO:0000003; GO:0005634; GO:0008289; GO:0030234; GO:0000281; GO:0000915; GO:0005096; GO:0005547; GO:0007108; GO:…	cellular_component; intracellular; cell; cytoskeleton; organelle; biological_process; protein complex assembly; cytoskeleton organization; cell cycle; mitotic nuclear division; cellular component assembly; cell division; macromolecular complex assembly; protein complex; molecular_function; cytoskeletal protein binding; ion binding; signal transduction; cytoplasm; plasma membrane; embryo developme…
ENSMUSG00000035202	Lars2	0.722218	0.000803457	-0.500666	0.195096	0.147412	0.839661	431.278	529.942	423.264	1040.88	1360.38	791.394	725.62	246.972	707.401	AI035546, Kiaa0028, LEURS	102436	uc009sgd.1	protein_coding	leucyl-tRNA synthetase, mitochondrial [Source:MGI Symbol;Acc:MGI:2142973]	LEUCINE TRNA LIGASE MITOCHONDRIAL PRECURSOR EC_6.1.1.4 LEUCYL TRNA SYNTHETASE LEURS	GO:0006399; GO:0006412; GO:0006520; GO:0008150; GO:0009058; GO:0034641; GO:0044281; GO:0005575; GO:0005622; GO:0005623; GO:0005737; GO:0005739; GO:0043226; GO:0003674; GO:0043167; GO:0016874; GO:0002161; GO:0004823; GO:0005524; GO:0006429; GO:0006450	tRNA metabolic process; translation; cellular amino acid metabolic process; biological_process; biosynthetic process; cellular nitrogen compound metabolic process; small molecule metabolic process; cellular_component; intracellular; cell; cytoplasm; mitochondrion; organelle; molecular_function; ion binding; ligase activity; aminoacyl-tRNA editing activity; leucine-tRNA ligase activity; ATP bindin…
ENSMUSG00000079499	6530402F18Rik	0.719869	0.000518229	0.667962	0.00118252	1.64755	4.05e-14	2.23926	1.91735	2.64699	5.35935	4.05888	5.43199	7.61858	7.57088	10.4067				processed_transcript	RIKEN cDNA 6530402F18 gene [Source:MGI Symbol;Acc:MGI:1923470]
ENSMUSG00000024793	Tnfrsf25	0.716567	0.000182869	-0.414537	0.0901433	0.445309	0.134753	7.94883	6.92147	9.47046	18.6818	14.149	16.4683	13.4039	10.4707	11.4488	APO-3, DDR3, DR3, LARD, Tnfrsf12, TR3, TRAMP, Wsl, WSL-1, WSL-LR	85030	uc008vzl.1; uc008vzk.1	protein_coding	tumor necrosis factor receptor superfamily, member 25 [Source:MGI Symbol;Acc:MGI:1934667]	TUMOR NECROSIS FACTOR RECEPTOR SUPERFAMILY MEMBER 25 PRECURSOR APO 3 APOPTOSIS INDUCING RECEPTOR AIR APOPTOSIS MEDIATING RECEPTOR DR3 APOPTOSIS MEDIATING RECEPTOR TRAMP DEATH RECEPTOR 3 LYMPHOCYTE ASSOCIATED RECEPTOR OF DEATH LARD WSL WSL 1	GO:0005886; GO:0007165; GO:0008150; GO:0005575; GO:0005623	plasma membrane; signal transduction; biological_process; cellular_component; cell
ENSMUSG00000032640	Chsy1	0.710488	2.35748e-05	1.85363	2.19077e-73	2.71228	1.3472e-95	11.0069	7.99408	7.83861	19.124	16.745	15.5779	69.097	66.2749	63.9902	mKIAA0990	269941	uc009hhb.1	protein_coding	chondroitin sulfate synthase 1 [Source:MGI Symbol;Acc:MGI:2681120]	CHONDROITIN SULFATE SYNTHASE 3 EC_2.4.1.175 EC_2.4.1.- 226 CARBOHYDRATE SYNTHASE 2 CHONDROITIN GLUCURONYLTRANSFERASE 3 CHONDROITIN SYNTHASE 2 CHSY 2 GLUCURONOSYL N ACETYLGALACTOSAMINYL PROTEOGLYCAN 4 BETA N ACETYLGALACTOSAMINYLTRANSFERASE II N ACETYLGALAC	GO:0006790; GO:0008150; GO:0048856; GO:0003674; GO:0016757; GO:0043167; GO:0005575; GO:0005622; GO:0005623; GO:0005737; GO:0005794; GO:0043226; GO:0009058; GO:0044281; GO:0030154; GO:0002063; GO:0009954; GO:0016021; GO:0030206; GO:0032580; GO:0045880; GO:0046872; GO:0047238; GO:0050510; GO:0051216; GO:0051923; GO:0060349; GO:0005576; GO:0030279; GO:0031667	sulfur compound metabolic process; biological_process; anatomical structure development; molecular_function; transferase activity, transferring glycosyl groups; ion binding; cellular_component; intracellular; cell; cytoplasm; Golgi apparatus; organelle; biosynthetic process; small molecule metabolic process; cell differentiation; chondrocyte development; proximal/distal pattern formation; integra…
ENSMUSG00000030844	Rgs10	0.710001	1.8055e-14	-0.0677808	0.649919	0.680786	5.87285e-12	201.228	168.521	181.45	319.837	320.004	320.085	285.217	317.672	324.31	2310010N19Rik	67865	uc009jyw.1	protein_coding	regulator of G-protein signalling 10 [Source:MGI Symbol;Acc:MGI:1915115]	REGULATOR OF G SIGNALING 10 RGS10; UNKNOWN	GO:0008150; GO:0005575; GO:0005623; GO:0005886; GO:0005622; GO:0005737; GO:0003674; GO:0030234; GO:0005096; GO:0005515; GO:0038032; GO:0043547; GO:0005634; GO:0043025; GO:0043679; GO:0043197	biological_process; cellular_component; cell; plasma membrane; intracellular; cytoplasm; molecular_function; enzyme regulator activity; GTPase activator activity; protein binding; termination of G-protein coupled receptor signaling pathway; positive regulation of GTPase activity; nucleus; neuronal cell body; axon terminus; dendritic spine
ENSMUSG00000035513	Ntng2	0.702189	0.00185455	0.620472	0.0238928	1.84472	9.02685e-11	0.876314	1.25679	0.79479	3.30545	2.3847	3.63288	4.61385	5.69084	5.97353	2610016D08Rik, Lmnt2	171171	uc008izp.1; uc008izo.1; uc012btf.1	protein_coding	netrin G2 [Source:MGI Symbol;Acc:MGI:2159341]	NETRIN PRECURSOR LAMINET	GO:0005515; GO:0005886; GO:0007409; GO:0030424; GO:0005575; GO:0005623; GO:0000902; GO:0008150; GO:0030154; GO:0048856; GO:0003674; GO:0046658	protein binding; plasma membrane; axonogenesis; axon; cellular_component; cell; cell morphogenesis; biological_process; cell differentiation; anatomical structure development; molecular_function; anchored component of plasma membrane
ENSMUSG00000012443	Kif11	0.700853	0.00138267	0.549409	0.0997071	1.87808	2.69477e-09	0.725564	0.37164	0.723871	2.23572	1.52415	3.26948	5.29458	2.29703	4.40496	Eg5, Kif8, Kifl1, Knsl1	16551	uc008hin.1	protein_coding	kinesin family member 11 [Source:MGI Symbol;Acc:MGI:1098231]	KINESIN	GO:0005575; GO:0005622; GO:0005623; GO:0005856; GO:0043226; GO:0003674; GO:0019899; GO:0016887; GO:0008150; GO:0008092; GO:0007010; GO:0007049; GO:0007067; GO:0051301; GO:0007059; GO:0009056; GO:0034641; GO:0034655; GO:0044281; GO:0043234; GO:0043167; GO:0005524; GO:0005819; GO:0005871; GO:0006200; GO:0007018; GO:0007100; GO:0008017; GO:0008152; GO:0008574; GO:0019901; GO:0072686; GO:0090307; GO:…	cellular_component; intracellular; cell; cytoskeleton; organelle; molecular_function; enzyme binding; ATPase activity; biological_process; cytoskeletal protein binding; cytoskeleton organization; cell cycle; mitotic nuclear division; cell division; chromosome segregation; catabolic process; cellular nitrogen compound metabolic process; nucleobase-containing compound catabolic process; small molec…
ENSMUSG00000028634	Hivep3	0.700774	6.82365e-06	-0.43202	0.0408008	0.336867	0.214855	2.37223	2.07591	2.69317	4.90322	3.74529	4.53855	2.50191	2.91535	4.20986	2900056N03Rik, A130075N07, AI848000, E030045D18Rik, KBP-1, KBP1, Krc, Rc, Schnurri-3, Shn3, Zas3	16656	uc012dkh.1; uc008umy.2; uc008umx.1; uc008umz.1; uc008una.1	protein_coding	human immunodeficiency virus type I enhancer binding protein 3 [Source:MGI Symbol;Acc:MGI:106589]	HUMAN IMMUNODEFICIENCY VIRUS TYPE I ENHANCER BINDING BINDING 1 1; UNCHARACTERIZED {ECO: |EMBL: 1} FRAGMENT {ECO: |EMBL: 1}	GO:0008150; GO:0030154; GO:0048856; GO:0009058; GO:0034641; GO:0005575; GO:0005622; GO:0005623; GO:0005737; GO:0005634; GO:0043226; GO:0003674; GO:0003677; GO:0006351; GO:0035914; GO:0045893; GO:0046872; GO:0043167	biological_process; cell differentiation; anatomical structure development; biosynthetic process; cellular nitrogen compound metabolic process; cellular_component; intracellular; cell; cytoplasm; nucleus; organelle; molecular_function; DNA binding; transcription, DNA-templated; skeletal muscle cell differentiation; positive regulation of transcription, DNA-templated; metal ion binding; ion binding
ENSMUSG00000034330	Plcg2	0.693112	0.00186025	0.0775553	0.886181	1.02214	0.000730515	1.57991	2.20948	1.84544	4.19424	4.19654	4.91446	5.3753	5.61583	3.12078	Plcg-2, PLCgamma2	234779	uc009npc.1	protein_coding	phospholipase C, gamma 2 [Source:MGI Symbol;Acc:MGI:97616]	1 PHOSPHATIDYLINOSITOL 4 5 BISPHOSPHATE PHOSPHODIESTERASE GAMMA 1 EC_3.1.4.11 PHOSPHOINOSITIDE PHOSPHOLIPASE C GAMMA 1 PHOSPHOLIPASE C GAMMA 1 PLC GAMMA 1	GO:0002376; GO:0007165; GO:0008150; GO:0009058; GO:0044281; GO:0030154; GO:0048856; GO:0006629; GO:0009056; GO:0005575; GO:0005623; GO:0005886; GO:0005622; GO:0005737; GO:0005829; GO:0003674; GO:0004871; GO:0002316; GO:0004435; GO:0004629; GO:0005515; GO:0006661; GO:0009395; GO:0010468; GO:0030183; GO:0032237; GO:0032496; GO:0032959; GO:0035556; GO:0043069; GO:0050852; GO:0050853; GO:0051209; GO:…	immune system process; signal transduction; biological_process; biosynthetic process; small molecule metabolic process; cell differentiation; anatomical structure development; lipid metabolic process; catabolic process; cellular_component; cell; plasma membrane; intracellular; cytoplasm; cytosol; molecular_function; signal transducer activity; follicular B cell differentiation; phosphatidylinosit…
ENSMUSG00000053080	2700081O15Rik	0.689822	0.00241796	-1.39991	4.84705e-07	-0.638778	0.161892	0.935955	1.06967	0.72155	2.85293	1.75665	2.55424	0.75782	0.322902	0.105919	AI255177, AI848741, AW742297	108899	uc008gkz.2	protein_coding	RIKEN cDNA 2700081O15 gene [Source:MGI Symbol;Acc:MGI:1919667]	UNCHARACTERIZED; UNKNOWN	GO:0005575; GO:0003674; GO:0008150	cellular_component; molecular_function; biological_process
ENSMUSG00000054920	Klhl5	0.689431	0.00107848	1.02046	1.16949e-09	1.97532	2.22536e-24	3.46598	2.28191	3.25854	5.688	5.66035	7.77096	13.7059	12.8325	15.5363	1300013C10Rik	71778	uc008xna.2; uc008xnc.2; uc012dwp.1	protein_coding	kelch-like 5 [Source:MGI Symbol;Acc:MGI:1919028]	KELCH	GO:0003674; GO:0005575; GO:0008150	molecular_function; cellular_component; biological_process
ENSMUSG00000032184	Lysmd2	0.689067	0.00132799	0.438484	0.0780913	1.39758	4.14455e-10	12.3406	9.25314	10.5707	28.0184	17.5275	24.4212	30.1438	39.2633	31.0344	2210402C18Rik, AV033872, AW538442	70082	uc009qsq.1	protein_coding	LysM, putative peptidoglycan-binding, domain containing 2 [Source:MGI Symbol;Acc:MGI:1917332]	LYSM AND PEPTIDOGLYCAN BINDING DOMAIN CONTAINING 2	GO:0003674; GO:0005575; GO:0008150	molecular_function; cellular_component; biological_process
ENSMUSG00000024910	Ctsw	0.685724	1.86603e-21	0.598681	1.04523e-20	1.31013	3.01752e-75	406.177	408.047	415.192	704.43	664.6	707.213	1093.82	1026.58	1072.8	lymphopain	13041	uc008gdk.2	protein_coding	cathepsin W [Source:MGI Symbol;Acc:MGI:1338045]	PRECURSOR	GO:0008150; GO:0006508; GO:0008234; GO:0003674; GO:0008233; GO:0016020	biological_process; proteolysis; cysteine-type peptidase activity; molecular_function; peptidase activity; membrane
ENSMUSG00000032373	Car12	0.685482	0.00220643	0.793983	0.000526169	1.82935	2.29073e-14	1.94846	1.69663	2.02611	5.07466	3.27312	4.92906	7.89812	11.1932	6.80992	2310047E01Rik, AI314958, Ca12	76459	uc009qfc.2; uc009qfd.2	protein_coding	carbonic anyhydrase 12 [Source:MGI Symbol;Acc:MGI:1923709]	CARBONIC ANHYDRASE PRECURSOR EC_4.2.1.1 CARBONATE DEHYDRATASE CARBONIC ANHYDRASE CA	GO:0004089; GO:0005575; GO:0006730; GO:0006885; GO:0008270; GO:0015670; GO:0016021; GO:0006810; GO:0008150; GO:0003674; GO:0043167; GO:0042592; GO:0044281; GO:0016829; GO:0008152	carbonate dehydratase activity; cellular_component; one-carbon metabolic process; regulation of pH; zinc ion binding; carbon dioxide transport; integral component of membrane; transport; biological_process; molecular_function; ion binding; homeostatic process; small molecule metabolic process; lyase activity; metabolic process
ENSMUSG00000020553	Pctp	0.684185	0.00241047	0.655237	0.00472652	1.698	3.66558e-12	2.34152	2.76236	3.37735	7.57218	6.68206	5.55468	10.7933	13.2378	10.8045	PC-TP, StarD2	18559	uc007kwl.1	protein_coding	phosphatidylcholine transfer protein [Source:MGI Symbol;Acc:MGI:107375]	PHOSPHATIDYLCHOLINE TRANSFER PC TP START DOMAIN CONTAINING 2 STARD2 STAR RELATED LIPID TRANSFER 2	GO:0008203; GO:0006629; GO:0008150; GO:0044281; GO:0031210; GO:0015914	cholesterol metabolic process; lipid metabolic process; biological_process; small molecule metabolic process; phosphatidylcholine binding; phospholipid transport
ENSMUSG00000030852	Tacc2	0.679863	0.000168621	0.331493	0.133753	1.15632	8.72605e-10	2.91143	2.40368	3.12566	5.39528	4.42834	6.24476	5.84169	6.8748	8.23939	mKIAA4180	57752	uc009kaf.1; uc009kae.1; uc009kal.1	protein_coding	transforming, acidic coiled-coil containing protein 2 [Source:MGI Symbol;Acc:MGI:1928899]	TRANSFORMING ACIDIC COILED COIL CONTAINING	GO:0000226; GO:0008283; GO:0019904; GO:0021987; GO:0022008; GO:0022027; GO:0030953; GO:0032886; GO:0035257; GO:0003674; GO:0008150; GO:0007010; GO:0007049; GO:0048856; GO:0030154; GO:0005730; GO:0005794; GO:0005737; GO:0005634	microtubule cytoskeleton organization; cell proliferation; protein domain specific binding; cerebral cortex development; neurogenesis; interkinetic nuclear migration; astral microtubule organization; regulation of microtubule-based process; nuclear hormone receptor binding; molecular_function; biological_process; cytoskeleton organization; cell cycle; anatomical structure development; cell differ…
ENSMUSG00000036553	Sh3tc1	0.679277	0.00248163	-0.66113	0.0396303	0.424983	0.416404	0.468675	0.973162	0.389106	1.92107	2.45785	1.87797	1.10393	0.845771	1.24029			uc012dvc.1; uc008xec.1; uc012dvd.1	protein_coding	SH3 domain and tetratricopeptide repeats 1 [Source:MGI Symbol;Acc:MGI:2678949]	SH3 DOMAIN AND TETRATRICOPEPTIDE REPEAT CONTAINING; UNKNOWN	GO:0003674; GO:0005575; GO:0008150	molecular_function; cellular_component; biological_process
ENSMUSG00000000732	Icosl	0.675023	0.00111452	-0.261563	0.410018	0.590553	0.0331869	6.41805	5.39359	5.40809	10.4472	13.6887	10.7477	10.5469	9.37177	8.51306	AU044799, B7-H2, B7h, B7RP-1, BG071784, GI50, GL50, GL50-B, ICOS-L, Icoslg, LICOS, Ly115l, mKIAA0653	50723	uc007fxi.1	protein_coding	icos ligand [Source:MGI Symbol;Acc:MGI:1354701]	ICOS LIGAND PRECURSOR B7 HOMOLOG 2 B7 H2 B7 GL50 B7 RELATED 1 B7RP 1 CD275 ANTIGEN	GO:0002376; GO:0006259; GO:0008150; GO:0034641; GO:0048856; GO:0005575; GO:0005623; GO:0005886; GO:0007165; GO:0003674; GO:0005102; GO:0005515; GO:0005887; GO:0009897; GO:0016021; GO:0042104; GO:0042110; GO:0045190; GO:0045404	immune system process; DNA metabolic process; biological_process; cellular nitrogen compound metabolic process; anatomical structure development; cellular_component; cell; plasma membrane; signal transduction; molecular_function; receptor binding; protein binding; integral component of plasma membrane; external side of plasma membrane; integral component of membrane; positive regulation of activa…
ENSMUSG00000029084	Cd38	0.6739	0.00057878	1.41274	2.82295e-09	3.21899	5.58509e-28	0.409441	0.475363	0	1.78731	2.10461	3.65924	8.0903	8.85206	10.5027	ADPRC 1, Cd38-rs1	12494	uc008xic.2	protein_coding	CD38 antigen [Source:MGI Symbol;Acc:MGI:107474]	ADP RIBOSYL CYCLASE/CYCLIC ADP RIBOSE HYDROLASE 1 EC_3.2.2.6 2' PHOSPHO ADP RIBOSYL CYCLASE 2' PHOSPHO ADP RIBOSYL CYCLASE/2' PHOSPHO CYCLIC ADP RIBOSE TRANSFERASE EC_2.4.99.- 20 2' PHOSPHO CYCLIC ADP RIBOSE TRANSFERASE ADP RIBOSYL CYCLASE 1 ADPRC 1 CYCLI	GO:0008150; GO:0003674; GO:0016829; GO:0016798; GO:0005575; GO:0005623; GO:0008152; GO:0009986; GO:0016020; GO:0016021; GO:0016740; GO:0016849; GO:0030890; GO:0050135; GO:0045893; GO:0070062; GO:0045892; GO:0043066; GO:0050853; GO:0042493; GO:0005886; GO:0007204; GO:0032570; GO:0043231; GO:0032024; GO:0032355; GO:0030307; GO:0007565; GO:0001666; GO:0009725; GO:0033194; GO:0045907; GO:0070555; GO:…	biological_process; molecular_function; lyase activity; hydrolase activity, acting on glycosyl bonds; cellular_component; cell; metabolic process; cell surface; membrane; integral component of membrane; transferase activity; phosphorus-oxygen lyase activity; positive regulation of B cell proliferation; NAD(P)+ nucleosidase activity; positive regulation of transcription, DNA-templated; extracellul…
ENSMUSG00000034792	Gna15	0.673752	0.00290829	0.346372	0.202555	1.31572	7.31025e-07	8.38118	5.87191	2.97069	14.53	10.868	15.9401	15.1274	21.8025	18.1409	Galpha15, G[a]15	14676	uc007gij.1	protein_coding	guanine nucleotide binding protein, alpha 15 [Source:MGI Symbol;Acc:MGI:95770]	GUANINE NUCLEOTIDE BINDING G Q SUBUNIT ALPHA GUANINE NUCLEOTIDE BINDING ALPHA Q	GO:0003674; GO:0043167; GO:0008150; GO:0042592; GO:0007165; GO:0009056; GO:0034641; GO:0034655; GO:0044281; GO:0005575; GO:0005622; GO:0005623; GO:0005886; GO:0043234; GO:0004871; GO:0003924; GO:0001664; GO:0005525; GO:0005834; GO:0006184; GO:0007186; GO:0007188; GO:0007200; GO:0007204; GO:0031683; GO:0046872; GO:0060158	molecular_function; ion binding; biological_process; homeostatic process; signal transduction; catabolic process; cellular nitrogen compound metabolic process; nucleobase-containing compound catabolic process; small molecule metabolic process; cellular_component; intracellular; cell; plasma membrane; protein complex; signal transducer activity; GTPase activity; G-protein coupled receptor binding;…
ENSMUSG00000031932	Gpr83	0.670102	0.00125651	-2.71143	2.42253e-29	-2.12374	2.84133e-11	2.38172	2.98781	3.36105	5.2136	5.89739	6.49398	0.412031	0.334246	0.146187	AW045253, Gir, Gpr72, RP105, RP39, RP82	14608	uc009off.1; uc012goj.1	protein_coding	G protein-coupled receptor 83 [Source:MGI Symbol;Acc:MGI:95712]	PROBABLE G COUPLED RECEPTOR 83 PRECURSOR RECEPTOR	GO:0005575; GO:0005623; GO:0005929; GO:0043226; GO:0007165; GO:0008150; GO:0005886; GO:0003674; GO:0004871; GO:0004983; GO:0007218; GO:0016021; GO:0031513; GO:0051384	cellular_component; cell; cilium; organelle; signal transduction; biological_process; plasma membrane; molecular_function; signal transducer activity; neuropeptide Y receptor activity; neuropeptide signaling pathway; integral component of membrane; nonmotile primary cilium; response to glucocorticoid
ENSMUSG00000055612	Cdca7	0.669877	0.000976868	0.0723381	0.840133	0.919191	7.75153e-05	10.727	5.92875	6.33846	15.2574	14.0237	16.9267	14.4237	17.4624	17.5622	2310021G01Rik, AU044109, JPO1	66953	uc008kbx.1	protein_coding	cell division cycle associated 7 [Source:MGI Symbol;Acc:MGI:1914203]	CELL DIVISION CYCLE ASSOCIATED 7	GO:0008150; GO:0009058; GO:0034641; GO:0003674; GO:0006351; GO:0006355; GO:0006915; GO:0008219; GO:0005737; GO:0005634; GO:0042127	biological_process; biosynthetic process; cellular nitrogen compound metabolic process; molecular_function; transcription, DNA-templated; regulation of transcription, DNA-templated; apoptotic process; cell death; cytoplasm; nucleus; regulation of cell proliferation
ENSMUSG00000038058	Nod1	0.667436	3.99011e-11	0.9296	4.51089e-31	1.6476	3.49891e-80	33.3088	33.263	36.7042	57.4312	53.9164	64.0217	112.436	111.797	117.502			uc009cag.2; uc009caf.2	protein_coding	nucleotide-binding oligomerization domain containing 1 [Source:MGI Symbol;Acc:MGI:1341839]	NUCLEOTIDE BINDING OLIGOMERIZATION DOMAIN CONTAINING CASPASE RECRUITMENT DOMAIN CONTAINING	GO:0008150; GO:0006950; GO:0002376; GO:0007165; GO:0005575; GO:0005623; GO:0005886; GO:0003674; GO:0043167; GO:0002606; GO:0005515; GO:0005524; GO:0006952; GO:0016045; GO:0016323; GO:0032755; GO:0032760; GO:0032874; GO:0035556; GO:0042228; GO:0042742; GO:0043123; GO:0045087; GO:0046330; GO:0050830; GO:0051092; GO:0070374; GO:0042802; GO:0005737; GO:0042803; GO:0006919; GO:0050700; GO:0043280	biological_process; response to stress; immune system process; signal transduction; cellular_component; cell; plasma membrane; molecular_function; ion binding; positive regulation of dendritic cell antigen processing and presentation; protein binding; ATP binding; defense response; detection of bacterium; basolateral plasma membrane; positive regulation of interleukin-6 production; positive regul…
ENSMUSG00000039031	Arhgap18	0.664623	3.94064e-05	0.243964	0.211585	1.01439	1.41261e-09	9.10821	11.4815	8.89964	17.8392	18.4808	17.1998	19.9569	21.1192	24.3545	4833419J07Rik, AI314906, AI843501	73910	uc007ese.1	protein_coding	Rho GTPase activating protein 18 [Source:MGI Symbol;Acc:MGI:1921160]	RHO GTPASE ACTIVATING RHO TYPE GTPASE ACTIVATING; UNKNOWN	GO:0003674; GO:0007165; GO:0008150; GO:0005575; GO:0005622; GO:0005623; GO:0030234; GO:0005096; GO:0043547	molecular_function; signal transduction; biological_process; cellular_component; intracellular; cell; enzyme regulator activity; GTPase activator activity; positive regulation of GTPase activity
ENSMUSG00000021697	Depdc1b	0.662825	0.0027522	-0.264339	0.462002	0.608506	0.0729302	4.05212	4.22339	2.36658	8.48384	8.17205	6.58444	5.88093	4.74464	8.44876	9830132O03, AW260467, XTP1	218581	uc007rvc.1	protein_coding	DEP domain containing 1B [Source:MGI Symbol;Acc:MGI:2145425]	DEP DOMAIN CONTAINING	GO:0007165; GO:0008150; GO:0005575; GO:0005622; GO:0005623; GO:0003674; GO:0030234; GO:0005096; GO:0035556; GO:0043547	signal transduction; biological_process; cellular_component; intracellular; cell; molecular_function; enzyme regulator activity; GTPase activator activity; intracellular signal transduction; positive regulation of GTPase activity
ENSMUSG00000026389	Steap3	0.659149	0.00111452	0.518631	0.140129	2.12806	6.65368e-11	0.143955	0.313374	0.166468	1.98271	1.22677	0.771929	2.17573	2.18522	2.73689			uc007cjj.1; uc007cji.1	protein_coding	STEAP family member 3 [Source:MGI Symbol;Acc:MGI:1915678]	METALLOREDUCTASE EC_1.16.1.- SIX TRANSMEMBRANE EPITHELIAL ANTIGEN OF PROSTATE	GO:0000293; GO:0005768; GO:0005771; GO:0005886; GO:0006826; GO:0006915; GO:0007049; GO:0008823; GO:0009306; GO:0015677; GO:0016021; GO:0046872; GO:0052851; GO:0055072; GO:0055114; GO:0097461; GO:1902167; GO:1990182; GO:0006810; GO:0008150; GO:0016192; GO:0042592; GO:0003674; GO:0016491; GO:0043167; GO:0005575; GO:0008219; GO:0005623; GO:0005622; GO:0005737; GO:0043226; GO:0005515; GO:0043065	ferric-chelate reductase activity; endosome; multivesicular body; plasma membrane; iron ion transport; apoptotic process; cell cycle; cupric reductase activity; protein secretion; copper ion import; integral component of membrane; metal ion binding; ferric-chelate reductase (NADPH) activity; iron ion homeostasis; oxidation-reduction process; ferric iron import into cell; positive regulation of in…
ENSMUSG00000030103	Bhlhe40	0.65074	0.00380881	1.08817	1.44928e-05	2.52085	8.07985e-21	2.26294	1.20417	0.678438	7.83451	3.82631	2.88917	17.5698	9.62874	13.3167	Bhlhb2, C130042M06Rik, Clast5, CR8, Dec1, Sharp2, Stra13, Stra14	20893	uc009ddn.1	protein_coding	basic helix-loop-helix family, member e40 [Source:MGI Symbol;Acc:MGI:1097714]	CLASS E BASIC HELIX LOOP HELIX CLASS B BASIC HELIX LOOP HELIX ENHANCER OF SPLIT AND HAIRY RELATED SHARP	GO:0003674; GO:0008150; GO:0008134; GO:0009058; GO:0034641; GO:0005575; GO:0005622; GO:0005623; GO:0005634; GO:0005654; GO:0043226; GO:0000988; GO:0001071; GO:0003677; GO:0001078; GO:0001102; GO:0003705; GO:0003714; GO:0005515; GO:0006366; GO:0007623; GO:0009416; GO:0032922; GO:0043153; GO:0043426; GO:0045892; GO:0046982; GO:0070888; GO:0005730; GO:0005794; GO:0000122; GO:0000981; GO:0042803; GO:…	molecular_function; biological_process; transcription factor binding; biosynthetic process; cellular nitrogen compound metabolic process; cellular_component; intracellular; cell; nucleus; nucleoplasm; organelle; protein binding transcription factor activity; nucleic acid binding transcription factor activity; DNA binding; RNA polymerase II core promoter proximal region sequence-specific DNA bindi…
ENSMUSG00000045005	Fzd5	0.650522	0.00276514	0.1243	0.755247	1.01198	1.45002e-05	2.67691	1.76115	2.52229	5.85612	3.45204	5.01264	5.18432	5.78744	4.90087	5330434N09Rik, AI427138, Fz-5, Fz5, mFz5	14367	uc007bgy.1; uc007bgz.1	protein_coding	frizzled homolog 5 (Drosophila) [Source:MGI Symbol;Acc:MGI:108571]	FRIZZLED PRECURSOR FZ	GO:0008150; GO:0030154; GO:0048856; GO:0009790; GO:0008219; GO:0007165; GO:0005575; GO:0005622; GO:0005623; GO:0005737; GO:0021700; GO:0003674; GO:0004871; GO:0002376; GO:0000902; GO:0005886; GO:0005794; GO:0043226; GO:0048646; GO:0001525; GO:0001944; GO:0004930; GO:0005515; GO:0005923; GO:0006357; GO:0007186; GO:0007409; GO:0007420; GO:0008285; GO:0008406; GO:0016021; GO:0016055; GO:0017147; GO:…	biological_process; cell differentiation; anatomical structure development; embryo development; cell death; signal transduction; cellular_component; intracellular; cell; cytoplasm; developmental maturation; molecular_function; signal transducer activity; immune system process; cell morphogenesis; plasma membrane; Golgi apparatus; organelle; anatomical structure formation involved in morphogenesis…
ENSMUSG00000034731	Dgkh	0.650025	0.00538717	0.347063	0.378852	1.39527	5.10486e-06	1.45171	1.44466	1.43892	2.57541	3.74507	5.16318	4.6406	3.4343	8.26123	5930402B05Rik, D130015C16	380921	uc007uso.1	protein_coding	diacylglycerol kinase, eta [Source:MGI Symbol;Acc:MGI:2444188]	DIACYLGLYCEROL KINASE ETA {ECO: |UNIPROTKB:Q86XP1} DAG KINASE ETA {ECO: |UNIPROTKB:Q86XP1} EC_2.7.1.107	GO:0003951; GO:0004143; GO:0005524; GO:0016310; GO:0035556; GO:0007165; GO:0008150; GO:0003674; GO:0043167; GO:0016301; GO:0005737; GO:0005634; GO:0005768; GO:0051259; GO:0031965	NAD+ kinase activity; diacylglycerol kinase activity; ATP binding; phosphorylation; intracellular signal transduction; signal transduction; biological_process; molecular_function; ion binding; kinase activity; cytoplasm; nucleus; endosome; protein oligomerization; nuclear membrane
ENSMUSG00000086324	Gm15564	0.647635	0.00558837	-0.476472	0.229214	0.204917	0.750515	68.8927	96.418	88.454	138.922	279.977	201.503	107.001	56.0056	161.031			uc007zbz.1	antisense	predicted gene 15564 [Source:MGI Symbol;Acc:MGI:3783013]
ENSMUSG00000030189	Ybx3	0.647013	3.67358e-06	1.14483	9.7913e-24	1.87909	6.01633e-48	28.0568	25.4885	27.9312	48.1852	46.2596	46.0315	95.8327	109.295	124.004	Csda, dbpA, Dpba, MSY3, MSY4, oxyR, Yb2	56449	uc009eis.1; uc009eit.1	protein_coding	Y box protein 3 [Source:MGI Symbol;Acc:MGI:2137670]	NUCLEASE SENSITIVE ELEMENT BINDING 1 CCAAT BINDING TRANSCRIPTION FACTOR I SUBUNIT A CBF A ENHANCER FACTOR I SUBUNIT A EFI A Y BOX TRANSCRIPTION FACTOR Y BOX BINDING 1 YB 1	GO:0005575; GO:0005622; GO:0005623; GO:0008150; GO:0000003; GO:0048856; GO:0009058; GO:0034641; GO:0005737; GO:0005634; GO:0043226; GO:0003674; GO:0003723; GO:0003729; GO:0003677; GO:0009790; GO:0001071; GO:0000122; GO:0000977; GO:0001227; GO:0001701; GO:0003697; GO:0003730; GO:0005515; GO:0005921; GO:0006351; GO:0007283; GO:0008584; GO:0009566; GO:0043066; GO:0046622; GO:0048642; GO:0005844; GO:…	cellular_component; intracellular; cell; biological_process; reproduction; anatomical structure development; biosynthetic process; cellular nitrogen compound metabolic process; cytoplasm; nucleus; organelle; molecular_function; RNA binding; mRNA binding; DNA binding; embryo development; nucleic acid binding transcription factor activity; negative regulation of transcription from RNA polymerase II…
ENSMUSG00000038024	Dennd4c	0.642899	1.60945e-10	0.126923	0.357631	0.810973	3.56095e-16	15.9313	15.7303	17.2357	28.6016	26.0765	26.4885	29.3574	30.2168	30.3392	1700065A05Rik, AA420392	329877	uc008tmb.2; uc033idd.1	protein_coding	DENN/MADD domain containing 4C [Source:MGI Symbol;Acc:MGI:1914769]	DENN DOMAIN CONTAINING	GO:0005829; GO:0005886; GO:0015031; GO:0017112; GO:0030904; GO:0032593; GO:0032851; GO:0032869; GO:0072659; GO:0007009; GO:0008150; GO:0061024; GO:0005575; GO:0005622; GO:0005623; GO:0005737; GO:0016023; GO:0043226; GO:0043234; GO:0003674; GO:0006810	cytosol; plasma membrane; protein transport; Rab guanyl-nucleotide exchange factor activity; retromer complex; insulin-responsive compartment; positive regulation of Rab GTPase activity; cellular response to insulin stimulus; protein localization to plasma membrane; plasma membrane organization; biological_process; membrane organization; cellular_component; intracellular; cell; cytoplasm; cytopla…
ENSMUSG00000038179	Slamf7	0.641387	0.00516569	3.04209	6.96754e-97	4.07515	2.67528e-119	1.7076	1.72167	2.07857	4.50493	3.35536	4.19966	37.1517	36.8974	49.3078	19A, 19A24, 4930560D03Rik, CRACC, CS1	75345	uc007dox.1; uc007dov.1; uc007doy.1; uc007dow.1	protein_coding	SLAM family member 7 [Source:MGI Symbol;Acc:MGI:1922595]	SLAM FAMILY MEMBER 7 PRECURSOR LY9 CD319 ANTIGEN	GO:0004872; GO:0005515; GO:0005886; GO:0009897; GO:0016021; GO:0032814; GO:0008150; GO:0005575; GO:0005623; GO:0003674	receptor activity; protein binding; plasma membrane; external side of plasma membrane; integral component of membrane; regulation of natural killer cell activation; biological_process; cellular_component; cell; molecular_function
ENSMUSG00000020120	Plek	0.640555	0.00247953	4.91237	3.67173e-125	7.2864	1.368e-289	0.320939	0.558917	0.212074	2.40168	1.11633	1.96682	140.858	138.182	166.697	2010300B13Rik	56193	uc007ibv.2; uc007ibw.2	protein_coding	pleckstrin [Source:MGI Symbol;Acc:MGI:1860485]	PLECKSTRIN; UNKNOWN	GO:0035556; GO:0007165; GO:0008150; GO:0006950; GO:0007155; GO:0006810; GO:0016192; GO:0006904; GO:0010572; GO:0030836; GO:0033625; GO:0070493; GO:0070527; GO:0070528; GO:0070560; GO:0016020; GO:0005737; GO:0005515; GO:0042803; GO:0030030; GO:0002576; GO:0030866; GO:0046488; GO:0031532; GO:0043325; GO:0007229; GO:0060305; GO:0032233; GO:0030845; GO:0010925; GO:0010920; GO:0005080; GO:0002244; GO:…	intracellular signal transduction; signal transduction; biological_process; response to stress; cell adhesion; transport; vesicle-mediated transport; vesicle docking involved in exocytosis; positive regulation of platelet activation; positive regulation of actin filament depolymerization; positive regulation of integrin activation; thrombin receptor signaling pathway; platelet aggregation; protei…
ENSMUSG00000026009	Icos	0.637807	0.000236092	-0.269131	0.244975	0.48231	0.00589988	17.2696	14.6198	15.0702	36.6099	24.869	22.5999	24.3404	23.8319	20.955	AILIM, CCLP, CRP-1, H4, Ly115	54167	uc011wlz.2	protein_coding	inducible T cell co-stimulator [Source:MGI Symbol;Acc:MGI:1858745]	INDUCIBLE T CELL COSTIMULATOR PRECURSOR ACTIVATION INDUCIBLE LYMPHOCYTE IMMUNOMEDIATORY MOLECULE CD278 ANTIGEN	GO:0005515; GO:0005887; GO:0009897; GO:0005575; GO:0005623; GO:0005886; GO:0003674; GO:0016337; GO:0002517; GO:0031295	protein binding; integral component of plasma membrane; external side of plasma membrane; cellular_component; cell; plasma membrane; molecular_function; single organismal cell-cell adhesion; T cell tolerance induction; T cell costimulation
ENSMUSG00000068036	Mllt4	0.634616	0.0066432	0.672118	0.00573716	1.67897	4.37988e-12	0.76452	0.735783	1.14775	1.9079	1.43693	2.68168	2.81172	3.97024	3.86146	5033403D15Rik, Af-6, AF6, Afadin, Gm314, I-afadin, S-afadin	17356	uc008amr.1	protein_coding	myeloid/lymphoid or mixed-lineage leukemia (trithorax homolog, Drosophila); translocated to, 4 [Source:MGI Symbol;Acc:MGI:1314653]	AFADIN AF 6	GO:0005575; GO:0005623; GO:0007165; GO:0008150; GO:0007155; GO:0005622; GO:0005737; GO:0003674; GO:0005515; GO:0005911; GO:0005912; GO:0005913; GO:0030054; GO:0045177; GO:0050839; GO:0005886; GO:0005634	cellular_component; cell; signal transduction; biological_process; cell adhesion; intracellular; cytoplasm; molecular_function; protein binding; cell-cell junction; adherens junction; cell-cell adherens junction; cell junction; apical part of cell; cell adhesion molecule binding; plasma membrane; nucleus
ENSMUSG00000092060	Bend4	0.633223	5.04185e-06	-0.194635	0.280533	0.500372	0.00265012	10.1866	11.601	15.0268	23.3396	19.0385	19.975	19.4148	19.7448	15.2063	D330027G24Rik, EG666938	666938	uc012dws.1	protein_coding	BEN domain containing 4 [Source:MGI Symbol;Acc:MGI:3648414]	BEN DOMAIN CONTAINING 4	GO:0005575; GO:0003674; GO:0008150	cellular_component; molecular_function; biological_process
ENSMUSG00000028782	Bai2	0.633073	0.00202351	-0.549485	0.0143841	0.220003	0.596093	3.67788	2.84362	2.44428	6.21386	5.89282	5.0519	4.00786	3.93784	3.1575		230775	uc008uyo.2; uc008uym.2; uc008uyn.2; uc008uyp.1	protein_coding	brain-specific angiogenesis inhibitor 2 [Source:MGI Symbol;Acc:MGI:2451244]	BRAIN SPECIFIC ANGIOGENESIS INHIBITOR PRECURSOR	GO:0004930; GO:0005886; GO:0007218; GO:0007422; GO:0016021; GO:0016525; GO:0008150; GO:0005575; GO:0048856; GO:0007165; GO:0005623; GO:0003674; GO:0004871; GO:0005515	G-protein coupled receptor activity; plasma membrane; neuropeptide signaling pathway; peripheral nervous system development; integral component of membrane; negative regulation of angiogenesis; biological_process; cellular_component; anatomical structure development; signal transduction; cell; molecular_function; signal transducer activity; protein binding
ENSMUSG00000097353	A430046D13Rik	0.632623	0.00416179	-0.509493	0.0494721	0.306526	0.458579	7.62145	7.17449	4.76396	14.9759	11.2846	14.2014	8.08636	9.66475	8.95133			uc007hnf.1	lincRNA	Riken cDNA A430046D13 gene [Source:MGI Symbol;Acc:MGI:3609643]
ENSMUSG00000005824	Tnfsf14	0.631084	0.0077631	2.1644	1.00511e-36	3.34314	7.99621e-65	3.54042	2.79381	3.9235	5.99539	9.78766	9.15335	45.7786	44.1243	49.882	HVEM-L, HVEML, LIGHT, LTg, Ly113	50930	uc008def.2	protein_coding	tumor necrosis factor (ligand) superfamily, member 14 [Source:MGI Symbol;Acc:MGI:1355317]	TUMOR NECROSIS FACTOR LIGAND SUPERFAMILY MEMBER 14 CD258 ANTIGEN [CONTAINS TUMOR NECROSIS FACTOR LIGAND SUPERFAMILY MEMBER 14 MEMBRANE FORM; TUMOR NECROSIS FACTOR LIGAND SUPERFAMILY MEMBER 14 SOLUBLE FORM]	GO:0008150; GO:0003674; GO:0030234; GO:0002376; GO:0005575; GO:0007165; GO:0005623; GO:0005886; GO:0005576; GO:0005615; GO:0005102; GO:0005125; GO:0005164; GO:0006955; GO:0008588; GO:0010820; GO:0016021; GO:0031295; GO:0043027; GO:0045663; GO:1901741; GO:0071260; GO:0043154	biological_process; molecular_function; enzyme regulator activity; immune system process; cellular_component; signal transduction; cell; plasma membrane; extracellular region; extracellular space; receptor binding; cytokine activity; tumor necrosis factor receptor binding; immune response; release of cytoplasmic sequestered NF-kappaB; positive regulation of T cell chemotaxis; integral component o…
ENSMUSG00000031155	Pim2	0.63063	3.37511e-11	0.117649	0.351517	0.782559	2.23987e-16	95.5161	82.338	90.7681	147.41	137.246	157.387	162.929	169.689	151.23	DXCch3, Pim-2	18715	uc009smz.2	protein_coding	proviral integration site 2 [Source:MGI Symbol;Acc:MGI:97587]	SERINE/THREONINE KINASE PIM EC_2.7.11.1	GO:0004672; GO:0004674; GO:0005515; GO:0005524; GO:0006468; GO:0008637; GO:0043066; GO:0008150; GO:0007005; GO:0008219; GO:0006464; GO:0003674; GO:0043167; GO:0016301; GO:0009615; GO:0008285; GO:0000082	protein kinase activity; protein serine/threonine kinase activity; protein binding; ATP binding; protein phosphorylation; apoptotic mitochondrial changes; negative regulation of apoptotic process; biological_process; mitochondrion organization; cell death; cellular protein modification process; molecular_function; ion binding; kinase activity; response to virus; negative regulation of cell prolif…
ENSMUSG00000004633	Chn2	0.622805	0.00282951	-0.198805	0.709797	1.08123	0.00541921	0.214805	0.124695	0.551995	1.90769	1.5981	0.822748	0.927588	1.43274	1.23165	1700026N20Rik, 4930557O16Rik, ARHGAP3, Bch	69993	uc009bzo.2; uc009bzr.2; uc009bzs.2; uc009bzt.2	protein_coding	chimerin 2 [Source:MGI Symbol;Acc:MGI:1917243]	N CHIMAERIN A CHIMAERIN ALPHA CHIMERIN N CHIMERIN NC RHO GTPASE ACTIVATING 2; UNKNOWN	GO:0005622; GO:0035556; GO:0046872; GO:0003674; GO:0043167; GO:0007165; GO:0008150; GO:0005575; GO:0005623; GO:0005515; GO:0005096; GO:0016020; GO:0043547; GO:0030234	intracellular; intracellular signal transduction; metal ion binding; molecular_function; ion binding; signal transduction; biological_process; cellular_component; cell; protein binding; GTPase activator activity; membrane; positive regulation of GTPase activity; enzyme regulator activity
ENSMUSG00000070385	Ampd1	0.622145	0.000467943	-2.16368	7.4997e-30	-1.51423	1.5454e-09	9.78739	12.0785	9.01097	18.1878	18.5159	18.5551	3.48289	3.30375	2.29491	AI553520, Ampd-1	229665	uc008qsp.1	protein_coding	adenosine monophosphate deaminase 1 [Source:MGI Symbol;Acc:MGI:88015]	AMP DEAMINASE EC_3.5.4.6 AMP DEAMINASE	GO:0008150; GO:0009058; GO:0034641; GO:0044281; GO:0005575; GO:0003674; GO:0016810; GO:0003876; GO:0032264; GO:0046872; GO:0043167; GO:0010033; GO:0032036	biological_process; biosynthetic process; cellular nitrogen compound metabolic process; small molecule metabolic process; cellular_component; molecular_function; hydrolase activity, acting on carbon-nitrogen (but not peptide) bonds; AMP deaminase activity; IMP salvage; metal ion binding; ion binding; response to organic substance; myosin heavy chain binding
ENSMUSG00000049410	Zfp683	0.614686	0.0092016	-0.00867172	0.989273	1.05422	0.00235126	3.35569	5.47872	1.50907	12.2491	6.46836	12.6388	8.01385	12.1559	11.1395				protein_coding	zinc finger protein 683 [Source:MGI Symbol;Acc:MGI:3650254]	PR DOMAIN ZINC FINGER 1 EC_2.1.1.- BLIMP 1 BETA INTERFERON GENE POSITIVE REGULATORY DOMAIN I BINDING FACTOR PR DOMAIN CONTAINING 1	GO:0001779; GO:0003674; GO:0003676; GO:0005575; GO:0046872; GO:0043167; GO:0002376; GO:0008150; GO:0030154; GO:0048856	natural killer cell differentiation; molecular_function; nucleic acid binding; cellular_component; metal ion binding; ion binding; immune system process; biological_process; cell differentiation; anatomical structure development
ENSMUSG00000049295	Zfp219	0.61264	0.00310776	0.160887	0.646702	0.932719	5.61884e-05	4.53975	5.32558	5.83301	9.79468	8.49485	11.1091	9.3069	12.9647	11.5309			uc007tnx.3; uc007tnw.3	protein_coding	zinc finger protein 219 [Source:MGI Symbol;Acc:MGI:1917140]	ZINC FINGER	GO:0046872; GO:0003674; GO:0043167; GO:0006355; GO:0003677; GO:0006351; GO:0005515; GO:0003700; GO:0005634; GO:0045892	metal ion binding; molecular_function; ion binding; regulation of transcription, DNA-templated; DNA binding; transcription, DNA-templated; protein binding; sequence-specific DNA binding transcription factor activity; nucleus; negative regulation of transcription, DNA-templated
ENSMUSG00000022747	St3gal6	0.612153	9.79452e-07	1.45676	6.93276e-55	2.13935	1.22825e-93	12.6856	13.2258	12.3615	20.1339	21.278	22.1304	55.3775	62.6015	64.9272			uc007znt.2; uc007znu.2; uc007znv.2; uc007znw.1	protein_coding	ST3 beta-galactoside alpha-2,3-sialyltransferase 6 [Source:MGI Symbol;Acc:MGI:1888707]	TYPE 2 LACTOSAMINE ALPHA 2 3 SIALYLTRANSFERASE EC_2.4.99.- CMP NEUAC:BETA GALACTOSIDE ALPHA 2 3 SIALYLTRANSFERASE VI ST3GAL VI ST3GALVI SIALYLTRANSFERASE 10; UNKNOWN	GO:0008373; GO:0097503; GO:0003674; GO:0016757; GO:0008150; GO:0005575; GO:0005622; GO:0005623; GO:0005737; GO:0005794; GO:0043226; GO:0005975; GO:0006629; GO:0006464; GO:0009058; GO:0006486; GO:0006664; GO:0009311; GO:0030173; GO:0052798; GO:0071354; GO:0070062	sialyltransferase activity; sialylation; molecular_function; transferase activity, transferring glycosyl groups; biological_process; cellular_component; intracellular; cell; cytoplasm; Golgi apparatus; organelle; carbohydrate metabolic process; lipid metabolic process; cellular protein modification process; biosynthetic process; protein glycosylation; glycolipid metabolic process; oligosaccharide…
ENSMUSG00000024998	Plce1	0.610971	0.00823306	0.883525	0.000789964	2.083	2.96484e-12	0.154276	0.179116	0.138758	0.534119	0.479981	0.551516	1.03969	1.4903	1.07082	4933403A21Rik, mKIAA1516, Plce, PLCepsilon	74055	uc008hjp.1; uc012bli.1	protein_coding	phospholipase C, epsilon 1 [Source:MGI Symbol;Acc:MGI:1921305]	1 PHOSPHATIDYLINOSITOL 4 5 BISPHOSPHATE PHOSPHODIESTERASE EPSILON 1 EC_3.1.4.11 PHOSPHOINOSITIDE PHOSPHOLIPASE C EPSILON 1 PHOSPHOLIPASE C EPSILON 1 PLC EPSILON 1; UNKNOWN	GO:0008150; GO:0003674; GO:0019899; GO:0006629; GO:0009056; GO:0007165; GO:0005575; GO:0005623; GO:0005886; GO:0005622; GO:0005737; GO:0005829; GO:0005794; GO:0043226; GO:0043167; GO:0004871; GO:0000187; GO:0004435; GO:0004629; GO:0005085; GO:0005509; GO:0007200; GO:0007264; GO:0008277; GO:0016042; GO:0043547; GO:0045859; GO:0046578; GO:0032835	biological_process; molecular_function; enzyme binding; lipid metabolic process; catabolic process; signal transduction; cellular_component; cell; plasma membrane; intracellular; cytoplasm; cytosol; Golgi apparatus; organelle; ion binding; signal transducer activity; activation of MAPK activity; phosphatidylinositol phospholipase C activity; phospholipase C activity; guanyl-nucleotide exchange fa…
ENSMUSG00000037759	Ptger2	0.610354	0.00395934	0.254422	0.590129	1.55479	9.61385e-06	0.167489	0.38891	0.774726	1.46226	2.12966	2.6516	2.41087	3.46699	2.32505	EP2, Ptgerep2	19217	uc007tgd.2	protein_coding	prostaglandin E receptor 2 (subtype EP2) [Source:MGI Symbol;Acc:MGI:97794]	PROSTAGLANDIN RECEPTOR RECEPTOR RECEPTOR PROSTANOID RECEPTOR	GO:0008150; GO:0005575; GO:0007165; GO:0005623; GO:0005886; GO:0007189; GO:0016021; GO:0032496; GO:0042127; GO:0071380; GO:0004957	biological_process; cellular_component; signal transduction; cell; plasma membrane; adenylate cyclase-activating G-protein coupled receptor signaling pathway; integral component of membrane; response to lipopolysaccharide; regulation of cell proliferation; cellular response to prostaglandin E stimulus; prostaglandin E receptor activity
ENSMUSG00000000628	Hk2	0.606053	0.0121923	0.52562	0.0516603	1.49805	2.27426e-08	0.861434	1.08014	1.64697	3.39212	2.34914	2.37562	4.70737	3.89917	4.24259	AI642394, HKII	15277	uc009cll.2	protein_coding	hexokinase 2 [Source:MGI Symbol;Acc:MGI:1315197]	HEXOKINASE EC_2.7.1.1 HEXOKINASE TYPE HK; UNKNOWN	GO:0001678; GO:0004340; GO:0004396; GO:0005739; GO:0005829; GO:0006006; GO:0006096; GO:0008637; GO:0008865; GO:0019158; GO:0046324; GO:0046835; GO:0051156; GO:0005975; GO:0008150; GO:0003674; GO:0016301; GO:0007005; GO:0008219; GO:0006091; GO:0009056; GO:0044281; GO:0005575; GO:0005622; GO:0005623; GO:0005737; GO:0043226; GO:0042592; GO:0005741; GO:0016020; GO:0005536; GO:0007595; GO:0002931	cellular glucose homeostasis; glucokinase activity; hexokinase activity; mitochondrion; cytosol; glucose metabolic process; glycolytic process; apoptotic mitochondrial changes; fructokinase activity; mannokinase activity; regulation of glucose import; carbohydrate phosphorylation; glucose 6-phosphate metabolic process; carbohydrate metabolic process; biological_process; molecular_function; kinase…
ENSMUSG00000052609	Plekhg3	0.599166	0.0117857	2.26476	1.17704e-33	3.48909	3.94105e-50	0.664141	0.650591	0.576002	2.0244	1.58338	1.97144	12.2865	10.2534	13.3783	BC030417	263406	uc007nyk.2	protein_coding	pleckstrin homology domain containing, family G (with RhoGef domain) member 3 [Source:MGI Symbol;Acc:MGI:2388284]	PLECKSTRIN HOMOLOGY DOMAIN CONTAINING FAMILY G MEMBER PH DOMAIN CONTAINING FAMILY G MEMBER	GO:0008150; GO:0005575; GO:0003674; GO:0005089; GO:0032321	biological_process; cellular_component; molecular_function; Rho guanyl-nucleotide exchange factor activity; positive regulation of Rho GTPase activity
ENSMUSG00000015597	Zfp318	0.597179	3.5385e-05	0.113981	0.563511	0.781083	3.98347e-08	10.3149	7.87726	8.19186	16.1462	13.1888	14.74	16.2913	15.6876	16.2936	2610034E08Rik, D530032D06Rik, TZF, Znf318	57908	uc008csq.3; uc008csr.2; uc008css.3	protein_coding	zinc finger protein 318 [Source:MGI Symbol;Acc:MGI:1889348]	ZINC FINGER 318; UNKNOWN	GO:0003676; GO:0005634; GO:0008270; GO:0003674; GO:0043167; GO:0005575; GO:0005622; GO:0005623; GO:0043226	nucleic acid binding; nucleus; zinc ion binding; molecular_function; ion binding; cellular_component; intracellular; cell; organelle
ENSMUSG00000031132	Cd40lg	0.596338	0.00297785	-0.3701	0.399749	0.764343	0.0712946	0.987245	0.573098	0.507394	5.0526	4.9411	3.52926	3.35888	2.95184	1.78758	CD154, CD40-L, Cd40l, gp39, HIGM1, IGM, IMD3, Ly-62, Ly62, T-BAM, Tnfsf5, TRAP	21947	uc009thb.1	protein_coding	CD40 ligand [Source:MGI Symbol;Acc:MGI:88337]	CD40 LIGAND CD40 L TUMOR NECROSIS FACTOR LIGAND SUPERFAMILY MEMBER 5 CD154 ANTIGEN [CONTAINS CD40 LIGAND MEMBRANE FORM; CD40 LIGAND SOLUBLE FORM]	GO:0002376; GO:0006810; GO:0008150; GO:0006259; GO:0034641; GO:0048856; GO:0008283; GO:0030154; GO:0006950; GO:0005575; GO:0005623; GO:0005886; GO:0007165; GO:0005576; GO:0005615; GO:0003674; GO:0005125; GO:0005164; GO:0005174; GO:0006954; GO:0009897; GO:0016021; GO:0030168; GO:0030183; GO:0042100; GO:0043066; GO:0045190; GO:0048305; GO:0051023; GO:0032735; GO:2000353	immune system process; transport; biological_process; DNA metabolic process; cellular nitrogen compound metabolic process; anatomical structure development; cell proliferation; cell differentiation; response to stress; cellular_component; cell; plasma membrane; signal transduction; extracellular region; extracellular space; molecular_function; cytokine activity; tumor necrosis factor receptor bin…
ENSMUSG00000039953	Clstn1	0.593456	0.000238074	0.557355	0.000218836	1.2486	9.33535e-17	12.9706	10.2569	13.1964	21.3569	16.6499	23.6571	29.1656	27.7012	37.1454	1810034E21Rik, Cst-1, Cstn1	65945	uc008vwp.1; uc008vwo.1	protein_coding	calsyntenin 1 [Source:MGI Symbol;Acc:MGI:1929895]	CALSYNTENIN PRECURSOR ALCADEIN ALC	GO:0005509; GO:0005515; GO:0005576; GO:0005634; GO:0005783; GO:0005794; GO:0006874; GO:0007156; GO:0007268; GO:0016021; GO:0030054; GO:0042995; GO:0045211; GO:0005575; GO:0005623; GO:0005886; GO:0007267; GO:0008150; GO:0007155; GO:0042592; GO:0005622; GO:0005737; GO:0043226; GO:0003674; GO:0043167; GO:0070062; GO:0001540; GO:0019894; GO:0042988	calcium ion binding; protein binding; extracellular region; nucleus; endoplasmic reticulum; Golgi apparatus; cellular calcium ion homeostasis; homophilic cell adhesion via plasma membrane adhesion molecules; synaptic transmission; integral component of membrane; cell junction; cell projection; postsynaptic membrane; cellular_component; cell; plasma membrane; cell-cell signaling; biological_proces…
ENSMUSG00000032501	Trib1	0.593359	0.0144186	-0.539396	0.12499	-0.218103	0.749541	4.94431	2.6083	2.11451	9.58284	7.29344	4.14695	3.62696	2.789	0.718817	A530090O15Rik, TRB-1, Trb1	211770	uc007vxx.1; uc007vxw.1	protein_coding	tribbles homolog 1 (Drosophila) [Source:MGI Symbol;Acc:MGI:2443397]	TRIBBLES HOMOLOG TRB	GO:0008150; GO:0003674; GO:0019899; GO:0008134; GO:0031625; GO:0032436; GO:0032496; GO:0043405; GO:0043433; GO:0051443; GO:0055106; GO:0030234; GO:0005737; GO:0005634; GO:0031434; GO:0031665; GO:0048662; GO:0014912; GO:0007254; GO:0006469; GO:0004860	biological_process; molecular_function; enzyme binding; transcription factor binding; ubiquitin protein ligase binding; positive regulation of proteasomal ubiquitin-dependent protein catabolic process; response to lipopolysaccharide; regulation of MAP kinase activity; negative regulation of sequence-specific DNA binding transcription factor activity; positive regulation of ubiquitin-protein trans…
ENSMUSG00000001228	Uhrf1	0.585965	0.0071556	0.683862	0.000123094	1.4458	3.73444e-12	3.76678	5.71887	7.74374	11.3836	8.4268	11.838	18.9201	14.4614	20.3738			uc008dbp.2; uc008dbq.2; uc008dbs.1; uc008dbr.1	protein_coding	ubiquitin-like, containing PHD and RING finger domains, 1 [Source:MGI Symbol;Acc:MGI:1338889]	E3 UBIQUITIN LIGASE UHRF1 EC_6.3.2.- UBIQUITIN PHD AND RING FINGER DOMAIN CONTAINING 1 UBIQUITIN CONTAINING PHD AND RING FINGER DOMAINS 1	GO:0000792; GO:0005515; GO:0005634; GO:0005720; GO:0008283; GO:0008150; GO:0000228; GO:0005575; GO:0005622; GO:0005623; GO:0005694; GO:0043226; GO:0003674; GO:0003677; GO:0006464; GO:0009056; GO:0042393; GO:0016874; GO:0051276; GO:0006259; GO:0034641; GO:0043167; GO:0007049; GO:0009058; GO:0006950; GO:0000122; GO:0000790; GO:0000791; GO:0004842; GO:0005657; GO:0006281; GO:0006351; GO:0008270; GO:…	heterochromatin; protein binding; nucleus; nuclear heterochromatin; cell proliferation; biological_process; nuclear chromosome; cellular_component; intracellular; cell; chromosome; organelle; molecular_function; DNA binding; cellular protein modification process; catabolic process; histone binding; ligase activity; chromosome organization; DNA metabolic process; cellular nitrogen compound metabol…
ENSMUSG00000022686	B3gnt5	0.584261	0.000160901	0.311407	0.0480807	0.976414	3.08769e-11	8.82543	9.06321	7.9326	14.7977	14.4541	13.7638	18.2707	18.2412	18.2731			uc007ypd.2; uc007ypc.2; uc012acn.1	protein_coding	UDP-GlcNAc:betaGal beta-1,3-N-acetylglucosaminyltransferase 5 [Source:MGI Symbol;Acc:MGI:2137302]	LACTOSYLCERAMIDE 1 3 N ACETYL BETA D GLUCOSAMINYLTRANSFERASE EC_2.4.1.206 LACTOTRIAOSYLCERAMIDE SYNTHASE LC 3 CER SYNTHASE LC3 SYNTHASE UDP GLCNAC:BETA GAL BETA 1 3 N ACETYLGLUCOSAMINYLTRANSFERASE 5 BGNT 5 BETA 1 3 GN T5 BETA 1 3 N ACETYLGLUCOSAMINYLTRANS	GO:0006629; GO:0008150; GO:0009058; GO:0005575; GO:0005975; GO:0003674; GO:0016757; GO:0048856; GO:0006464; GO:0005622; GO:0005623; GO:0005737; GO:0005794; GO:0043226; GO:0006486; GO:0007417; GO:0008378; GO:0008457; GO:0008917; GO:0009103; GO:0016021; GO:0030148; GO:0047256	lipid metabolic process; biological_process; biosynthetic process; cellular_component; carbohydrate metabolic process; molecular_function; transferase activity, transferring glycosyl groups; anatomical structure development; cellular protein modification process; intracellular; cell; cytoplasm; Golgi apparatus; organelle; protein glycosylation; central nervous system development; galactosyltransf…
ENSMUSG00000045691	Thtpa	0.582344	0.00080078	1.38831	7.79502e-33	2.09087	1.3124e-54	5.5495	4.9523	5.95233	9.12131	8.58844	10.1394	24.492	27.1131	25.7137	AW122966	105663	uc007tyb.2	protein_coding	thiamine triphosphatase [Source:MGI Symbol;Acc:MGI:2446078]	UNKNOWN; THIAMINE TRIPHOSPHATASE THTPASE EC_3.6.1.28	GO:0006790; GO:0008150; GO:0034641; GO:0051186; GO:0044281; GO:0005575; GO:0005622; GO:0005623; GO:0005737; GO:0003674; GO:0043167; GO:0000287; GO:0006772; GO:0042357; GO:0050333; GO:0016311	sulfur compound metabolic process; biological_process; cellular nitrogen compound metabolic process; cofactor metabolic process; small molecule metabolic process; cellular_component; intracellular; cell; cytoplasm; molecular_function; ion binding; magnesium ion binding; thiamine metabolic process; thiamine diphosphate metabolic process; thiamin-triphosphatase activity; dephosphorylation
ENSMUSG00000021493	Pdlim7	0.580407	0.0162547	0.0435389	0.942397	0.850484	0.00628422	2.12081	1.9575	1.50418	3.63929	3.37369	4.67892	2.99724	4.09737	5.29933	LMP	67399	uc007qrg.3; uc007qrf.3; uc007qrk.3; uc007qri.3; uc007qrl.3	protein_coding	PDZ and LIM domain 7 [Source:MGI Symbol;Acc:MGI:1914649]	PDZ AND LIM DOMAIN; UNKNOWN	GO:0001725; GO:0001726; GO:0005515; GO:0005737; GO:0030036; GO:0007010; GO:0008150; GO:0005575; GO:0005622; GO:0005623; GO:0003674; GO:0005856; GO:0043226; GO:0043167; GO:0001503; GO:0007275; GO:0008270; GO:0030154; GO:0005634; GO:0005925; GO:0015629; GO:0045669	stress fiber; ruffle; protein binding; cytoplasm; actin cytoskeleton organization; cytoskeleton organization; biological_process; cellular_component; intracellular; cell; molecular_function; cytoskeleton; organelle; ion binding; ossification; multicellular organismal development; zinc ion binding; cell differentiation; nucleus; focal adhesion; actin cytoskeleton; positive regulation of osteoblast…
ENSMUSG00000036002	Fam214b	0.580299	0.0153572	0.342607	0.254355	1.16845	7.05543e-06	2.14194	1.95185	2.45771	4.45386	4.20456	4.42638	5.86648	5.84297	5.86263			uc008soz.2; uc008spb.2; uc008spd.2; uc008spc.2	protein_coding	family with sequence similarity 214, member B [Source:MGI Symbol;Acc:MGI:2441854]	UNKNOWN	GO:0003674; GO:0008150; GO:0005634	molecular_function; biological_process; nucleus
ENSMUSG00000047880	Cxcr5	0.575631	0.0040529	3.17312	1.30244e-178	3.94283	1.49252e-197	7.79297	6.65892	8.19754	13.4845	13.4773	12.3858	118.311	140.709	148.095	Blr1, CXC-R5, CXCR-5, Gpcr6, MDR15	12145	uc009pdx.1	protein_coding	chemokine (C-X-C motif) receptor 5 [Source:MGI Symbol;Acc:MGI:103567]	C X C CHEMOKINE RECEPTOR TYPE CXC CXCR HIGH AFFINITY INTERLEUKIN 8 RECEPTOR IL 8R ANTIGEN	GO:0002376; GO:0008150; GO:0048856; GO:0003674; GO:0004871; GO:0005575; GO:0005623; GO:0005886; GO:0007165; GO:0040011; GO:0006935; GO:0006955; GO:0007186; GO:0009897; GO:0016021; GO:0016494; GO:0042113; GO:0048535; GO:0070098; GO:0005515; GO:0032467	immune system process; biological_process; anatomical structure development; molecular_function; signal transducer activity; cellular_component; cell; plasma membrane; signal transduction; locomotion; chemotaxis; immune response; G-protein coupled receptor signaling pathway; external side of plasma membrane; integral component of membrane; C-X-C chemokine receptor activity; B cell activation; lym…
ENSMUSG00000048120	Entpd1	0.574313	0.00196978	1.24013	5.32284e-06	2.86096	1.34402e-18	0.073719	0.0641911	0.0568317	0.898825	0.658143	0.903549	2.54671	2.23809	4.67184	2610206B08Rik, AA408691, Cd39, NTPDase-1	12495	uc008hld.1; uc008hlf.1	protein_coding	ectonucleoside triphosphate diphosphohydrolase 1 [Source:MGI Symbol;Acc:MGI:102805]	ECTONUCLEOSIDE TRIPHOSPHATE DIPHOSPHOHYDROLASE NTPDASE EC_3.6.1.5 ECTO ATP DIPHOSPHOHYDROLASE ECTO ATPDASE ECTO ATPASE ECTO APYRASE; UNKNOWN	GO:0005605; GO:0006200; GO:0007186; GO:0009181; GO:0017110; GO:0017111; GO:0030168; GO:0006950; GO:0008150; GO:0003674; GO:0009056; GO:0034641; GO:0034655; GO:0044281; GO:0007165; GO:0005575; GO:0005576; GO:0005578; GO:0043167; GO:0005524; GO:0016021; GO:0070062; GO:0016020; GO:0005515	basal lamina; ATP catabolic process; G-protein coupled receptor signaling pathway; purine ribonucleoside diphosphate catabolic process; nucleoside-diphosphatase activity; nucleoside-triphosphatase activity; platelet activation; response to stress; biological_process; molecular_function; catabolic process; cellular nitrogen compound metabolic process; nucleobase-containing compound catabolic proce…
ENSMUSG00000002308	Cd320	0.573995	0.00948073	-0.449081	0.127848	0.235787	0.615093	5.63387	6.3567	5.13854	11.4665	9.27383	11.063	4.79719	8.76021	8.62066	425O18-1, 8D6, CD320-002, D17Ertd716e, NG29, VLDL	54219	uc008bzv.1	protein_coding	CD320 antigen [Source:MGI Symbol;Acc:MGI:1860083]	CD320 ANTIGEN PRECURSOR TRANSCOBALAMIN RECEPTOR TCBLR CD320 ANTIGEN	GO:0005575; GO:0003674; GO:0008083; GO:0016021; GO:0030656; GO:0008150; GO:0070062; GO:0016020; GO:0005783; GO:0005886; GO:0031419	cellular_component; molecular_function; growth factor activity; integral component of membrane; regulation of vitamin metabolic process; biological_process; extracellular vesicular exosome; membrane; endoplasmic reticulum; plasma membrane; cobalamin binding
ENSMUSG00000031137	Fgf13	0.573625	6.13575e-07	1.02217	7.55036e-31	1.64689	9.08357e-59	27.8397	27.0043	25.0919	44.0474	41.9918	41.555	81.9678	93.9982	92.663	Fhf2	14168	uc009tht.2; uc009thu.2	protein_coding	fibroblast growth factor 13 [Source:MGI Symbol;Acc:MGI:109178]	FIBROBLAST GROWTH FACTOR FGF FIBROBLAST GROWTH FACTOR HOMOLOGOUS FACTOR FHF; UNKNOWN	GO:0008150; GO:0030154; GO:0048856; GO:0003674; GO:0008092; GO:0006461; GO:0007010; GO:0022607; GO:0065003; GO:0008283; GO:0051301; GO:0005575; GO:0005623; GO:0040011; GO:0048870; GO:0050877; GO:0005886; GO:0005622; GO:0005856; GO:0043226; GO:0043234; GO:0005737; GO:0005634; GO:0005576; GO:0001764; GO:0005874; GO:0007026; GO:0007612; GO:0007613; GO:0008017; GO:0008083; GO:0014704; GO:0017080; GO:…	biological_process; cell differentiation; anatomical structure development; molecular_function; cytoskeletal protein binding; protein complex assembly; cytoskeleton organization; cellular component assembly; macromolecular complex assembly; cell proliferation; cell division; cellular_component; cell; locomotion; cell motility; neurological system process; plasma membrane; intracellular; cytoskele…
ENSMUSG00000022797	Tfrc	0.571836	0.00137637	-0.12771	0.614001	0.538334	0.00750913	10.8076	8.13665	6.87053	16.7887	13.0089	14.1126	14.5166	12.0691	13.608	2610028K12Rik, AI195355, AI426448, AU015758, CD71, E430033M20Rik, Mtvr-1, Mtvr1, p90, TFR, TFR1, TR, Trfr	22042	uc007yza.2; uc007yyz.2; uc007yzb.2	protein_coding	transferrin receptor [Source:MGI Symbol;Acc:MGI:98822]	TRANSFERRIN RECEPTOR 1 TR TFR TFR1 TRFR CD71 ANTIGEN; UNKNOWN	GO:0005575; GO:0005622; GO:0005623; GO:0005737; GO:0005768; GO:0043226; GO:0008150; GO:0006810; GO:0055085; GO:0002376; GO:0030154; GO:0048856; GO:0016023; GO:0005886; GO:0016192; GO:0042592; GO:0003674; GO:0022857; GO:0003723; GO:0003725; GO:0004998; GO:0005381; GO:0005515; GO:0005905; GO:0006879; GO:0006898; GO:0009897; GO:0009986; GO:0016021; GO:0030316; GO:0033572; GO:0034755; GO:0045780; GO:…	cellular_component; intracellular; cell; cytoplasm; endosome; organelle; biological_process; transport; transmembrane transport; immune system process; cell differentiation; anatomical structure development; cytoplasmic membrane-bounded vesicle; plasma membrane; vesicle-mediated transport; homeostatic process; molecular_function; transmembrane transporter activity; RNA binding; double-stranded RN…
ENSMUSG00000005672	Kit	0.570936	0.00984511	-0.807587	0.0109528			0.282183	0.276426	0.217541	1.08313	1.11649	1.02678	0.470801	0.243381	0	Bs, c-KIT, CD117, Fdc, Gsfsco1, Gsfsco5, Gsfsow3, SCO1, SCO5, SOW3, Ssm, Tr-kit, W	16590	uc012dxj.1; uc008xug.2	protein_coding	kit oncogene [Source:MGI Symbol;Acc:MGI:96677]	MAST/STEM CELL GROWTH FACTOR RECEPTOR KIT PRECURSOR SCFR EC_2.7.10.1 PROTO ONCOGENE C KIT TYROSINE KINASE KIT	GO:0002318; GO:0002320; GO:0002573; GO:0004716; GO:0005020; GO:0005515; GO:0005524; GO:0005911; GO:0006468; GO:0006687; GO:0006935; GO:0007281; GO:0007286; GO:0008284; GO:0009314; GO:0009897; GO:0009986; GO:0010628; GO:0016021; GO:0018108; GO:0019221; GO:0019955; GO:0023014; GO:0030097; GO:0030154; GO:0035234; GO:0035556; GO:0038093; GO:0038109; GO:0043069; GO:0043406; GO:0043473; GO:0046777; GO:…	myeloid progenitor cell differentiation; lymphoid progenitor cell differentiation; myeloid leukocyte differentiation; receptor signaling protein tyrosine kinase activity; stem cell factor receptor activity; protein binding; ATP binding; cell-cell junction; protein phosphorylation; glycosphingolipid metabolic process; chemotaxis; germ cell development; spermatid development; positive regulation of…
ENSMUSG00000027834	Serpini1	0.568296	0.000222838	-0.521503	0.000887201	0.1047	0.740212	6.71849	6.4155	6.92043	9.99408	11.3409	11.4177	7.38051	7.44053	7.6159	AI837402, Ns, PI-12, PI12, Spi17	20713	uc008pne.2; uc008pnd.2	protein_coding	serine (or cysteine) peptidase inhibitor, clade I, member 1 [Source:MGI Symbol;Acc:MGI:1194506]	NEUROSERPIN PRECURSOR PEPTIDASE INHIBITOR 12 PI 12 SERPIN I1	GO:0004867; GO:0005615; GO:0010951; GO:0030162; GO:0008150; GO:0005575; GO:0005576; GO:0003674; GO:0030234; GO:0070062; GO:0030155	serine-type endopeptidase inhibitor activity; extracellular space; negative regulation of endopeptidase activity; regulation of proteolysis; biological_process; cellular_component; extracellular region; molecular_function; enzyme regulator activity; extracellular vesicular exosome; regulation of cell adhesion
ENSMUSG00000038482	Tfdp1	0.567497	0.00065583	0.625933	3.75994e-07	1.28293	9.55259e-19	24.3182	26.864	35.6295	46.7671	43.4015	52.6423	74.5679	73.963	78.2066	Dp1, Drtf1	21781	uc009kxt.1	protein_coding	transcription factor Dp 1 [Source:MGI Symbol;Acc:MGI:101934]	TRANSCRIPTION FACTOR DP	GO:0008150; GO:0008219; GO:0048856; GO:0003674; GO:0008134; GO:0009058; GO:0034641; GO:0005575; GO:0005622; GO:0005623; GO:0043234; GO:0005634; GO:0043226; GO:0000988; GO:0001071; GO:0003677; GO:0007049; GO:0000278; GO:0003700; GO:0003713; GO:0005515; GO:0005667; GO:0006351; GO:0006355; GO:0008544; GO:0043276; GO:0045893; GO:2000278; GO:0019904	biological_process; cell death; anatomical structure development; molecular_function; transcription factor binding; biosynthetic process; cellular nitrogen compound metabolic process; cellular_component; intracellular; cell; protein complex; nucleus; organelle; protein binding transcription factor activity; nucleic acid binding transcription factor activity; DNA binding; cell cycle; mitotic cell …
ENSMUSG00000076431	Sox4	0.566418	0.00500976	-1.43996	2.56141e-11	-0.855069	0.00357939	4.33228	4.7061	5.81995	8.21283	7.48483	10.1204	2.35744	3.49239	1.55334	AA682046, Sox-4	20677	uc007pyk.1	protein_coding	SRY (sex determining region Y)-box 4 [Source:MGI Symbol;Acc:MGI:98366]	TRANSCRIPTION FACTOR SOX	GO:0008150; GO:0042592; GO:0048856; GO:0030154; GO:0048646; GO:0007165; GO:0003674; GO:0005575; GO:0005622; GO:0005623; GO:0005634; GO:0043226; GO:0043234; GO:0006950; GO:0002376; GO:0008283; GO:0007049; GO:0009058; GO:0034641; GO:0005737; GO:0005739; GO:0001071; GO:0009790; GO:0000988; GO:0003677; GO:0000976; GO:0000981; GO:0001046; GO:0001077; GO:0001105; GO:0001501; GO:0001841; GO:0002328; GO:…	biological_process; homeostatic process; anatomical structure development; cell differentiation; anatomical structure formation involved in morphogenesis; signal transduction; molecular_function; cellular_component; intracellular; cell; nucleus; organelle; protein complex; response to stress; immune system process; cell proliferation; cell cycle; biosynthetic process; cellular nitrogen compound m…
ENSMUSG00000020649	Rrm2	0.565504	0.0245106	0.428111	0.214022	1.38793	1.0973e-06	1.92984	3.1023	2.97551	7.0388	3.55424	8.07398	11.0143	6.04331	10.4829	AA407299, R2	20135	uc007ner.2	protein_coding	ribonucleotide reductase M2 [Source:MGI Symbol;Acc:MGI:98181]	RIBONUCLEOSIDE DIPHOSPHATE REDUCTASE SUBUNIT M2 EC_1.17.4.1 RIBONUCLEOTIDE REDUCTASE RIBONUCLEOTIDE REDUCTASE SMALL SUBUNIT	GO:0006461; GO:0008150; GO:0022607; GO:0065003; GO:0003674; GO:0043167; GO:0009058; GO:0034641; GO:0044281; GO:0006259; GO:0016491; GO:0004748; GO:0005515; GO:0006260; GO:0009186; GO:0009262; GO:0009263; GO:0046872; GO:0051259; GO:0051290; GO:0055114; GO:0005737; GO:0005634	protein complex assembly; biological_process; cellular component assembly; macromolecular complex assembly; molecular_function; ion binding; biosynthetic process; cellular nitrogen compound metabolic process; small molecule metabolic process; DNA metabolic process; oxidoreductase activity; ribonucleoside-diphosphate reductase activity, thioredoxin disulfide as acceptor; protein binding; DNA repli…
ENSMUSG00000030847	Bag3	0.563112	0.0201969	0.366561	0.384038	0.989088	0.00835857	13.2566	6.70476	6.48685	22.5834	17.2019	12.0402	29.2928	33.4112	16.0981	AA407278, Bis, mg638	29810	uc009jzb.2	protein_coding	BCL2-associated athanogene 3 [Source:MGI Symbol;Acc:MGI:1352493]	BAG FAMILY MOLECULAR CHAPERONE REGULATOR 3 BAG 3 BCL 2 ASSOCIATED ATHANOGENE 3 BCL 2 BINDING BIS	GO:0008150; GO:0003674; GO:0005575; GO:0005622; GO:0005623; GO:0005737; GO:0043226; GO:0007165; GO:0008219; GO:0005829; GO:0005515; GO:0008625; GO:0010664; GO:0030018; GO:0032403; GO:0050821; GO:0051087; GO:0071260; GO:0097192; GO:0005886; GO:0043005; GO:0021510; GO:0007420	biological_process; molecular_function; cellular_component; intracellular; cell; cytoplasm; organelle; signal transduction; cell death; cytosol; protein binding; extrinsic apoptotic signaling pathway via death domain receptors; negative regulation of striated muscle cell apoptotic process; Z disc; protein complex binding; protein stabilization; chaperone binding; cellular response to mechanical s…
ENSMUSG00000001517	Foxm1	0.562925	0.0254992	0.0953309	0.864754	0.947678	0.00373881	1.57119	0.977227	1.15359	2.66912	2.15569	3.49616	2.96652	2.21985	3.92869	AA408308, AW554517, BB238854, Fkh16, Foxm1b, HFH-11B, MPHOSPH2, Mpm2, WIN	14235	uc009edl.1	protein_coding	forkhead box M1 [Source:MGI Symbol;Acc:MGI:1347487]	FORKHEAD BOX M1 WINGED HELIX FACTOR FROM INS 1 CELLS	GO:0001570; GO:0001889; GO:0005634; GO:0006351; GO:0008284; GO:0042127; GO:0043565; GO:0044212; GO:0045944; GO:0008150; GO:0003674; GO:0003677; GO:0009058; GO:0034641; GO:0005575; GO:0005622; GO:0005623; GO:0043226; GO:0048856; GO:0030154; GO:0045893; GO:0006366; GO:0005737; GO:0005515; GO:0000122; GO:0045892; GO:0019901; GO:0000086; GO:2000781; GO:0046578; GO:0090344; GO:0032873; GO:2000377; GO:…	vasculogenesis; liver development; nucleus; transcription, DNA-templated; positive regulation of cell proliferation; regulation of cell proliferation; sequence-specific DNA binding; transcription regulatory region DNA binding; positive regulation of transcription from RNA polymerase II promoter; biological_process; molecular_function; DNA binding; biosynthetic process; cellular nitrogen compound …
ENSMUSG00000046999	1110032F04Rik	0.558607	0.0192367	-0.141847	0.8019	0.837542	0.039382	1.35628	1.59781	0.369032	3.96301	2.97856	3.9114	3.63309	2.75243	2.88916	AI115547	68725	uc012cqj.1	protein_coding	RIKEN cDNA 1110032F04 gene [Source:MGI Symbol;Acc:MGI:1915975]	UNCHARACTERIZED MEMBRANE PRECURSOR	GO:0008150; GO:0005575; GO:0003674; GO:0016021	biological_process; cellular_component; molecular_function; integral component of membrane
ENSMUSG00000029570	Lfng	0.556367	1.54432e-08	0.0696374	0.752703	0.655031	1.21216e-08	145.56	137.263	159.95	220.109	211.112	257.945	211.091	232.587	288.856	AW061165	16848	uc009ahu.1	protein_coding	LFNG O-fucosylpeptide 3-beta-N-acetylglucosaminyltransferase [Source:MGI Symbol;Acc:MGI:1095413]	BETA 1 3 N ACETYLGLUCOSAMINYLTRANSFERASE FRINGE EC_2.4.1.222 O FUCOSYLPEPTIDE 3 BETA N ACETYLGLUCOSAMINYLTRANSFERASE	GO:0008150; GO:0003674; GO:0016757; GO:0005575; GO:0005622; GO:0005623; GO:0005737; GO:0005794; GO:0043226; GO:0000003; GO:0007049; GO:0051301; GO:0009790; GO:0048646; GO:0048856; GO:0000139; GO:0001541; GO:0001756; GO:0007143; GO:0007386; GO:0008152; GO:0008593; GO:0014807; GO:0030173; GO:0032092; GO:0033829; GO:0045747; GO:0046872; GO:0043167; GO:0031982	biological_process; molecular_function; transferase activity, transferring glycosyl groups; cellular_component; intracellular; cell; cytoplasm; Golgi apparatus; organelle; reproduction; cell cycle; cell division; embryo development; anatomical structure formation involved in morphogenesis; anatomical structure development; Golgi membrane; ovarian follicle development; somitogenesis; female meioti…
ENSMUSG00000031239	Itm2a	0.555628	0.001057	2.23586	4.02835e-121	2.9015	1.16803e-136	21.5818	29.2669	29.2755	43.67	45.9438	41.0152	223.523	209.455	229.982	AW108051, Bricd2a, E25, Itm2	16431	uc009ucg.1	protein_coding	integral membrane protein 2A [Source:MGI Symbol;Acc:MGI:107706]	INTEGRAL MEMBRANE 2B IMMATURE BRI2 IMBRI2 TRANSMEMBRANE BRI BRI [CONTAINS BRI2 MEMBRANE FORM MATURE BRI2 MBRI2 ; BRI2 INTRACELLULAR DOMAIN BRI2 ICD ; BRI2C SOLUBLE FORM; BRI23 PEPTIDE BRI2 23 ABRI23 C TERMINAL PEPTIDE P23 PEPTIDE ]	GO:0016021; GO:0005575; GO:0005515	integral component of membrane; cellular_component; protein binding
ENSMUSG00000036155	Mgat5	0.553393	0.00104727	-0.225071	0.253588	0.41056	0.022466	8.59398	6.45647	6.44041	13.9891	9.48921	11.9419	10.0585	9.54285	10.6031	4930471A21Rik, 5330407H02Rik, AI480971, GlcNAc-TV	107895	uc007ckr.1	protein_coding	mannoside acetylglucosaminyltransferase 5 [Source:MGI Symbol;Acc:MGI:894701]	ALPHA 1 6 MANNOSYLGLYCOPROTEIN 6 BETA N ACETYLGLUCOSAMINYLTRANSFERASE A EC_2.4.1.155 ALPHA MANNOSIDE BETA 1 6 N ACETYLGLUCOSAMINYLTRANSFERASE GLCNAC T V GNT V MANNOSIDE ACETYLGLUCOSAMINYLTRANSFERASE 5 N ACETYLGLUCOSAMINYL TRANSFERASE V	GO:0005575; GO:0003674; GO:0016757; GO:0005975; GO:0006464; GO:0008150; GO:0009058; GO:0005622; GO:0005623; GO:0005737; GO:0005794; GO:0043226; GO:0006487; GO:0008375; GO:0016021; GO:0030144; GO:0070062	cellular_component; molecular_function; transferase activity, transferring glycosyl groups; carbohydrate metabolic process; cellular protein modification process; biological_process; biosynthetic process; intracellular; cell; cytoplasm; Golgi apparatus; organelle; protein N-linked glycosylation; acetylglucosaminyltransferase activity; integral component of membrane; alpha-1,6-mannosylglycoprotein…
ENSMUSG00000036499	Eea1	0.54824	0.032151	1.0635	3.01745e-06	1.9917	1.70848e-15	0.86617	0.799931	0.849865	1.51716	1.61902	2.33238	3.66823	4.12924	6.03578	A430109M19Rik, B230358H09Rik, ZFYVE2	216238	uc007gwv.1	protein_coding	early endosome antigen 1 [Source:MGI Symbol;Acc:MGI:2442192]	EARLY ENDOSOME ANTIGEN 1	GO:0005575; GO:0005623; GO:0005622; GO:0005737; GO:0043226; GO:0005886; GO:0006810; GO:0008150; GO:0016192; GO:0043234; GO:0005829; GO:0005768; GO:0003674; GO:0008289; GO:0043167; GO:0005515; GO:0005545; GO:0005769; GO:0005969; GO:0006897; GO:0019897; GO:0031410; GO:0044308; GO:0046872; GO:0070062; GO:0042803; GO:0030742; GO:0006906; GO:0055037	cellular_component; cell; intracellular; cytoplasm; organelle; plasma membrane; transport; biological_process; vesicle-mediated transport; protein complex; cytosol; endosome; molecular_function; lipid binding; ion binding; protein binding; 1-phosphatidylinositol binding; early endosome; serine-pyruvate aminotransferase complex; endocytosis; extrinsic component of plasma membrane; cytoplasmic vesi…
ENSMUSG00000031562	Dctd	0.546933	0.0274436	0.535954	0.0353151	1.33682	6.95739e-08	2.65466	2.83691	2.88376	5.6125	5.82709	4.62177	7.4371	8.24267	10.2689	6030466N05Rik	320685	uc012gdr.1; uc009lro.2; uc012gds.1; uc009lrq.1; uc009lrp.2	protein_coding	dCMP deaminase [Source:MGI Symbol;Acc:MGI:2444529]	DEOXYCYTIDYLATE DEAMINASE EC_3.5.4.12 DCMP DEAMINASE	GO:0006220; GO:0008150; GO:0008270; GO:0003674; GO:0043167; GO:0034641; GO:0044281; GO:0004132; GO:0009165; GO:0009058; GO:0016810; GO:0070062; GO:0008152; GO:0016787	pyrimidine nucleotide metabolic process; biological_process; zinc ion binding; molecular_function; ion binding; cellular nitrogen compound metabolic process; small molecule metabolic process; dCMP deaminase activity; nucleotide biosynthetic process; biosynthetic process; hydrolase activity, acting on carbon-nitrogen (but not peptide) bonds; extracellular vesicular exosome; metabolic process; hydr…
ENSMUSG00000029673	Auts2	0.545212	0.0308928	-1.59753	2.28779e-09	-1.03605	0.00674588	0.457058	0.497481	0.50896	1.04345	0.917079	0.953118	0.199364	0.192725	0.0459769	2700063G02Rik, A730011F23Rik, D830032G16Rik	319974	uc008zut.1; uc008zuu.1; uc008zuv.1	protein_coding	autism susceptibility candidate 2 [Source:MGI Symbol;Acc:MGI:1919847]	GENE; AUTS2 {ECO: |EMBL: 1}; UNKNOWN	GO:0003674; GO:0005575; GO:0008150	molecular_function; cellular_component; biological_process
ENSMUSG00000098178	Yam1	0.5446	0.0334117	-0.479869	0.222994	0.107504	0.887756	6367.76	5377.59	4147.69	13298.6	16259	7455.31	8087.11	2475.73	7824.73				lincRNA	YY1 associated myogenesis RNA 1 [Source:MGI Symbol;Acc:MGI:5504039]
ENSMUSG00000040274	Cdk6	0.542377	0.0124087	-0.152282	0.661658	0.519619	0.0487888	7.15874	4.8909	7.13204	12.9309	10.637	9.28042	10.1171	8.35914	11.1674			uc008wgv.1; uc008wgu.1	protein_coding	cyclin-dependent kinase 6 [Source:MGI Symbol;Acc:MGI:1277162]	CYCLIN DEPENDENT KINASE 4 EC_2.7.11.22 CELL DIVISION KINASE 4	GO:0008150; GO:0051301; GO:0002376; GO:0030154; GO:0048856; GO:0003674; GO:0016301; GO:0007165; GO:0007049; GO:0002244; GO:0004693; GO:0005515; GO:0007219; GO:0010628; GO:0030097; GO:0033077; GO:0060218; GO:0005737; GO:0005634; GO:0009615; GO:0010468; GO:0045668; GO:0030332; GO:0001726; GO:0045786; GO:2000773; GO:0043697; GO:0042063; GO:0003323; GO:0000307; GO:0045646; GO:0050680; GO:0048146; GO:…	biological_process; cell division; immune system process; cell differentiation; anatomical structure development; molecular_function; kinase activity; signal transduction; cell cycle; hematopoietic progenitor cell differentiation; cyclin-dependent protein serine/threonine kinase activity; protein binding; Notch signaling pathway; positive regulation of gene expression; hemopoiesis; T cell differe…
ENSMUSG00000063810	Alms1	0.541329	0.0359517	-0.111119	0.840938	0.705727	0.0554541	0.535507	0.591836	0.571618	1.45094	1.15342	1.10444	1.03495	1.08007	1.30527	bbb	236266	uc009cpz.1	protein_coding	Alstrom syndrome 1 [Source:MGI Symbol;Acc:MGI:1934606]	ALSTROM SYNDROME 1	GO:0006810; GO:0008150; GO:0005575; GO:0005623; GO:0005929; GO:0043226; GO:0016197; GO:0051492; GO:0005813; GO:0005737; GO:0005515; GO:0005814	transport; biological_process; cellular_component; cell; cilium; organelle; endosomal transport; regulation of stress fiber assembly; centrosome; cytoplasm; protein binding; centriole
ENSMUSG00000024317	Rnf138	0.540577	9.07579e-06	0.788799	5.73144e-14	1.38091	1.35905e-34	31.4797	30.8662	29.8767	52.3226	44.3892	47.3175	91.231	90.0775	74.8417	2410015A17Rik, 2810480D20Rik, STRIN, Trif, Trif-d	56515	uc008efc.1; uc008efb.1	protein_coding	ring finger protein 138 [Source:MGI Symbol;Acc:MGI:1929211]	E3 UBIQUITIN LIGASE RNF138 EC_6.3.2.- NEMO KINASE ASSOCIATED RING FINGER NLK ASSOCIATED RING FINGER RING FINGER 138	GO:0008150; GO:0008270; GO:0016055; GO:0016567; GO:0016874; GO:0003674; GO:0006464; GO:0007165; GO:0043167; GO:0005634; GO:0019901	biological_process; zinc ion binding; Wnt signaling pathway; protein ubiquitination; ligase activity; molecular_function; cellular protein modification process; signal transduction; ion binding; nucleus; protein kinase binding
ENSMUSG00000037526	Atg14	0.539788	0.00195885	-0.379662	0.0762508	0.217219	0.490322	10.1348	9.81119	9.46767	16.5835	15.58	15.71	13.3868	12.9986	9.28333	4832427M01, Atg14L, D14Ertd114e, D14Ertd436e	100504663	uc007tik.2	protein_coding	autophagy related 14 [Source:MGI Symbol;Acc:MGI:1261775]	BECLIN 1 ASSOCIATED AUTOPHAGY RELATED KEY REGULATOR BARKOR AUTOPHAGY RELATED 14 ATG14L	GO:0005575; GO:0005622; GO:0005623; GO:0005737; GO:0016023; GO:0043226; GO:0005739; GO:0005783; GO:0008150; GO:0006810; GO:0007034; GO:0009056; GO:0005929; GO:0005773; GO:0003674; GO:0006950; GO:0022607; GO:0000045; GO:0005515; GO:0005776; GO:0005930; GO:0006914; GO:0008333; GO:0010508; GO:0034045; GO:0044233; GO:0045335; GO:0090207; GO:0005634; GO:0097632; GO:0097629	cellular_component; intracellular; cell; cytoplasm; cytoplasmic membrane-bounded vesicle; organelle; mitochondrion; endoplasmic reticulum; biological_process; transport; vacuolar transport; catabolic process; cilium; vacuole; molecular_function; response to stress; cellular component assembly; autophagic vacuole assembly; protein binding; autophagic vacuole; axoneme; autophagy; endosome to lysoso…
ENSMUSG00000042035	Igsf3	0.53972	0.0179137	-1.50235	9.18832e-11	-0.941857	0.0027274	2.03199	2.10869	2.618	3.49442	3.68242	4.77637	1.24572	0.72984	1.00802	1700016K10Rik, 2810035F16Rik, 4833439O17Rik, mKIAA0466	78908	uc008qrg.2	protein_coding	immunoglobulin superfamily, member 3 [Source:MGI Symbol;Acc:MGI:1926158]	IMMUNOGLOBULIN SUPERFAMILY MEMBER PRECURSOR GLU TRP ILE EWI MOTIF CONTAINING EWI ANTIGEN	GO:0003674; GO:0016021; GO:0005575; GO:0009986; GO:0032808	molecular_function; integral component of membrane; cellular_component; cell surface; lacrimal gland development
ENSMUSG00000102725	RP24-492O4.4	0.539603	0.00496647	-0.352723	0.431275	0.741439	0.0694657	0.0966977	0.505199	0.149093	2.35799	2.19747	2.22223	1.29066	1.86819	0.875441				TEC
ENSMUSG00000028435	Aqp3	0.538324	0.00255939	-0.0119728	0.976219	0.604504	0.00340284	17.2053	23.9901	24.9674	35.6483	35.5032	36.1802	33.3741	42.9859	31.1531	AQP-2	11828	uc008sih.1	protein_coding	aquaporin 3 [Source:MGI Symbol;Acc:MGI:1333777]	AQUAPORIN AQP AQUAGLYCEROPORIN	GO:0005575; GO:0005623; GO:0005886; GO:0006810; GO:0008150; GO:0003674; GO:0022857; GO:0005887; GO:0005911; GO:0006833; GO:0015250; GO:0015793; GO:0015840; GO:0016323; GO:0070295; GO:0042592; GO:0005737; GO:0002684; GO:0042476; GO:0032526; GO:0015254	cellular_component; cell; plasma membrane; transport; biological_process; molecular_function; transmembrane transporter activity; integral component of plasma membrane; cell-cell junction; water transport; water channel activity; glycerol transport; urea transport; basolateral plasma membrane; renal water absorption; homeostatic process; cytoplasm; positive regulation of immune system process; od…
ENSMUSG00000057706	Mex3b	0.534309	0.00545851	-0.800564	1.08798e-05	-0.19748	0.565209	10.1539	8.42048	11.369	19.4873	14.6179	14.9084	9.44327	8.50742	8.42661	4931439A04Rik, M-04814, mKIAA2009, Rkhd3	108797	uc009idj.2	protein_coding	mex3 homolog B (C. elegans) [Source:MGI Symbol;Acc:MGI:1918252]	RNA BINDING RING FINGER AND KH DOMAIN CONTAINING	GO:0008150; GO:0008270; GO:0003674; GO:0043167; GO:0005737; GO:0044822; GO:0005634	biological_process; zinc ion binding; molecular_function; ion binding; cytoplasm; poly(A) RNA binding; nucleus
ENSMUSG00000057329	Bcl2	0.530572	5.9723e-08	0.577767	4.94851e-14	1.14047	6.33751e-38	42.2268	35.8108	41.9042	64.0423	54.8531	64.2132	94.1538	87.7498	95.8585	AW986256, Bcl-2, C430015F12Rik, D630044D05Rik, D830018M01Rik	12043	uc007cgw.2; uc011wqb.2	protein_coding	B cell leukemia/lymphoma 2 [Source:MGI Symbol;Acc:MGI:88138]	APOPTOSIS REGULATOR BCL 2	GO:0008150; GO:0007165; GO:0008219; GO:0006950; GO:0003674; GO:0019899; GO:0042592; GO:0043473; GO:0000003; GO:0030154; GO:0048856; GO:0040007; GO:0002376; GO:0007155; GO:0022607; GO:0034330; GO:0006810; GO:0007005; GO:0061024; GO:0005575; GO:0005623; GO:0008283; GO:0005622; GO:0005737; GO:0005739; GO:0043226; GO:0005634; GO:0005635; GO:0006464; GO:0008134; GO:0007568; GO:0000902; GO:0007010; GO:…	biological_process; signal transduction; cell death; response to stress; molecular_function; enzyme binding; homeostatic process; pigmentation; reproduction; cell differentiation; anatomical structure development; growth; immune system process; cell adhesion; cellular component assembly; cell junction organization; transport; mitochondrion organization; membrane organization; cellular_component; …
ENSMUSG00000002835	Chaf1a	0.527966	0.0421121	0.513085	0.124831	1.46474	9.44043e-07	1.36786	1.89488	1.72557	5.55924	2.52311	3.61979	5.85797	4.46167	9.34409	AL023013, AL024058, Cac1p, CAF-1	27221	uc008dar.1	protein_coding	chromatin assembly factor 1, subunit A (p150) [Source:MGI Symbol;Acc:MGI:1351331]	CHROMATIN ASSEMBLY FACTOR 1 SUBUNIT A CAF 1 SUBUNIT A CHROMATIN ASSEMBLY FACTOR I P150 SUBUNIT CAF I 150 KDA SUBUNIT CAF I P150	GO:0006259; GO:0008150; GO:0022607; GO:0034641; GO:0051276; GO:0007049; GO:0009058; GO:0006950; GO:0003674; GO:0005515; GO:0006260; GO:0006281; GO:0006351; GO:0006355; GO:0031497; GO:0033186; GO:0005575; GO:0043234; GO:0042802; GO:0000790; GO:0070087; GO:0006335	DNA metabolic process; biological_process; cellular component assembly; cellular nitrogen compound metabolic process; chromosome organization; cell cycle; biosynthetic process; response to stress; molecular_function; protein binding; DNA replication; DNA repair; transcription, DNA-templated; regulation of transcription, DNA-templated; chromatin assembly; CAF-1 complex; cellular_component; protein…
ENSMUSG00000039168	Dap	0.527754	6.94068e-07	0.504449	2.9449e-09	1.06676	1.6485e-26	106.631	92.7563	92.4181	152.562	140.134	154.855	206.449	232.962	207.003	4921531N22Rik, AI789753, AU040360	223453	uc007vkc.2	protein_coding	death-associated protein [Source:MGI Symbol;Acc:MGI:1918190]	DEATH ASSOCIATED 1 DAP 1; UNKNOWN	GO:0005575; GO:0006914; GO:0008150; GO:0009056; GO:0006915; GO:0032088; GO:0045892; GO:0097190; GO:0006919; GO:0070513; GO:0034198; GO:0010507	cellular_component; autophagy; biological_process; catabolic process; apoptotic process; negative regulation of NF-kappaB transcription factor activity; negative regulation of transcription, DNA-templated; apoptotic signaling pathway; activation of cysteine-type endopeptidase activity involved in apoptotic process; death domain binding; cellular response to amino acid starvation; negative regulat…
ENSMUSG00000091575	2010016I18Rik	0.527081	0.0274436	-0.101077	0.827087	0.579708	0.053113	3.44926	3.77854	3.43112	7.18509	5.82468	6.05166	5.02319	6.44896	6.44696			uc008qvz.1	processed_transcript	RIKEN cDNA 2010016I18 gene [Source:MGI Symbol;Acc:MGI:1916456]
ENSMUSG00000039197	Adk	0.525745	0.00138267	-0.315822	0.136393	0.260115	0.340205	26.7922	28.5584	22.7914	44.1187	39.3656	41.5786	40.3485	28.8452	28.8562	2310026J05Rik, 5033405D03Rik, AI255373, AI987814, Ak	11534	uc007sld.2	protein_coding	adenosine kinase [Source:MGI Symbol;Acc:MGI:87930]	ADENOSINE KINASE AK EC_2.7.1.20 ADENOSINE 5' PHOSPHOTRANSFERASE	GO:0008150; GO:0009058; GO:0034641; GO:0044281; GO:0003674; GO:0005575; GO:0005622; GO:0005623; GO:0005737; GO:0005829; GO:0005634; GO:0043226; GO:0043167; GO:0016301; GO:0004001; GO:0005524; GO:0006166; GO:0006175; GO:0016310; GO:0016773; GO:0044209; GO:0046872; GO:0044822; GO:0046085; GO:0032922; GO:0010613; GO:0042102; GO:0044342	biological_process; biosynthetic process; cellular nitrogen compound metabolic process; small molecule metabolic process; molecular_function; cellular_component; intracellular; cell; cytoplasm; cytosol; nucleus; organelle; ion binding; kinase activity; adenosine kinase activity; ATP binding; purine ribonucleoside salvage; dATP biosynthetic process; phosphorylation; phosphotransferase activity, al…
ENSMUSG00000006398	Cdc20	0.523839	0.0382841	0.340513	0.262172	1.07536	5.83356e-05	5.72546	6.51945	4.24413	10.2425	9.91923	11.3022	12.8807	12.4594	17.1453	2310042N09Rik, C87100, p55CDC	107995	uc008ukc.2	protein_coding	cell division cycle 20 [Source:MGI Symbol;Acc:MGI:1859866]	CELL DIVISION CYCLE 20 HOMOLOG P55CDC	GO:0007267; GO:0008150; GO:0006464; GO:0007049; GO:0007067; GO:0051301; GO:0003674; GO:0005515; GO:0016567; GO:0031915; GO:0040020; GO:0051488; GO:0090129; GO:0005680; GO:0005575; GO:0005622; GO:0005623; GO:0005634; GO:0043226; GO:0043234; GO:0005737; GO:0031145; GO:0019899; GO:0008022; GO:0048471; GO:0005813; GO:0008284; GO:0050773	cell-cell signaling; biological_process; cellular protein modification process; cell cycle; mitotic nuclear division; cell division; molecular_function; protein binding; protein ubiquitination; positive regulation of synaptic plasticity; regulation of meiosis; activation of anaphase-promoting complex activity; positive regulation of synapse maturation; anaphase-promoting complex; cellular_compone…
ENSMUSG00000021696	Elovl7	0.523089	0.0310881	0.44135	0.0567263	1.15483	3.19868e-07	2.27057	3.52584	2.62566	5.50265	4.05421	5.73986	7.10116	6.94563	7.74289	9130013K24Rik, AI840082	74559	uc007rva.2	protein_coding	ELOVL family member 7, elongation of long chain fatty acids (yeast) [Source:MGI Symbol;Acc:MGI:1921809]	ELONGATION OF VERY LONG CHAIN FATTY ACIDS 7 EC_2.3.1.199 3 KETO ACYL COA SYNTHASE ELOVL7 ELOVL FATTY ACID ELONGASE 7 ELOVL FA ELONGASE 7 VERY LONG CHAIN 3 OXOACYL COA SYNTHASE 7	GO:0006629; GO:0008150; GO:0009058; GO:0044281; GO:0003674; GO:0005575; GO:0005622; GO:0005623; GO:0005737; GO:0005783; GO:0043226; GO:0016021; GO:0016740; GO:0019367; GO:0042761; GO:0034626; GO:0005515	lipid metabolic process; biological_process; biosynthetic process; small molecule metabolic process; molecular_function; cellular_component; intracellular; cell; cytoplasm; endoplasmic reticulum; organelle; integral component of membrane; transferase activity; fatty acid elongation, saturated fatty acid; very long-chain fatty acid biosynthetic process; fatty acid elongation, polyunsaturated fatty…
ENSMUSG00000053199	Arhgap20	0.522707	0.0153665	-0.932034	0.00235456			0.178355	0.0423555	0.0749991	0.468603	0.460585	0.471986	0.0509214	0.134252	0.117434	6530403F17Rik, A530023E23Rik, mKIAA1391, RARhoGAP	244867	uc009plj.1	protein_coding	Rho GTPase activating protein 20 [Source:MGI Symbol;Acc:MGI:2445175]	RHO GTPASE ACTIVATING 20 RA AND RHOGAP DOMAIN CONTAINING RARHOGAP RHO TYPE GTPASE ACTIVATING 20	GO:0003674; GO:0005096; GO:0005622; GO:0007165; GO:0043547; GO:0008150; GO:0005575; GO:0005623; GO:0030234	molecular_function; GTPase activator activity; intracellular; signal transduction; positive regulation of GTPase activity; biological_process; cellular_component; cell; enzyme regulator activity
ENSMUSG00000078439	Smim24	0.522622	0.0387444	0.455621	0.0796906	1.20181	1.79595e-06	8.74804	8.29448	11.39	17.2062	17.3556	17.8703	25.6422	23.8761	27.8077	2210404O07Rik	72273	uc007ghw.1	protein_coding	small integral membrane protein 24 [Source:MGI Symbol;Acc:MGI:1919523]	SMALL INTEGRAL MEMBRANE 24 PRECURSOR; UNKNOWN	GO:0003674; GO:0008150; GO:0016021; GO:0005575; GO:0070062	molecular_function; biological_process; integral component of membrane; cellular_component; extracellular vesicular exosome
ENSMUSG00000006369	Fbln1	0.522605	0.025519	-1.02607	0.000571799			0.47087	0.328009	0.435606	1.44591	1.18471	1.73139	0.295759	0.0649796	0.341037		14114	uc011zxk.1; uc007xdb.2	protein_coding	fibulin 1 [Source:MGI Symbol;Acc:MGI:95487]	FIBULIN 1 PRECURSOR FIBL 1	GO:0003674; GO:0030234; GO:0008150; GO:0005575; GO:0005576; GO:0005578; GO:0043167; GO:0005509; GO:0005515; GO:0005604; GO:0010952; GO:0016504; GO:0030198; GO:0031012; GO:0005615; GO:0070062; GO:0007566	molecular_function; enzyme regulator activity; biological_process; cellular_component; extracellular region; proteinaceous extracellular matrix; ion binding; calcium ion binding; protein binding; basement membrane; positive regulation of peptidase activity; peptidase activator activity; extracellular matrix organization; extracellular matrix; extracellular space; extracellular vesicular exosome; …
ENSMUSG00000072568	Fam84b	0.522005	0.0180519	-0.189635	0.561871	0.445291	0.12255	4.26901	3.17327	3.21081	6.83346	5.74646	5.53016	5.99504	5.07696	4.52476	BF642811, D330050I23Rik	399603	uc007vya.2	protein_coding	family with sequence similarity 84, member B [Source:MGI Symbol;Acc:MGI:3026924]	FAM84A	GO:0003674; GO:0008150; GO:0005737; GO:0005515; GO:0005886	molecular_function; biological_process; cytoplasm; protein binding; plasma membrane
ENSMUSG00000022132	Cldn10	0.518817	0.0426468	-0.65608	0.0501312	0.15375	0.836486	1.74638	1.72803	0.73436	3.08281	3.99444	4.13502	1.37115	2.08135	2.01226	6720456I16Rik, Cldn10a, Cldn10b, D14Ertd728e	58187	uc007uyw.2; uc011zqd.1; uc007uyx.2	protein_coding	claudin 10 [Source:MGI Symbol;Acc:MGI:1913101]	CLAUDIN	GO:0005198; GO:0005737; GO:0005783; GO:0005886; GO:0005923; GO:0006811; GO:0016021; GO:0016338; GO:0042802; GO:0003674; GO:0007155; GO:0008150; GO:0005575; GO:0006810; GO:0005623; GO:0005622; GO:0043226	structural molecule activity; cytoplasm; endoplasmic reticulum; plasma membrane; tight junction; ion transport; integral component of membrane; calcium-independent cell-cell adhesion via plasma membrane cell-adhesion molecules; identical protein binding; molecular_function; cell adhesion; biological_process; cellular_component; transport; cell; intracellular; organelle
ENSMUSG00000032267	Usp28	0.518737	1.19186e-06	-1.23202	5.20715e-32	-0.698235	5.26107e-09	47.3737	52.4123	55.3835	72.8063	82.0009	80.0475	30.7663	37.3957	29.2988	9830148O20Rik, AU022237, mKIAA1515	235323	uc009pir.1	protein_coding	ubiquitin specific peptidase 28 [Source:MGI Symbol;Acc:MGI:2442293]	UBIQUITIN CARBOXYL TERMINAL HYDROLASE 28 EC_3.4.19.12 DEUBIQUITINATING ENZYME 28 UBIQUITIN THIOESTERASE 28 UBIQUITIN SPECIFIC PROCESSING PROTEASE 28	GO:0006464; GO:0008150; GO:0008283; GO:0009056; GO:0006259; GO:0006950; GO:0034641; GO:0005575; GO:0005622; GO:0005623; GO:0005634; GO:0005654; GO:0043226; GO:0003674; GO:0008233; GO:0007049; GO:0000077; GO:0004221; GO:0004843; GO:0006281; GO:0006511; GO:0010212; GO:0016579; GO:0042771; GO:0007165; GO:0008219; GO:0005730; GO:0006974; GO:0043234; GO:0034644	cellular protein modification process; biological_process; cell proliferation; catabolic process; DNA metabolic process; response to stress; cellular nitrogen compound metabolic process; cellular_component; intracellular; cell; nucleus; nucleoplasm; organelle; molecular_function; peptidase activity; cell cycle; DNA damage checkpoint; ubiquitin thiolesterase activity; ubiquitin-specific protease a…
ENSMUSG00000028086	Fbxw7	0.517449	0.00431365	-0.18184	0.529614	0.404362	0.092598	5.13752	4.65144	5.44588	8.83177	6.91786	8.6761	6.94434	5.80069	8.72099	1110001A17Rik, AGO, Cdc4, Fbw7, Fbwd6, Fbx30, Fbxo30, Fbxw6, SEL-10	50754	uc008pqk.2; uc008pqn.2; uc008pql.2	protein_coding	F-box and WD-40 domain protein 7 [Source:MGI Symbol;Acc:MGI:1354695]	F BOX/WD REPEAT CONTAINING 7 F BOX AND WD 40 DOMAIN CONTAINING 7 F BOX SEL 10	GO:0001570; GO:0003700; GO:0005515; GO:0005634; GO:0005737; GO:0005783; GO:0005794; GO:0006355; GO:0007219; GO:0016567; GO:0030324; GO:0031146; GO:0008150; GO:0009056; GO:0048856; GO:0006464; GO:0007165; GO:0005575; GO:0005622; GO:0005623; GO:0043226; GO:0003674; GO:0001071; GO:0030154; GO:0005730; GO:0006974; GO:0042802; GO:0031625; GO:0005654; GO:0050821; GO:0030332; GO:0019005; GO:0030674; GO:…	vasculogenesis; sequence-specific DNA binding transcription factor activity; protein binding; nucleus; cytoplasm; endoplasmic reticulum; Golgi apparatus; regulation of transcription, DNA-templated; Notch signaling pathway; protein ubiquitination; lung development; SCF-dependent proteasomal ubiquitin-dependent protein catabolic process; biological_process; catabolic process; anatomical structure d…
ENSMUSG00000020482	Ccdc117	0.516911	8.6761e-05	-0.480445	1.69037e-05	0.081911	0.741722	39.22	37.1783	49.656	71.1739	55.841	66.1624	45.0165	44.6958	48.153	1110004K02Rik, 1700026O03Rik, AU018638, AU042822, AV173073, BC018601	104479	uc007hwp.2	protein_coding	coiled-coil domain containing 117 [Source:MGI Symbol;Acc:MGI:2144383]	COILED COIL DOMAIN CONTAINING 117	GO:0005575; GO:0003674; GO:0008150; GO:0005515	cellular_component; molecular_function; biological_process; protein binding
ENSMUSG00000042622	Maff	0.516533	0.0416893	-0.177517	0.729294	0.103422	0.898027	13.3947	6.76142	12.1221	28.0521	16.8583	14.1273	24.0817	11.9212	3.51498			uc007wth.1	protein_coding	v-maf musculoaponeurotic fibrosarcoma oncogene family, protein F (avian) [Source:MGI Symbol;Acc:MGI:96910]	TRANSCRIPTION FACTOR V MAF MUSCULOAPONEUROTIC FIBROSARCOMA ONCOGENE HOMOLOG	GO:0003674; GO:0003677; GO:0008150; GO:0030154; GO:0048856; GO:0009058; GO:0034641; GO:0005575; GO:0005622; GO:0005623; GO:0005634; GO:0005654; GO:0043226; GO:0001071; GO:0009790; GO:0001701; GO:0003700; GO:0006351; GO:0006355; GO:0035914; GO:0043565; GO:0045604	molecular_function; DNA binding; biological_process; cell differentiation; anatomical structure development; biosynthetic process; cellular nitrogen compound metabolic process; cellular_component; intracellular; cell; nucleus; nucleoplasm; organelle; nucleic acid binding transcription factor activity; embryo development; in utero embryonic development; sequence-specific DNA binding transcription …
ENSMUSG00000027950	Chrnb2	0.516187	0.0516601	0.101628	0.852752	0.893999	0.0068331	0.878631	1.36382	1.29581	2.41512	2.07731	2.98491	2.87937	2.26685	3.04349	Acrb-2, Acrb2, C030030P04Rik, [b]2-nAchR	11444	uc008qaa.2	protein_coding	cholinergic receptor, nicotinic, beta polypeptide 2 (neuronal) [Source:MGI Symbol;Acc:MGI:87891]	ACETYLCHOLINE RECEPTOR SUBUNIT PRECURSOR	GO:0007267; GO:0008150; GO:0030154; GO:0048856; GO:0005575; GO:0005623; GO:0005886; GO:0002376; GO:0000902; GO:0050877; GO:0006810; GO:0043234; GO:0003674; GO:0022857; GO:0006950; GO:0001508; GO:0001661; GO:0001666; GO:0004889; GO:0005515; GO:0005892; GO:0006816; GO:0006939; GO:0007601; GO:0007605; GO:0007612; GO:0007613; GO:0007626; GO:0008306; GO:0008542; GO:0009897; GO:0014059; GO:0019233; GO:…	cell-cell signaling; biological_process; cell differentiation; anatomical structure development; cellular_component; cell; plasma membrane; immune system process; cell morphogenesis; neurological system process; transport; protein complex; molecular_function; transmembrane transporter activity; response to stress; action potential; conditioned taste aversion; response to hypoxia; acetylcholine-ac…
ENSMUSG00000035992	Fnip1	0.516167	0.00904804	-0.5316	0.00864617	0.0606819	0.89764	4.5648	4.40249	3.87548	7.95842	7.01107	5.93132	4.83161	4.98369	4.13269	A730024A03Rik, AI838773, AW557298	216742	uc007ixx.2	protein_coding	folliculin interacting protein 1 [Source:MGI Symbol;Acc:MGI:2444668]	FOLLICULIN INTERACTING 2 FNIP1 O6 METHYLGUANINE INDUCED APOPTOSIS 1	GO:0008150; GO:0008219; GO:0007165; GO:0006950; GO:0005575; GO:0005622; GO:0005623; GO:0005737; GO:0003674; GO:0002376; GO:0030154; GO:0048856; GO:0000122; GO:0001932; GO:0001934; GO:0002327; GO:0002904; GO:0005085; GO:0005515; GO:0009267; GO:0031929; GO:0032007; GO:0043154; GO:0043547; GO:2000973; GO:0033138	biological_process; cell death; signal transduction; response to stress; cellular_component; intracellular; cell; cytoplasm; molecular_function; immune system process; cell differentiation; anatomical structure development; negative regulation of transcription from RNA polymerase II promoter; regulation of protein phosphorylation; positive regulation of protein phosphorylation; immature B cell di…
ENSMUSG00000000278	Scpep1	0.516151	0.0159104	0.248246	0.348534	0.887125	2.7707e-05	8.92538	11.0172	9.98092	15.9448	16.876	17.1306	20.407	18.4077	22.5543	2410018F01Rik, 4833411K15Rik, AI957256, Risc	74617	uc007kvx.2	protein_coding	serine carboxypeptidase 1 [Source:MGI Symbol;Acc:MGI:1921867]	RETINOID INDUCIBLE SERINE CARBOXYPEPTIDASE PRECURSOR EC_3.4.16.- SERINE CARBOXYPEPTIDASE 1	GO:0003013; GO:0008150; GO:0003674; GO:0008233; GO:0004185; GO:0006508; GO:0045776; GO:0045909; GO:0070062; GO:0005829; GO:0042573	circulatory system process; biological_process; molecular_function; peptidase activity; serine-type carboxypeptidase activity; proteolysis; negative regulation of blood pressure; positive regulation of vasodilation; extracellular vesicular exosome; cytosol; retinoic acid metabolic process
ENSMUSG00000020661	Dnmt3a	0.514543	5.1804e-05	-0.314648	0.0187134	0.240781	0.132132	6.97039	6.20939	7.33636	11.5973	9.09774	10.6981	8.08296	8.13528	9.04066			uc007mxb.1; uc007mxc.1; uc007mxd.1	protein_coding	DNA methyltransferase 3A [Source:MGI Symbol;Acc:MGI:1261827]	DNA CYTOSINE 5 METHYLTRANSFERASE EC_2.1.1.37 DNA METHYLTRANSFERASE DNA MTASE M; UNKNOWN	GO:0000122; GO:0000792; GO:0001741; GO:0003677; GO:0003682; GO:0003886; GO:0005515; GO:0005634; GO:0005720; GO:0005737; GO:0006306; GO:0006346; GO:0006349; GO:0007283; GO:0008168; GO:0043045; GO:0071230; GO:0090116; GO:0006259; GO:0008150; GO:0034641; GO:0009790; GO:0048856; GO:0003674; GO:0000003; GO:0051276; GO:0005575; GO:0005622; GO:0005623; GO:0000228; GO:0005694; GO:0043226; GO:0043167; GO:…	negative regulation of transcription from RNA polymerase II promoter; heterochromatin; XY body; DNA binding; chromatin binding; DNA (cytosine-5-)-methyltransferase activity; protein binding; nucleus; nuclear heterochromatin; cytoplasm; DNA methylation; methylation-dependent chromatin silencing; regulation of gene expression by genetic imprinting; spermatogenesis; methyltransferase activity; DNA m…
ENSMUSG00000098973	Mir6236	0.513426	0.0532855	-0.407629	0.33276	0.0974011	0.902827	2003.25	1607.47	1283.95	3103.51	4516.58	2526.02	2126.87	856.108	2679.55			uc033jng.1	miRNA	microRNA 6236 [Source:MGI Symbol;Acc:MGI:5530929]
ENSMUSG00000022010	Tsc22d1	0.513025	0.0276711	-1.57734	2.37525e-12	-1.05498	0.000256025	2.46976	1.97134	2.15081	4.68834	2.89537	3.78387	1.09524	0.883618	0.745322	AA589566, AW105905, Egr5, Tgfb1i4, Tsc, TSC-22, Tsc22	21807	uc007uri.2; uc007urj.2; uc007urk.2	protein_coding	TSC22 domain family, member 1 [Source:MGI Symbol;Acc:MGI:109127]	TSC22 DOMAIN FAMILY 1 REGULATORY TSC 22 TGFB STIMULATED 22 HOMOLOG TRANSFORMING GROWTH FACTOR BETA 1 INDUCED TRANSCRIPT 4; UNKNOWN; TSC22 DOMAIN FAMILY	GO:0003700; GO:0005634; GO:0005737; GO:0006355; GO:0008284; GO:0043065; GO:0043066; GO:0008150; GO:0005575; GO:0005622; GO:0005623; GO:0043226; GO:0001071; GO:0003674; GO:0005515; GO:0006351; GO:0009058; GO:0034641	sequence-specific DNA binding transcription factor activity; nucleus; cytoplasm; regulation of transcription, DNA-templated; positive regulation of cell proliferation; positive regulation of apoptotic process; negative regulation of apoptotic process; biological_process; cellular_component; intracellular; cell; organelle; nucleic acid binding transcription factor activity; molecular_function; pro…
ENSMUSG00000029414	Kntc1	0.511989	0.0158562	1.20765	4.05294e-06	2.57539	2.2598e-16	0.0886407	0.205825	0.13667	0.907304	0.623496	0.679024	2.48224	2.12027	2.88899	D330012D13	208628	uc008zoo.1	protein_coding	kinetochore associated 1 [Source:MGI Symbol;Acc:MGI:2673709]	KINETOCHORE ASSOCIATED 1	GO:0005575; GO:0005622; GO:0005623; GO:0005634; GO:0043226; GO:0003674; GO:0005694; GO:0043234; GO:0000776; GO:0007067; GO:0007049; GO:0008150; GO:0051301; GO:0005737; GO:0005886; GO:0007093; GO:0015629; GO:0005828; GO:0000922	cellular_component; intracellular; cell; nucleus; organelle; molecular_function; chromosome; protein complex; kinetochore; mitotic nuclear division; cell cycle; biological_process; cell division; cytoplasm; plasma membrane; mitotic cell cycle checkpoint; actin cytoskeleton; kinetochore microtubule; spindle pole
ENSMUSG00000054520	Sh3bp2	0.510804	0.0487688	0.833785	4.85675e-05	1.60768	1.36113e-12	3.07769	2.38679	2.00193	5.29866	4.91771	3.75748	9.81669	8.42799	9.83928			uc008xcl.2; uc008xcn.2; uc008xco.3	protein_coding	SH3-domain binding protein 2 [Source:MGI Symbol;Acc:MGI:1346349]	UNKNOWN; SH3 DOMAIN BINDING 2 3BP 2	GO:0017124; GO:0003674; GO:0005515	SH3 domain binding; molecular_function; protein binding
ENSMUSG00000022636	Alcam	0.50642	0.00984511	-0.00132595	0.999548	1.10998	0.00378893	0.115532	0.07545	0.0445332	0.730403	0.492278	0.619516	0.793703	0.637733	0.366084	AI853494, BEN, CD166, DM-GRASP, MuSC, SC1	11658	uc007zli.2; uc012agn.1	protein_coding	activated leukocyte cell adhesion molecule [Source:MGI Symbol;Acc:MGI:1313266]	CD166 ANTIGEN ACTIVATED LEUKOCYTE CELL ADHESION MOLECULE CD166 ANTIGEN	GO:0005515; GO:0007411; GO:0008045; GO:0009897; GO:0016021; GO:0030424; GO:0043025; GO:0005575; GO:0005623; GO:0005886; GO:0000902; GO:0008150; GO:0030154; GO:0040011; GO:0048856; GO:0003674; GO:0007155; GO:0070062; GO:0005925	protein binding; axon guidance; motor neuron axon guidance; external side of plasma membrane; integral component of membrane; axon; neuronal cell body; cellular_component; cell; plasma membrane; cell morphogenesis; biological_process; cell differentiation; locomotion; anatomical structure development; molecular_function; cell adhesion; extracellular vesicular exosome; focal adhesion
ENSMUSG00000041481	Serpina3g	0.506177	0.0074974	2.785	9.773e-39	4.57726	3.23447e-63	0.0977083	0.340319	0.301303	1.50018	1.50672	4.19152	30.6859	24.5402	27.2454			uc007oxa.2	protein_coding	serine (or cysteine) peptidase inhibitor, clade A, member 3G [Source:MGI Symbol;Acc:MGI:105046]	PRECURSOR; UNKNOWN	GO:0004867; GO:0005576; GO:0005615; GO:0010951; GO:0030162; GO:0034097; GO:0043434; GO:0008150; GO:0005575; GO:0003674; GO:0030234	serine-type endopeptidase inhibitor activity; extracellular region; extracellular space; negative regulation of endopeptidase activity; regulation of proteolysis; response to cytokine; response to peptide hormone; biological_process; cellular_component; molecular_function; enzyme regulator activity
ENSMUSG00000018168	Ikzf3	0.505464	6.49028e-08	0.178702	0.0456259	0.711216	2.77064e-15	57.7744	50.3277	50.4988	82.2263	77.4387	77.4283	90.759	86.9909	94.1879	5830411O07Rik, Aiolos, Zfpn1a3, Znfn1a3	22780	uc007lgm.1	protein_coding	IKAROS family zinc finger 3 [Source:MGI Symbol;Acc:MGI:1342542]	IKAROS FAMILY ZINC FINGER	GO:0003674; GO:0043167; GO:0008150; GO:0003677; GO:0002376; GO:0009058; GO:0034641; GO:0005575; GO:0005622; GO:0005623; GO:0005737; GO:0005634; GO:0043226; GO:0005515; GO:0006351; GO:0006355; GO:0030888; GO:0042113; GO:0042803; GO:0042981; GO:0043565; GO:0045577; GO:0045619; GO:0046872; GO:0046982; GO:0005886	molecular_function; ion binding; biological_process; DNA binding; immune system process; biosynthetic process; cellular nitrogen compound metabolic process; cellular_component; intracellular; cell; cytoplasm; nucleus; organelle; protein binding; transcription, DNA-templated; regulation of transcription, DNA-templated; regulation of B cell proliferation; B cell activation; protein homodimerization…
ENSMUSG00000028381	Ugcg	0.505205	1.28598e-05	0.236875	0.0570777	0.783861	1.55691e-14	86.4613	71.5067	87.5551	138.676	103.034	129.564	150.393	133.039	159.697	AU043821, C80537, Epcs21, GlcT-1, Ugcgl	22234	uc008szs.1	protein_coding	UDP-glucose ceramide glucosyltransferase [Source:MGI Symbol;Acc:MGI:1332243]	CERAMIDE GLUCOSYLTRANSFERASE EC_2.4.1.80 UDP GLUCOSE CERAMIDE GLUCOSYLTRANSFERASE	GO:0003674; GO:0016757; GO:0006629; GO:0008150; GO:0005575; GO:0005622; GO:0005623; GO:0005737; GO:0005794; GO:0043226; GO:0006665; GO:0008120; GO:0016021	molecular_function; transferase activity, transferring glycosyl groups; lipid metabolic process; biological_process; cellular_component; intracellular; cell; cytoplasm; Golgi apparatus; organelle; sphingolipid metabolic process; ceramide glucosyltransferase activity; integral component of membrane
ENSMUSG00000063889	Crem	0.504948	0.0461175	-0.583208	0.0240506	0.0761857	0.88733	6.5593	3.67604	4.89534	12.6989	5.32361	9.30103	6.46486	4.71848	5.36982	ICER, ICERI	12916	uc033hfn.1; uc008dxm.3; uc033hfq.1; uc008dxp.2; uc008dxl.2; uc033hfp.1; uc033hfr.1; uc008dxk.2; uc008dxr.2; uc008dxs.2; uc033hfs.1; uc008dxq.2; uc033hfo.1; uc012ayw.2; uc008dxx.2; uc008dxw.2	protein_coding	cAMP responsive element modulator [Source:MGI Symbol;Acc:MGI:88495]	CYCLIC AMP 1 CAMP 1; UNKNOWN	GO:0003677; GO:0003700; GO:0005634; GO:0005667; GO:0006687; GO:0007283; GO:0043565; GO:0045944; GO:0008150; GO:0003674; GO:0000003; GO:0006629; GO:0005575; GO:0005622; GO:0005623; GO:0043234; GO:0043226; GO:0001071; GO:0009058; GO:0034641; GO:0005737; GO:0001046; GO:0006351; GO:0007623; GO:0032922; GO:0045892; GO:0048511; GO:0051591	DNA binding; sequence-specific DNA binding transcription factor activity; nucleus; transcription factor complex; glycosphingolipid metabolic process; spermatogenesis; sequence-specific DNA binding; positive regulation of transcription from RNA polymerase II promoter; biological_process; molecular_function; reproduction; lipid metabolic process; cellular_component; intracellular; cell; protein com…
ENSMUSG00000042759	Apobr	0.502517	0.00938227	1.37517	1.41219e-25	1.99977	4.5736e-42	8.43604	7.29832	8.47558	13.5177	11.2199	14.0087	31.2799	39.4314	37.8424	Apob-48r, Apob48r	171504	uc009jsb.1	protein_coding	apolipoprotein B receptor [Source:MGI Symbol;Acc:MGI:2176230]	APOLIPOPROTEIN B RECEPTOR APOLIPOPROTEIN B 100 RECEPTOR APOLIPOPROTEIN B48 RECEPTOR APOB 48R	GO:0005575; GO:0005576; GO:0005615; GO:0003674; GO:0006629; GO:0008150; GO:0044281; GO:0006810; GO:0016192; GO:0005623; GO:0005886; GO:0006641; GO:0006869; GO:0006898; GO:0008203; GO:0030229; GO:0034361; GO:0034362; GO:0042627; GO:0016020	cellular_component; extracellular region; extracellular space; molecular_function; lipid metabolic process; biological_process; small molecule metabolic process; transport; vesicle-mediated transport; cell; plasma membrane; triglyceride metabolic process; lipid transport; receptor-mediated endocytosis; cholesterol metabolic process; very-low-density lipoprotein particle receptor activity; very-lo…
ENSMUSG00000027306	Nusap1	0.498783	0.0207715	0.174076	0.760833	1.25061	0.000930781	0.253358	0.441225	0.156256	1.51022	0.781387	2.01846	2.58598	0.769189	1.92675	2610201A12Rik, AI481307, ANKT, AW547774, BB165529, BM037, LNP, NuSAP, Q0310, SAPL	108907	uc008lua.1; uc008lub.1	protein_coding	nucleolar and spindle associated protein 1 [Source:MGI Symbol;Acc:MGI:2675669]	NUCLEOLAR AND SPINDLE ASSOCIATED 1 NUSAP	GO:0008150; GO:0007010; GO:0007049; GO:0003674; GO:0008092; GO:0006259; GO:0007059; GO:0007067; GO:0034641; GO:0051276; GO:0051301; GO:0005575; GO:0005622; GO:0005623; GO:0005634; GO:0005730; GO:0043226; GO:0005694; GO:0003677; GO:0000070; GO:0000281; GO:0007076; GO:0008017; GO:0040001; GO:0045840; GO:0005876; GO:0005856; GO:0043234; GO:0005737; GO:0044822	biological_process; cytoskeleton organization; cell cycle; molecular_function; cytoskeletal protein binding; DNA metabolic process; chromosome segregation; mitotic nuclear division; cellular nitrogen compound metabolic process; chromosome organization; cell division; cellular_component; intracellular; cell; nucleus; nucleolus; organelle; chromosome; DNA binding; mitotic sister chromatid segregati…
ENSMUSG00000022791	Tnk2	0.497222	0.00095643	0.518927	2.07639e-05	1.08336	8.37866e-19	33.98	30.3702	43.6792	58.5392	43.4939	63.2977	75.3947	75.4507	91.7479	Ack, Ack-1, Ack1, Cdgip, Pyk1	51789	uc012aeo.1; uc007yzc.2; uc007yzf.3	protein_coding	tyrosine kinase, non-receptor, 2 [Source:MGI Symbol;Acc:MGI:1858308]	ACTIVATED CDC42 KINASE 1 ACK 1 EC_2.7.10.2 EC_2.7.11.- 1 TYROSINE KINASE NON RECEPTOR 2; UNKNOWN	GO:0005515; GO:0030424; GO:0030425; GO:0030426; GO:0043025; GO:0005575; GO:0005623; GO:0003674; GO:0004713; GO:0005524; GO:0018108; GO:0006464; GO:0008150; GO:0043167; GO:0016301; GO:0004674; GO:0004715; GO:0005634; GO:0005737; GO:0005768; GO:0005886; GO:0005905; GO:0006897; GO:0016310; GO:0030054; GO:0031410; GO:0046872; GO:0050699; GO:0005622; GO:0043226; GO:0006810; GO:0016192; GO:0016020; GO:…	protein binding; axon; dendrite; growth cone; neuronal cell body; cellular_component; cell; molecular_function; protein tyrosine kinase activity; ATP binding; peptidyl-tyrosine phosphorylation; cellular protein modification process; biological_process; ion binding; kinase activity; protein serine/threonine kinase activity; non-membrane spanning protein tyrosine kinase activity; nucleus; cytoplasm…
ENSMUSG00000025001	Hells	0.496021	0.0470593	0.660606	0.000253707	1.3287	5.03799e-10	3.31137	2.80882	1.67253	4.02195	4.40201	5.42317	7.39624	7.79993	7.95996	AI323785, E130115I21Rik, LSH, Lysh, PASG, YFK8	15201	uc008hjt.1	protein_coding	helicase, lymphoid specific [Source:MGI Symbol;Acc:MGI:106209]	SPECIFIC HELICASE EC_3.6.4.- PROLIFERATION ASSOCIATED SNF2	GO:0001655; GO:0003682; GO:0005634; GO:0006306; GO:0006342; GO:0030098; GO:0043066; GO:2001243; GO:0008150; GO:0002376; GO:0030154; GO:0048856; GO:0006259; GO:0034641; GO:0005575; GO:0005622; GO:0005623; GO:0043226; GO:0003674; GO:0008283; GO:0022607; GO:0051276; GO:0065003; GO:0007049; GO:0007067; GO:0051301; GO:0009058; GO:0005694; GO:0043167; GO:0004386; GO:0003677; GO:0000775; GO:0005515; GO:…	urogenital system development; chromatin binding; nucleus; DNA methylation; chromatin silencing; lymphocyte differentiation; negative regulation of apoptotic process; negative regulation of intrinsic apoptotic signaling pathway; biological_process; immune system process; cell differentiation; anatomical structure development; DNA metabolic process; cellular nitrogen compound metabolic process; ce…
ENSMUSG00000025163	Cd7	0.493367	3.96413e-05	0.150382	0.1976	0.682654	4.17269e-10	254.145	258.602	203.204	338.396	358.463	380.749	388.675	404.077	419.416		12516	uc007mvc.2	protein_coding	CD7 antigen [Source:MGI Symbol;Acc:MGI:88344]	T CELL ANTIGEN CD7 PRECURSOR CD7 ANTIGEN	GO:0005575; GO:0002376; GO:0008150; GO:0016021; GO:0048873; GO:0042592; GO:0070062	cellular_component; immune system process; biological_process; integral component of membrane; homeostasis of number of cells within a tissue; homeostatic process; extracellular vesicular exosome
ENSMUSG00000087370	Tmem170b	0.493138	0.0506751	-0.253151	0.475521	0.376895	0.319895	1.98207	2.02605	1.4173	3.19108	3.10078	3.30076	2.90943	2.10098	2.75668	EG621976	621976	uc011yyr.1	protein_coding	transmembrane protein 170B [Source:MGI Symbol;Acc:MGI:3647046]	TRANSMEMBRANE 170B	GO:0008150; GO:0005575; GO:0003674; GO:0016021	biological_process; cellular_component; molecular_function; integral component of membrane
ENSMUSG00000036452	Arhgap26	0.492738	0.000467943	0.726302	4.03967e-10	1.27918	6.23031e-26	3.99936	4.26781	4.3549	5.93789	6.24142	6.98189	10.3799	10.1865	12.2698	EG545253	545253	uc008esr.1; uc008ess.1; uc008esu.1; uc008esv.1; uc008esp.2	protein_coding	Rho GTPase activating protein 26 [Source:MGI Symbol;Acc:MGI:1918552]	RHO GTPASE ACTIVATING RHO TYPE GTPASE ACTIVATING; GENE {ECO: |EMBL: 1}	GO:0008150; GO:0005575; GO:0003674; GO:0008092; GO:0030674; GO:0007165; GO:0005622; GO:0005623; GO:0005856; GO:0043226; GO:0005737; GO:0030234; GO:0005096; GO:0005515; GO:0008093; GO:0017124; GO:0030054; GO:0043547; GO:0046847; GO:0022607; GO:0005543	biological_process; cellular_component; molecular_function; cytoskeletal protein binding; protein binding, bridging; signal transduction; intracellular; cell; cytoskeleton; organelle; cytoplasm; enzyme regulator activity; GTPase activator activity; protein binding; cytoskeletal adaptor activity; SH3 domain binding; cell junction; positive regulation of GTPase activity; filopodium assembly; cellul…
ENSMUSG00000070733	Fryl	0.492686	2.76752e-07	-0.199867	0.0202875	0.320225	0.00117227	43.0338	36.2142	43.4128	64.5237	54.854	62.3222	53.3952	52.5749	53.1655	2010313D22Rik, 2310004H21Rik, 2510002A14Rik, 9030227G01Rik, mKIAA0826	72313	uc008xsn.1	protein_coding	furry homolog-like (Drosophila) [Source:MGI Symbol;Acc:MGI:1919563]	FURRY	GO:0005515; GO:0005575; GO:0008150; GO:0003674	protein binding; cellular_component; biological_process; molecular_function
ENSMUSG00000039114	Nrn1	0.49249	0.0388294	0.179846	0.740891	1.21587	0.000919274	1.74697	1.21694	0.538711	3.26074	5.48238	3.21179	4.84637	4.17871	6.11549	0710008J23Rik, Cpg15, Nrn	68404	uc007qcm.3	protein_coding	neuritin 1 [Source:MGI Symbol;Acc:MGI:1915654]	NEURITIN PRECURSOR	GO:0005575; GO:0005623; GO:0005886; GO:0043234; GO:0000902; GO:0008150; GO:0030154; GO:0048856; GO:0007409; GO:0030054; GO:0031225; GO:0032281; GO:0045202	cellular_component; cell; plasma membrane; protein complex; cell morphogenesis; biological_process; cell differentiation; anatomical structure development; axonogenesis; cell junction; anchored component of membrane; alpha-amino-3-hydroxy-5-methyl-4-isoxazolepropionic acid selective glutamate receptor complex; synapse
ENSMUSG00000022353	Mtss1	0.492454	4.47292e-05	-2.69303	2.5973e-82	-2.22926	1.14876e-41	23.4881	21.3902	24.7821	36.6651	31.3013	36.3665	4.61849	5.71663	3.22532	2310003N14Rik, BC024131, D130001D01Rik, Mim, mKIAA0429	211401	uc007vty.2	protein_coding	metastasis suppressor 1 [Source:MGI Symbol;Acc:MGI:2384818]	METASTASIS SUPPRESSOR 1 MISSING IN METASTASIS	GO:0001701; GO:0003779; GO:0005737; GO:0005912; GO:0007015; GO:0007165; GO:0008093; GO:0010960; GO:0017124; GO:0030041; GO:0030282; GO:0032233; GO:0034334; GO:0046847; GO:0051015; GO:0072001; GO:0008150; GO:0048856; GO:0003674; GO:0008092; GO:0022607; GO:0034330; GO:0006461; GO:0007010; GO:0065003; GO:0042592; GO:0030674; GO:0005575; GO:0005622; GO:0005623; GO:0009790; GO:0042802; GO:0005515; GO:…	in utero embryonic development; actin binding; cytoplasm; adherens junction; actin filament organization; signal transduction; cytoskeletal adaptor activity; magnesium ion homeostasis; SH3 domain binding; actin filament polymerization; bone mineralization; positive regulation of actin filament bundle assembly; adherens junction maintenance; filopodium assembly; actin filament binding; renal syste…
ENSMUSG00000060509	Xcr1	0.489604	0.039215	-0.461922	0.24923	0.361016	0.527908	0.415694	0.522841	0.213645	1.29317	1.19958	1.62757	0.652756	0.382435	1.17085	Ccxcr1, Gpr5, mXcr1	23832	uc009sgw.1	protein_coding	chemokine (C motif) receptor 1 [Source:MGI Symbol;Acc:MGI:1346338]	CHEMOKINE XC RECEPTOR 1 LYMPHOTACTIN RECEPTOR XC CHEMOKINE RECEPTOR 1	GO:0004950; GO:0006935; GO:0007186; GO:0016021; GO:0034097; GO:0051209; GO:0070098; GO:0007165; GO:0008150; GO:0006810; GO:0042592; GO:0005575; GO:0040011; GO:0003674; GO:0004871; GO:0005886; GO:0005623	chemokine receptor activity; chemotaxis; G-protein coupled receptor signaling pathway; integral component of membrane; response to cytokine; release of sequestered calcium ion into cytosol; chemokine-mediated signaling pathway; signal transduction; biological_process; transport; homeostatic process; cellular_component; locomotion; molecular_function; signal transducer activity; plasma membrane; c…
ENSMUSG00000018001	Cyth3	0.489113	2.35748e-05	-0.854132	4.05732e-16	-0.338227	0.01842	29.0811	26.5847	27.1605	43.8803	40.1813	39.3049	21.4186	22.6725	23.5442	AI648983, ARNO3, CLM3, Grp1, Pscd3	19159	uc009ako.2; uc012egh.1	protein_coding	cytohesin 3 [Source:MGI Symbol;Acc:MGI:1335107]	CYTOHESIN PH SEC7 AND COILED COIL DOMAIN CONTAINING; UNKNOWN	GO:0001726; GO:0005085; GO:0005086; GO:0005515; GO:0005547; GO:0005737; GO:0005886; GO:0032012; GO:0043547; GO:0045785; GO:0090162; GO:0008150; GO:0005575; GO:0005623; GO:0005622; GO:0003674; GO:0008289; GO:0043167; GO:0006810; GO:0016192; GO:0005829; GO:0031234; GO:0048193	ruffle; guanyl-nucleotide exchange factor activity; ARF guanyl-nucleotide exchange factor activity; protein binding; phosphatidylinositol-3,4,5-trisphosphate binding; cytoplasm; plasma membrane; regulation of ARF protein signal transduction; positive regulation of GTPase activity; positive regulation of cell adhesion; establishment of epithelial cell polarity; biological_process; cellular_compone…
ENSMUSG00000034220	Gpc1	0.488412	0.0194784	0.696907	5.29493e-06	1.29964	1.67009e-14	4.50502	5.93621	5.28638	7.88541	8.05686	9.34526	14.2109	14.2493	14.4374	AI462976	14733	uc007cbs.1	protein_coding	glypican 1 [Source:MGI Symbol;Acc:MGI:1194891]	GLYPICAN SECRETED GLYPICAN	GO:0005575; GO:0003674; GO:0043167; GO:0008150; GO:0048646; GO:0048856; GO:0006790; GO:0009056; GO:0044281; GO:0030154; GO:0005623; GO:0005886; GO:0005622; GO:0005737; GO:0005794; GO:0043226; GO:0005768; GO:0005576; GO:0005578; GO:0005507; GO:0005796; GO:0014037; GO:0017134; GO:0030200; GO:0031225; GO:0032288; GO:0040037; GO:0043236; GO:0043395; GO:0045121; GO:2001016; GO:0070062	cellular_component; molecular_function; ion binding; biological_process; anatomical structure formation involved in morphogenesis; anatomical structure development; sulfur compound metabolic process; catabolic process; small molecule metabolic process; cell differentiation; cell; plasma membrane; intracellular; cytoplasm; Golgi apparatus; organelle; endosome; extracellular region; proteinaceous e…
ENSMUSG00000069135	Fgfr1op	0.487163	0.0464248	0.0786194	0.86325	0.709985	0.00609828	3.64346	3.93218	3.56049	7.13738	5.8725	5.81795	7.17172	6.23182	6.87588	4930553O10Rik, FOP	75296	uc008ajc.2; uc008ajb.2	protein_coding	Fgfr1 oncogene partner [Source:MGI Symbol;Acc:MGI:1922546]	FGFR1 ONCOGENE PARTNER	GO:0034453; GO:0007010; GO:0008150; GO:0005813; GO:0005634; GO:0008284; GO:0042803; GO:0048471; GO:0030307; GO:0030335; GO:0019901; GO:0061099; GO:0030292; GO:0006469	microtubule anchoring; cytoskeleton organization; biological_process; centrosome; nucleus; positive regulation of cell proliferation; protein homodimerization activity; perinuclear region of cytoplasm; positive regulation of cell growth; positive regulation of cell migration; protein kinase binding; negative regulation of protein tyrosine kinase activity; protein tyrosine kinase inhibitor activit…
ENSMUSG00000040929	Rfx3	0.487072	0.00973354	-0.327722	0.129894	0.226757	0.412613	3.16883	3.08389	3.30514	5.28619	5.18911	4.34087	4.14176	3.78132	3.7464	C230093O12Rik, MRFX3	19726	uc008hcb.2; uc008hcc.2; uc012bkc.1	protein_coding	regulatory factor X, 3 (influences HLA class II expression) [Source:MGI Symbol;Acc:MGI:106582]	DNA BINDING RFX2 REGULATORY FACTOR X 2; UNKNOWN	GO:0003677; GO:0005634; GO:0006355; GO:0007368; GO:0008150; GO:0005575; GO:0005622; GO:0005623; GO:0043226; GO:0003674; GO:0021700; GO:0030154; GO:0048856; GO:0040011; GO:0048870; GO:0000902; GO:0022607; GO:0048646; GO:0009058; GO:0034641; GO:0043234; GO:0001071; GO:0000228; GO:0005694; GO:0000790; GO:0003700; GO:0005515; GO:0005667; GO:0006351; GO:0031018; GO:0042384; GO:0044212; GO:0045892; GO:…	DNA binding; nucleus; regulation of transcription, DNA-templated; determination of left/right symmetry; biological_process; cellular_component; intracellular; cell; organelle; molecular_function; developmental maturation; cell differentiation; anatomical structure development; locomotion; cell motility; cell morphogenesis; cellular component assembly; anatomical structure formation involved in mo…
ENSMUSG00000020534	Shmt1	0.484102	0.00624299	0.14259	0.584118	0.69797	6.241e-05	9.64024	9.59345	10.2903	15.2127	13.8427	16.6361	17.6331	15.4232	18.0308	AI324848, AI385541, C81125, mshmt, mshmt1, mshmt2, Shmt	20425	uc007jgo.1	protein_coding	serine hydroxymethyltransferase 1 (soluble) [Source:MGI Symbol;Acc:MGI:98299]	SERINE HYDROXYMETHYLTRANSFERASE SHMT EC_2.1.2.1 GLYCINE HYDROXYMETHYLTRANSFERASE SERINE METHYLASE; SERINE HYDROXYMETHYLTRANSFERASE CYTOSOLIC {ECO: |ENSEMBL: }	GO:0003674; GO:0043167; GO:0005575; GO:0005622; GO:0005623; GO:0005737; GO:0005739; GO:0043226; GO:0004372; GO:0030170; GO:0035999; GO:0006520; GO:0008150; GO:0044281; GO:0051186; GO:0070062; GO:0005829; GO:0005634; GO:0042803; GO:0009113; GO:0006565; GO:0046655; GO:0051262; GO:0042802; GO:0051289; GO:0016597; GO:0019264; GO:0008732; GO:0006545	molecular_function; ion binding; cellular_component; intracellular; cell; cytoplasm; mitochondrion; organelle; glycine hydroxymethyltransferase activity; pyridoxal phosphate binding; tetrahydrofolate interconversion; cellular amino acid metabolic process; biological_process; small molecule metabolic process; cofactor metabolic process; extracellular vesicular exosome; cytosol; nucleus; protein ho…
ENSMUSG00000086503	Xist	0.483648	0.00151468	0.178825	0.266364	0.725595	1.81973e-09	14.0231	11.4213	10.2799	19.039	19.9592	15.0673	20.7048	21.9805	19.7811			uc009tzp.1	lincRNA	inactive X specific transcripts [Source:MGI Symbol;Acc:MGI:98974]
ENSMUSG00000050628	Ubald2	0.48317	0.0208757	0.0362693	0.934341	0.632289	0.000511027	25.2396	28.524	33.7407	58.4432	44.6742	34.3497	45.4307	55.5805	42.7837	1110014K08Rik, D030012E24Rik, Fam100b	319370	uc007mlb.1	protein_coding	UBA-like domain containing 2 [Source:MGI Symbol;Acc:MGI:1914635]	UBA DOMAIN CONTAINING 2	GO:0005575; GO:0003674; GO:0008150	cellular_component; molecular_function; biological_process
ENSMUSG00000039328	Rnf122	0.482313	0.0128868	0.332959	0.0747205	0.906428	2.4795e-07	4.09609	5.05913	5.68847	7.55623	7.99279	7.43274	9.055	10.3029	10.7305	1110063C11Rik	68867	uc009ljd.1	protein_coding	ring finger protein 122 [Source:MGI Symbol;Acc:MGI:1916117]	RING FINGER 122	GO:0003674; GO:0043167; GO:0008150; GO:0005575; GO:0005622; GO:0005623; GO:0005737; GO:0005794; GO:0043226; GO:0005783; GO:0008270; GO:0016021	molecular_function; ion binding; biological_process; cellular_component; intracellular; cell; cytoplasm; Golgi apparatus; organelle; endoplasmic reticulum; zinc ion binding; integral component of membrane
ENSMUSG00000047604	Frat2	0.480841	0.0293037	-0.661277	0.000575968	-0.0928762	0.822475	38.9401	25.2642	25.7523	65.5969	39.1179	40.504	32.8964	30.8197	22.9842		212398	uc008hmj.3	protein_coding	frequently rearranged in advanced T cell lymphomas 2 [Source:MGI Symbol;Acc:MGI:2673967]	GSK 3 BINDING FRAT2 FREQUENTLY REARRANGED IN ADVANCED T CELL LYMPHOMAS 2 FRAT 2	GO:0005575; GO:0003674; GO:0016055; GO:0007165; GO:0008150	cellular_component; molecular_function; Wnt signaling pathway; signal transduction; biological_process
ENSMUSG00000003948	Mmd	0.479286	0.00698921	-0.127642	0.60227	0.419267	0.0375106	8.93579	9.94223	7.24209	14.1405	12.9241	13.4563	12.2927	12.911	12.0311	1200017E07Rik, 1810073C06Rik, AA690185	67468	uc007kwp.1; uc011ycq.1; uc007kwn.1	protein_coding	monocyte to macrophage differentiation-associated [Source:MGI Symbol;Acc:MGI:1914718]	MONOCYTE TO MACROPHAGE DIFFERENTIATION FACTOR PROGESTIN AND ADIPOQ RECEPTOR FAMILY MEMBER PROGESTIN AND ADIPOQ RECEPTOR FAMILY MEMBER	GO:0005575; GO:0005622; GO:0005623; GO:0005737; GO:0005768; GO:0043226; GO:0005764; GO:0005773; GO:0016021; GO:0019835; GO:0008150	cellular_component; intracellular; cell; cytoplasm; endosome; organelle; lysosome; vacuole; integral component of membrane; cytolysis; biological_process
ENSMUSG00000017716	Birc5	0.476288	0.018008	0.675226	0.0473796	1.97885	1.03749e-08	0.181372	0.210574	0.186432	1.36506	0.736019	1.85251	4.17714	1.75204	2.95565	AAC-11, Api4, survivin40, TIAP	11799	uc007mod.1; uc007moe.1	protein_coding	baculoviral IAP repeat-containing 5 [Source:MGI Symbol;Acc:MGI:1203517]	BACULOVIRAL IAP REPEAT CONTAINING 5 APOPTOSIS INHIBITOR SURVIVIN	GO:0008150; GO:0051301; GO:0003674; GO:0008219; GO:0030234; GO:0005575; GO:0005622; GO:0005623; GO:0005856; GO:0043226; GO:0043234; GO:0007049; GO:0005815; GO:0008092; GO:0043167; GO:0007067; GO:0007059; GO:0006464; GO:0009058; GO:0034641; GO:0005737; GO:0005829; GO:0005634; GO:0005694; GO:0007010; GO:0000086; GO:0000226; GO:0000775; GO:0000777; GO:0000910; GO:0005515; GO:0005814; GO:0005876; GO:…	biological_process; cell division; molecular_function; cell death; enzyme regulator activity; cellular_component; intracellular; cell; cytoskeleton; organelle; protein complex; cell cycle; microtubule organizing center; cytoskeletal protein binding; ion binding; mitotic nuclear division; chromosome segregation; cellular protein modification process; biosynthetic process; cellular nitrogen compoun…
ENSMUSG00000032750	Gab3	0.474936	0.0231361	0.814285	1.83557e-08	1.39927	7.59387e-17	10.4133	8.97537	7.0091	15.0859	14.2861	12.3907	22.8261	29.0323	26.6077	5930433H21Rik	210710	uc009tpm.2; uc009tpn.2	protein_coding	growth factor receptor bound protein 2-associated protein 3 [Source:MGI Symbol;Acc:MGI:2387324]	GRB2 ASSOCIATED BINDING 3 GRB2 ASSOCIATED BINDER 3 GROWTH FACTOR RECEPTOR BOUND 2 ASSOCIATED 3	GO:0005515; GO:0005575; GO:0030225; GO:0002376; GO:0008150; GO:0030154; GO:0048856; GO:0003674	protein binding; cellular_component; macrophage differentiation; immune system process; biological_process; cell differentiation; anatomical structure development; molecular_function
ENSMUSG00000024843	Chka	0.472059	0.0317668	-0.342172	0.190513	0.206624	0.576999	3.42109	2.30867	2.92752	5.57704	4.22043	3.87863	4.06935	3.87128	2.47779	Chetk-alpha, Chk, ChoK, CK, CK/EK-alpha, EK, EtnK-alpha	12660	uc008fxg.2; uc033hig.1	protein_coding	choline kinase alpha [Source:MGI Symbol;Acc:MGI:107760]	CHOLINE/ETHANOLAMINE KINASE CHOLINE KINASE BETA CK CKB EC_2.7.1.32 ETHANOLAMINE KINASE EK EC_2.7.1.- 82 CHOLINE/ETHANOLAMINE KINASE BETA CKEKB; UNKNOWN	GO:0004103; GO:0004104; GO:0006656; GO:0006657; GO:0016310; GO:0042803; GO:0003674; GO:0008150; GO:0006629; GO:0009058; GO:0034641; GO:0044281; GO:0016301; GO:0004305; GO:0005737; GO:0006646; GO:0008144; GO:0005575; GO:0005622; GO:0005623; GO:0019695; GO:0033265; GO:0005524	choline kinase activity; cholinesterase activity; phosphatidylcholine biosynthetic process; CDP-choline pathway; phosphorylation; protein homodimerization activity; molecular_function; biological_process; lipid metabolic process; biosynthetic process; cellular nitrogen compound metabolic process; small molecule metabolic process; kinase activity; ethanolamine kinase activity; cytoplasm; phosphati…
ENSMUSG00000071647	Eml3	0.471895	5.03996e-06	-0.00921118	0.970652	0.490462	4.81237e-06	65.7174	67.422	78.5529	99.666	101.393	107.463	101.1	97.4238	111.453	BC022146	225898	uc008god.1	protein_coding	echinoderm microtubule associated protein like 3 [Source:MGI Symbol;Acc:MGI:2387612]	ECHINODERM MICROTUBULE ASSOCIATED EMAP	GO:0005575; GO:0005622; GO:0005623; GO:0005856; GO:0043226; GO:0043234; GO:0005737; GO:0003674; GO:0005874; GO:0008150	cellular_component; intracellular; cell; cytoskeleton; organelle; protein complex; cytoplasm; molecular_function; microtubule; biological_process
ENSMUSG00000097705	Gm26740	0.470137	0.0523518	-0.301607	0.362571	0.252176	0.560796	9.54413	13.5047	9.93303	18.5326	18.7844	16.8158	19.1084	10.8659	11.6649			uc007epi.1	antisense	predicted gene, 26740 [Source:MGI Symbol;Acc:MGI:5477234]
ENSMUSG00000006014	Prg4	0.468441	0.0433862	-0.209634	0.698179	0.697011	0.117366	0.384441	0.460286	0.222281	0.868025	1.20907	2.13511	0.754601	1.59157	0.78311	CACP, DOL54, JCAP, lubricin, MSF, SZP	96875	uc007cyh.2; uc007cyg.2	protein_coding	proteoglycan 4 (megakaryocyte stimulating factor, articular superficial zone protein) [Source:MGI Symbol;Acc:MGI:1891344]	PROTEOGLYCAN 4 PRECURSOR LUBRICIN MEGAKARYOCYTE STIMULATING FACTOR SUPERFICIAL ZONE PROTEOGLYCAN [CONTAINS PROTEOGLYCAN 4 C TERMINAL PART]	GO:0005044; GO:0005615; GO:0006898; GO:0006955; GO:0030247; GO:0042127; GO:0045409; GO:0071425; GO:0002376; GO:0008150; GO:0008283; GO:0048856; GO:0003674; GO:0006810; GO:0016192; GO:0005575; GO:0005576; GO:0005737; GO:0018149; GO:0006464; GO:0005622; GO:0005623	scavenger receptor activity; extracellular space; receptor-mediated endocytosis; immune response; polysaccharide binding; regulation of cell proliferation; negative regulation of interleukin-6 biosynthetic process; hematopoietic stem cell proliferation; immune system process; biological_process; cell proliferation; anatomical structure development; molecular_function; transport; vesicle-mediated …
ENSMUSG00000043252	Tmem64	0.467993	0.0108199	-0.326792	0.100471	0.204603	0.423144	10.1737	8.93548	10.2538	17.5415	13.9405	13.0903	11.3074	11.6693	12.4403	9630015D15Rik, AI790744, AV300874	100201	uc008sbk.2	protein_coding	transmembrane protein 64 [Source:MGI Symbol;Acc:MGI:2140359]	TRANSMEMBRANE 64	GO:0008150; GO:0005575; GO:0005622; GO:0005623; GO:0005737; GO:0005783; GO:0043226; GO:0003674; GO:0005515; GO:0016021; GO:0043462; GO:0045672; GO:0045780; GO:0051480; GO:0042592	biological_process; cellular_component; intracellular; cell; cytoplasm; endoplasmic reticulum; organelle; molecular_function; protein binding; integral component of membrane; regulation of ATPase activity; positive regulation of osteoclast differentiation; positive regulation of bone resorption; cytosolic calcium ion homeostasis; homeostatic process
ENSMUSG00000038776	Ephx1	0.467338	1.88682e-05	-1.29993	4.93521e-51	-0.803613	1.65875e-12	144.184	144.193	121.319	202.618	201.171	196.178	76.3532	86.4592	77.5382	AI195553, Eph-1, Eph1, mEH	13849	uc007dwz.1; uc011wxq.1	protein_coding	epoxide hydrolase 1, microsomal [Source:MGI Symbol;Acc:MGI:95405]	EPOXIDE HYDROLASE 1 EC_3.3.2.9 EPOXIDE HYDRATASE MICROSOMAL EPOXIDE HYDROLASE	GO:0006725; GO:0014070; GO:0008150; GO:0009056; GO:0005575; GO:0005622; GO:0005623; GO:0005737; GO:0005783; GO:0043226; GO:0009636; GO:0016021; GO:0019439; GO:0033961; GO:0003674	cellular aromatic compound metabolic process; response to organic cyclic compound; biological_process; catabolic process; cellular_component; intracellular; cell; cytoplasm; endoplasmic reticulum; organelle; response to toxic substance; integral component of membrane; aromatic compound catabolic process; cis-stilbene-oxide hydrolase activity; molecular_function
ENSMUSG00000035828	Pim3	0.466841	0.0341016	-0.437354	0.214654	0.0192129	0.969994	34.3502	23.5435	36.0514	67.6528	35.2628	45.3324	40.3878	29.5682	27.5576	BC026639, Kid1	223775	uc007xeq.1	protein_coding	proviral integration site 3 [Source:MGI Symbol;Acc:MGI:1355297]	SERINE/THREONINE KINASE PIM EC_2.7.11.1	GO:0008150; GO:0007049; GO:0008219; GO:0006464; GO:0005575; GO:0005622; GO:0005623; GO:0005737; GO:0003674; GO:0043167; GO:0016301; GO:0004674; GO:0005515; GO:0005524; GO:0006468; GO:0006915; GO:0007346; GO:0043066; GO:0061179; GO:0046777; GO:0016572	biological_process; cell cycle; cell death; cellular protein modification process; cellular_component; intracellular; cell; cytoplasm; molecular_function; ion binding; kinase activity; protein serine/threonine kinase activity; protein binding; ATP binding; protein phosphorylation; apoptotic process; regulation of mitotic cell cycle; negative regulation of apoptotic process; negative regulation of…
ENSMUSG00000046668	Cxxc5	0.464127	0.00137131	-0.867321	3.18248e-11	-0.371403	0.0454578	28.7095	31.6232	35.1891	49.8134	45.3524	45.6504	23.181	26.1209	26.2378	4930415K17Rik	67393	uc008emx.1	protein_coding	CXXC finger 5 [Source:MGI Symbol;Acc:MGI:1914643]	CXXC TYPE ZINC FINGER 5	GO:0005575; GO:0005622; GO:0005623; GO:0005737; GO:0003674; GO:0003677; GO:0008270; GO:0043167; GO:0005730; GO:0004871; GO:0043231; GO:0007165; GO:0043123	cellular_component; intracellular; cell; cytoplasm; molecular_function; DNA binding; zinc ion binding; ion binding; nucleolus; signal transducer activity; intracellular membrane-bounded organelle; signal transduction; positive regulation of I-kappaB kinase/NF-kappaB signaling
ENSMUSG00000039958	Mettl20	0.460859	0.0523959	0.0455239	0.918378	0.615246	0.0139696	9.55866	10.404	6.73374	13.6192	14.5127	15.2759	16.239	15.8063	12.9807			uc009etx.2; uc009etw.2; uc009etv.2; uc029wcv.1; uc029wcw.1; uc009ety.2	protein_coding	methyltransferase like 20 [Source:MGI Symbol;Acc:MGI:2443575]	UNKNOWN; METHYLTRANSFERASE 20 EC_2.1.1.-	GO:0003674; GO:0005575; GO:0008150; GO:0005737; GO:0006479; GO:0008276; GO:0006464; GO:0005622; GO:0005623; GO:0008168	molecular_function; cellular_component; biological_process; cytoplasm; protein methylation; protein methyltransferase activity; cellular protein modification process; intracellular; cell; methyltransferase activity
ENSMUSG00000040111	Gramd1b	0.459556	0.00183602	0.209392	0.190312	0.71887	1.08917e-07	10.4308	8.60369	11.3526	16.7203	13.8063	14.1656	17.6419	15.9419	19.0784	3222402H23, A930008A22Rik, AI593249, mKIAA1201	235283	uc033jjz.1; uc009ozo.1; uc009ozn.1; uc009ozp.1; uc009ozq.1	protein_coding	GRAM domain containing 1B [Source:MGI Symbol;Acc:MGI:1925037]	GRAM DOMAIN CONTAINING	GO:0003674; GO:0008150; GO:0016021; GO:0005575	molecular_function; biological_process; integral component of membrane; cellular_component
ENSMUSG00000023008	Fmnl3	0.45642	0.00195885	0.204159	0.257822	0.707763	1.19948e-06	14.7058	18.2268	18.7582	27.821	22.8734	25.4174	28.5919	26.3424	34.5637	2700073B04Rik, FBP11, mKIAA2014, Wbp3	22379	uc007xpj.1; uc007xpl.1; uc007xpk.1	protein_coding	formin-like 3 [Source:MGI Symbol;Acc:MGI:109569]	FORMIN	GO:0007010; GO:0008150; GO:0003674; GO:0019899; GO:0040011; GO:0048870; GO:0005575; GO:0005622; GO:0005623; GO:0005737; GO:0008092; GO:0003779; GO:0005515; GO:0008360; GO:0016477; GO:0017048; GO:0030036; GO:0032794	cytoskeleton organization; biological_process; molecular_function; enzyme binding; locomotion; cell motility; cellular_component; intracellular; cell; cytoplasm; cytoskeletal protein binding; actin binding; protein binding; regulation of cell shape; cell migration; Rho GTPase binding; actin cytoskeleton organization; GTPase activating protein binding
ENSMUSG00000023048	Prr13	0.455518	0.00171406	0.872456	2.03401e-17	1.38144	2.09368e-32	75.4497	62.4877	62.1249	90.2623	99.8154	105.306	169.342	204.605	186.445			uc007xvr.2; uc007xvs.2; uc007xvt.2; uc007xvu.2	protein_coding	proline rich 13 [Source:MGI Symbol;Acc:MGI:1913401]	UNKNOWN; PROLINE RICH 13	GO:0003674; GO:0008150; GO:0009058; GO:0034641; GO:0005575; GO:0005622; GO:0005623; GO:0005634; GO:0043226; GO:0006351; GO:0006355	molecular_function; biological_process; biosynthetic process; cellular nitrogen compound metabolic process; cellular_component; intracellular; cell; nucleus; organelle; transcription, DNA-templated; regulation of transcription, DNA-templated
ENSMUSG00000037606	Osbpl5	0.455365	0.00270709	0.263803	0.0863568	0.771037	2.67643e-08	12.2611	11.9152	14.1301	18.8592	17.6948	19.8749	21.7503	23.1569	24.2466	1110006M06Rik, AI462538, Obph1, ORP5, Osbp2	79196	uc009kpw.2; uc009kpx.1	protein_coding	oxysterol binding protein-like 5 [Source:MGI Symbol;Acc:MGI:1930265]	OXYSTEROL BINDING RELATED 5 ORP 5 OSBP RELATED 5 OXYSTEROL BINDING HOMOLOG 1	GO:0003674; GO:0008289; GO:0006810; GO:0008150; GO:0005575; GO:0005622; GO:0005623; GO:0005737; GO:0005783; GO:0043226; GO:0006869; GO:0016021; GO:0016020; GO:0015485	molecular_function; lipid binding; transport; biological_process; cellular_component; intracellular; cell; cytoplasm; endoplasmic reticulum; organelle; lipid transport; integral component of membrane; membrane; cholesterol binding
ENSMUSG00000069094	Pde7a	0.45404	9.61935e-05	0.310932	0.00369844	0.804296	2.1849e-18	28.2181	26.0272	26.4404	44.6891	34.8379	37.6606	50.417	49.0513	48.1618	AU015378, AW047537	18583	uc008oru.2; uc008ort.3	protein_coding	phosphodiesterase 7A [Source:MGI Symbol;Acc:MGI:1202402]	HIGH AFFINITY CAMP SPECIFIC 3' 5' CYCLIC PHOSPHODIESTERASE 7A EC_3.1.4.53; UNKNOWN	GO:0004115; GO:0008152; GO:0008150; GO:0003674; GO:0006198; GO:0007165; GO:0046872; GO:0043167; GO:0009056; GO:0034641; GO:0034655; GO:0044281	3',5'-cyclic-AMP phosphodiesterase activity; metabolic process; biological_process; molecular_function; cAMP catabolic process; signal transduction; metal ion binding; ion binding; catabolic process; cellular nitrogen compound metabolic process; nucleobase-containing compound catabolic process; small molecule metabolic process
ENSMUSG00000057378	Ryr3	0.453847	0.0525538	-0.619253	0.0783609	0.156387	0.8274	0.0930555	0.101286	0.0358694	0.325669	0.3021	0.249495	0.118725	0.144468	0.063185	AI851294, C230090H21, RYR-3	20192	uc008lpg.1	protein_coding	ryanodine receptor 3 [Source:MGI Symbol;Acc:MGI:99684]	RYANODINE RECEPTOR RYR MUSCLE CALCIUM RELEASE CHANNEL MUSCLE TYPE RYANODINE RECEPTOR TYPE RYANODINE RECEPTOR	GO:0008150; GO:0006810; GO:0055085; GO:0006461; GO:0022607; GO:0065003; GO:0005575; GO:0005622; GO:0005623; GO:0005737; GO:0005783; GO:0043226; GO:0043234; GO:0042592; GO:0003674; GO:0043167; GO:0022857; GO:0005219; GO:0005509; GO:0005516; GO:0006874; GO:0006941; GO:0016021; GO:0030314; GO:0033017; GO:0051289; GO:0070588; GO:0071277; GO:0071286; GO:0071313; GO:0071318; GO:0006816; GO:0015278; GO:…	biological_process; transport; transmembrane transport; protein complex assembly; cellular component assembly; macromolecular complex assembly; cellular_component; intracellular; cell; cytoplasm; endoplasmic reticulum; organelle; protein complex; homeostatic process; molecular_function; ion binding; transmembrane transporter activity; ryanodine-sensitive calcium-release channel activity; calcium …
ENSMUSG00000045777	Ifitm10	0.452878	0.0332856	2.38536	1.23678e-110	2.96691	9.65686e-122	5.45434	5.27294	6.88674	9.23162	8.29591	9.40929	48.8601	52.5108	52.102	6330512M04Rik, AI848576, DSPA3	320802	uc009kmt.1; uc012fxk.1; uc009kmu.1	protein_coding	interferon induced transmembrane protein 10 [Source:MGI Symbol;Acc:MGI:2444776]	INTERFERON INDUCED TRANSMEMBRANE 10 DISPANIN SUBFAMILY A MEMBER 3 DSPA3	GO:0003674; GO:0005575; GO:0005886; GO:0008150; GO:0009607; GO:0016021; GO:0005623	molecular_function; cellular_component; plasma membrane; biological_process; response to biotic stimulus; integral component of membrane; cell
ENSMUSG00000026987	Baz2b	0.45273	0.0248901	-0.563653	0.00189044	-0.0469118	0.918036	2.71057	2.03469	2.32383	4.19969	3.39472	3.15041	2.34833	2.16049	2.58091	5830435C13Rik, BC053917, D2Ertd794e	407823	uc008jtr.1; uc008jtw.1	protein_coding	bromodomain adjacent to zinc finger domain, 2B [Source:MGI Symbol;Acc:MGI:2442782]	BROMODOMAIN ADJACENT TO ZINC FINGER DOMAIN 2A TRANSCRIPTION TERMINATION FACTOR I INTERACTING 5 TTF I INTERACTING 5 TIP5	GO:0003674; GO:0003677; GO:0005575; GO:0005634; GO:0008150; GO:0008270; GO:0043167; GO:0005622; GO:0005623; GO:0043226	molecular_function; DNA binding; cellular_component; nucleus; biological_process; zinc ion binding; ion binding; intracellular; cell; organelle
ENSMUSG00000021690	Jmy	0.452144	0.0414368	-0.419238	0.0338156	0.121021	0.755098	12.2281	7.71039	7.15148	18.0468	12.3391	11.9154	12.5436	9.56879	8.65286		57748	uc007rlf.2	protein_coding	junction-mediating and regulatory protein [Source:MGI Symbol;Acc:MGI:1913096]	WASP HOMOLOG ASSOCIATED WITH ACTIN MEMBRANES AND MICROTUBULES WAS HOMOLOGY REGION 2 DOMAIN CONTAINING 1 WH2 DOMAIN CONTAINING 1	GO:0003713; GO:0003779; GO:0005515; GO:0005634; GO:0005737; GO:0005856; GO:0006281; GO:0006357; GO:0007050; GO:0031252; GO:0034314; GO:0043065; GO:0043620; GO:0051091; GO:0070060; GO:0070358; GO:0072332; GO:0007165; GO:0008150; GO:0008219; GO:0040011; GO:0048870; GO:0007010; GO:0006950; GO:0005575; GO:0005623; GO:0007049; GO:0006259; GO:0034641; GO:0005622; GO:0043226; GO:0003674; GO:0008092; GO:…	transcription coactivator activity; actin binding; protein binding; nucleus; cytoplasm; cytoskeleton; DNA repair; regulation of transcription from RNA polymerase II promoter; cell cycle arrest; cell leading edge; Arp2/3 complex-mediated actin nucleation; positive regulation of apoptotic process; regulation of DNA-templated transcription in response to stress; positive regulation of sequence-speci…
ENSMUSG00000030263	Lrmp	0.451411	0.000139732	0.107666	0.534107	0.591248	5.23039e-07	29.6638	32.9144	35.6079	49.8852	43.6804	48.3895	53.2859	47.3516	53.9861	D6Int3, D6Int4, D6Int5, D6Int7, D6Int8, Jaw1	16970	uc009eqz.2; uc009eqy.2; uc009eqx.2; uc009eqv.1	protein_coding	lymphoid-restricted membrane protein [Source:MGI Symbol;Acc:MGI:108424]	UNKNOWN; LYMPHOID RESTRICTED MEMBRANE PROTEIN JAW1 [CONTAINS PROCESSED LYMPHOID RESTRICTED MEMBRANE PROTEIN]	GO:0005783; GO:0008150; GO:0030176; GO:0005575; GO:0005622; GO:0005623; GO:0005737; GO:0043226; GO:0016020	endoplasmic reticulum; biological_process; integral component of endoplasmic reticulum membrane; cellular_component; intracellular; cell; cytoplasm; organelle; membrane
ENSMUSG00000024538	Ppic	0.451186	0.00740967	-0.873722	5.28718e-08	-0.390475	0.115832	70.5312	71.1638	50.3054	92.7342	98.2623	96.543	53.4933	60.9155	33.5924	CyP-20c	19038	uc008exu.1	protein_coding	peptidylprolyl isomerase C [Source:MGI Symbol;Acc:MGI:97751]	PEPTIDYL PROLYL CIS TRANS ISOMERASE B PRECURSOR PPIASE B EC_5.2.1.8 ROTAMASE B	GO:0006457; GO:0008150; GO:0005575; GO:0005622; GO:0005623; GO:0005737; GO:0003674; GO:0016853; GO:0006464; GO:0000413; GO:0003755; GO:0005515; GO:0042277; GO:0070062; GO:0016018	protein folding; biological_process; cellular_component; intracellular; cell; cytoplasm; molecular_function; isomerase activity; cellular protein modification process; protein peptidyl-prolyl isomerization; peptidyl-prolyl cis-trans isomerase activity; protein binding; peptide binding; extracellular vesicular exosome; cyclosporin A binding
ENSMUSG00000017929	B4galt5	0.450721	0.00352211	0.603023	1.93202e-05	1.10296	1.08508e-12	18.19	17.4603	24.0712	30.6577	26.3103	30.5018	38.9467	41.7708	57.8329	9430078I07Rik, AW049941, AW539721	56336	uc008nzm.1	protein_coding	UDP-Gal:betaGlcNAc beta 1,4-galactosyltransferase, polypeptide 5 [Source:MGI Symbol;Acc:MGI:1927169]	BETA 1 4 GALACTOSYLTRANSFERASE 6 BETA 1 4 GALTASE 6 BETA4GAL T6 B4GAL T6 EC_2.4.1.- UDP GAL:BETA GLCNAC BETA 1 4 GALACTOSYLTRANSFERASE 6 UDP GALACTOSE:BETA N ACETYLGLUCOSAMINE BETA 1 4 GALACTOSYLTRANSFERASE 6 [INCLUDES GLUCOSYLCERAMIDE BETA 1 4 GALACTOSYL	GO:0003674; GO:0016757; GO:0005575; GO:0005975; GO:0006464; GO:0008150; GO:0009058; GO:0005622; GO:0005623; GO:0005737; GO:0005794; GO:0043226; GO:0006486; GO:0016021; GO:0046872; GO:0043167; GO:0070062	molecular_function; transferase activity, transferring glycosyl groups; cellular_component; carbohydrate metabolic process; cellular protein modification process; biological_process; biosynthetic process; intracellular; cell; cytoplasm; Golgi apparatus; organelle; protein glycosylation; integral component of membrane; metal ion binding; ion binding; extracellular vesicular exosome
ENSMUSG00000037410	Tbc1d2b	0.448396	0.00138912	0.0350213	0.897684	0.528363	2.3999e-05	16.2222	14.5937	18.7411	27.5079	20.2994	24.3882	26.7948	23.6445	23.9556	1810061M12Rik, AI480956, AV021536, AV023399, AW491493, mKIAA1055	67016	uc009rac.1; uc009rad.2	protein_coding	TBC1 domain family, member 2B [Source:MGI Symbol;Acc:MGI:1914266]	TBC1 DOMAIN FAMILY MEMBER; UNKNOWN	GO:0008150; GO:0005575; GO:0003674; GO:0030234; GO:0005097; GO:0032851; GO:0005515	biological_process; cellular_component; molecular_function; enzyme regulator activity; Rab GTPase activator activity; positive regulation of Rab GTPase activity; protein binding
ENSMUSG00000038172	Ttc39b	0.447896	0.00025372	0.516452	1.61593e-07	1.004	1.53014e-22	10.5066	10.8344	11.6289	16.7926	14.3868	16.5296	23.5759	22.9035	23.0407	1810054D07Rik, 9130422G05Rik, AI450603, AV103077, AW215585	69863	uc008tkq.1; uc008tkr.1; uc008tks.1	protein_coding	tetratricopeptide repeat domain 39B [Source:MGI Symbol;Acc:MGI:1917113]	TETRATRICOPEPTIDE REPEAT TPR REPEAT	GO:0003674; GO:0005575; GO:0008150	molecular_function; cellular_component; biological_process
ENSMUSG00000035900	Gramd4	0.446285	1.08614e-05	-0.212459	0.06438	0.258997	0.00724132	94.1373	93.0371	102.365	140.044	118.892	156.736	110.78	123.281	126.167	9930016O13	223752	uc007xdv.3; uc007xdw.3	protein_coding	GRAM domain containing 4 [Source:MGI Symbol;Acc:MGI:2676308]	GRAM DOMAIN CONTAINING 4	GO:0008150; GO:0008219; GO:0005575; GO:0005622; GO:0005623; GO:0005737; GO:0005739; GO:0043226; GO:0003674; GO:0006915; GO:0016021	biological_process; cell death; cellular_component; intracellular; cell; cytoplasm; mitochondrion; organelle; molecular_function; apoptotic process; integral component of membrane
ENSMUSG00000041540	Sox5	0.446005	0.0410044					0.0286138	0.0747467	0.110295	0.310112	0.406408	0.241113	0.0336988	0.0197434	0.0518103	A730017D01Rik, AI528773	20678	uc009eqi.2; uc009eql.3; uc009eqk.3; uc009eqm.3; uc009eqq.1	protein_coding	SRY (sex determining region Y)-box 5 [Source:MGI Symbol;Acc:MGI:98367]	TRANSCRIPTION FACTOR SOX SRY SEX DETERMINING REGION Y BOX	GO:0000981; GO:0001701; GO:0003677; GO:0003700; GO:0005515; GO:0005634; GO:0006366; GO:0021953; GO:0032332; GO:0044212; GO:0044798; GO:0045165; GO:0045892; GO:0045944; GO:0046982; GO:0048709; GO:0051216; GO:0060164; GO:0008150; GO:0030154; GO:0048856; GO:0003674; GO:0005575; GO:0005622; GO:0005623; GO:0043226; GO:0043234; GO:0009058; GO:0034641; GO:0001071; GO:0009790; GO:0071560; GO:2000741; GO:…	sequence-specific DNA binding RNA polymerase II transcription factor activity; in utero embryonic development; DNA binding; sequence-specific DNA binding transcription factor activity; protein binding; nucleus; transcription from RNA polymerase II promoter; central nervous system neuron differentiation; positive regulation of chondrocyte differentiation; transcription regulatory region DNA bindin…
ENSMUSG00000027854	Sike1	0.445395	0.00232212	0.121151	0.57518	0.61313	5.54915e-06	16.5359	16.9533	16.7916	22.3615	25.2901	25.811	27.0479	29.3216	24.5485	2810005O12Rik, 5730470L24Rik, AI450236, AI839862, Sike, Sikeb	66641	uc008qsf.1	protein_coding	suppressor of IKBKE 1 [Source:MGI Symbol;Acc:MGI:1913891]	SUPPRESSOR OF IKBKE 1 SUPPRESSOR OF IKK EPSILON; UNKNOWN	GO:0005575; GO:0005622; GO:0005623; GO:0005737; GO:0003674; GO:0008150; GO:0005515	cellular_component; intracellular; cell; cytoplasm; molecular_function; biological_process; protein binding
ENSMUSG00000032411	Tfdp2	0.444923	0.0107867	-0.445311	0.0108101	0.0440709	0.915087	3.09342	3.34467	3.11945	4.83295	4.75954	4.58215	3.66042	3.15615	3.39788	1110029I05Rik, A330080J22Rik, DP-3, DP3	211586	uc009rcf.2; uc009rce.2; uc009rcd.2; uc009rch.2; uc009rcj.2; uc009rci.2	protein_coding	transcription factor Dp 2 [Source:MGI Symbol;Acc:MGI:107167]	TRANSCRIPTION FACTOR DP; UNKNOWN	GO:0000278; GO:0003677; GO:0003700; GO:0003712; GO:0005635; GO:0005667; GO:0006351; GO:0006355; GO:0008134; GO:0003674; GO:0008150; GO:0009058; GO:0034641; GO:0005575; GO:0005622; GO:0005623; GO:0043234; GO:0005634; GO:0043226; GO:0000988; GO:0001071; GO:0007049; GO:0007507	mitotic cell cycle; DNA binding; sequence-specific DNA binding transcription factor activity; transcription cofactor activity; nuclear envelope; transcription factor complex; transcription, DNA-templated; regulation of transcription, DNA-templated; transcription factor binding; molecular_function; biological_process; biosynthetic process; cellular nitrogen compound metabolic process; cellular_com…
ENSMUSG00000020015	Cdk17	0.444909	0.0008514	-0.472095	0.000732167	-0.00251172	0.994802	59.3372	48.2268	56.5821	92.4962	69.6492	75.9453	64.8953	59.2126	44.7754	6430598J10Rik, Pctk2	237459	uc007gul.2	protein_coding	cyclin-dependent kinase 17 [Source:MGI Symbol;Acc:MGI:97517]	CYCLIN DEPENDENT KINASE EC_2.7.11.22 CELL DIVISION KINASE PCTAIRE MOTIF KINASE SERINE/THREONINE KINASE PCTAIRE	GO:0006464; GO:0008150; GO:0003674; GO:0043167; GO:0016301; GO:0004693; GO:0005524; GO:0006468; GO:0051726; GO:0005515	cellular protein modification process; biological_process; molecular_function; ion binding; kinase activity; cyclin-dependent protein serine/threonine kinase activity; ATP binding; protein phosphorylation; regulation of cell cycle; protein binding
ENSMUSG00000054364	Rhob	0.444442	0.00188004	0.759079	7.65531e-15	1.2446	4.46921e-24	81.6968	59.3755	79.4586	112.307	95.2915	113.543	176.449	211.564	169.872	AA017882, Arh6, Arhb	11852	uc007mzp.1	protein_coding	ras homolog gene family, member B [Source:MGI Symbol;Acc:MGI:107949]	RHO RELATED GTP BINDING PRECURSOR	GO:0006950; GO:0008150; GO:0005575; GO:0005623; GO:0030154; GO:0003674; GO:0043167; GO:0005622; GO:0005737; GO:0005768; GO:0043226; GO:0006810; GO:0007034; GO:0007165; GO:0007155; GO:0008219; GO:0005886; GO:0005634; GO:0048646; GO:0048856; GO:0007049; GO:0051301; GO:0000910; GO:0001525; GO:0005515; GO:0005525; GO:0005769; GO:0005770; GO:0006886; GO:0006927; GO:0007264; GO:0008333; GO:0010008; GO:…	response to stress; biological_process; cellular_component; cell; cell differentiation; molecular_function; ion binding; intracellular; cytoplasm; endosome; organelle; transport; vacuolar transport; signal transduction; cell adhesion; cell death; plasma membrane; nucleus; anatomical structure formation involved in morphogenesis; anatomical structure development; cell cycle; cell division; cytokin…
ENSMUSG00000049313	Sorl1	0.444351	2.71681e-07	0.351665	7.53235e-06	0.816222	7.78639e-21	69.782	69.0682	81.9064	107.047	97.6714	109.027	132.314	126.434	147.373	2900010L19Rik, AI596264, AW261561, gp250, LR11, mSorLA, SorLA	20660	uc009pap.1	protein_coding	sortilin-related receptor, LDLR class A repeats-containing [Source:MGI Symbol;Acc:MGI:1202296]	SORTILIN RELATED RECEPTOR LOW DENSITY LIPOPROTEIN RECEPTOR RELATIVE WITH 11 LIGAND BINDING REPEATS LDLR RELATIVE WITH 11 LIGAND BINDING REPEATS LR11 SORLA 1 SORTING RELATED RECEPTOR CONTAINING LDLR CLASS A REPEATS	GO:0008150; GO:0005575; GO:0005622; GO:0005623; GO:0005737; GO:0005768; GO:0043226; GO:0051604; GO:0030154; GO:0048856; GO:0005576; GO:0005615; GO:0005794; GO:0006629; GO:0044281; GO:0006810; GO:0016192; GO:0006605; GO:0007034; GO:0005783; GO:0005634; GO:0005635; GO:0003674; GO:0000042; GO:0005515; GO:0005641; GO:0005769; GO:0005802; GO:0006622; GO:0006869; GO:0006892; GO:0006897; GO:0008203; GO:…	biological_process; cellular_component; intracellular; cell; cytoplasm; endosome; organelle; protein maturation; cell differentiation; anatomical structure development; extracellular region; extracellular space; Golgi apparatus; lipid metabolic process; small molecule metabolic process; transport; vesicle-mediated transport; protein targeting; vacuolar transport; endoplasmic reticulum; nucleus; n…
ENSMUSG00000035329	Fbxo33	0.442335	0.0113288	-0.170016	0.455744	0.328379	0.0867233	15.2438	14.3563	12.4264	24.1659	17.7544	20.7441	19.1641	16.9688	19.5129	5730501N20Rik, AI642135	70611	uc007nqk.2	protein_coding	F-box protein 33 [Source:MGI Symbol;Acc:MGI:1917861]	F BOX ONLY 33	GO:0003674; GO:0005575; GO:0008150; GO:0016567; GO:0006464	molecular_function; cellular_component; biological_process; protein ubiquitination; cellular protein modification process
ENSMUSG00000041235	Chd7	0.441698	9.61935e-05	0.364546	0.000229449	0.84168	1.64471e-19	20.8123	18.8758	22.5891	31.7455	25.428	32.229	38.5965	36.8325	41.3582	A730019I05Rik, Cycn, Cyn, Dz, Edy, Flo, GENA 47, Gena 52, GENA 60, Lda, metis, Mt, Obt, Todo, WBE1, Whi	320790	uc008rxy.1; uc008ryb.1; uc008rxz.2	protein_coding	chromodomain helicase DNA binding protein 7 [Source:MGI Symbol;Acc:MGI:2444748]	CHROMODOMAIN HELICASE DNA BINDING CHD EC_3.6.4.12 ATP DEPENDENT HELICASE; UNKNOWN	GO:0001568; GO:0001701; GO:0003007; GO:0003677; GO:0003682; GO:0004386; GO:0005515; GO:0005524; GO:0005634; GO:0006351; GO:0006355; GO:0006364; GO:0007512; GO:0007605; GO:0007626; GO:0007628; GO:0008015; GO:0016568; GO:0021553; GO:0021772; GO:0030540; GO:0035116; GO:0040018; GO:0042048; GO:0042471; GO:0042472; GO:0043010; GO:0043584; GO:0048752; GO:0048844; GO:0050767; GO:0060021; GO:0060429; GO:…	blood vessel development; in utero embryonic development; heart morphogenesis; DNA binding; chromatin binding; helicase activity; protein binding; ATP binding; nucleus; transcription, DNA-templated; regulation of transcription, DNA-templated; rRNA processing; adult heart development; sensory perception of sound; locomotory behavior; adult walking behavior; blood circulation; chromatin modificatio…
ENSMUSG00000033222	Ttf2	0.441072	0.0322221	0.108427	0.72993	0.630991	0.000678069	6.14145	5.12942	5.60421	8.51812	7.12068	10.0813	9.84062	9.29671	8.68055	4632434F22Rik, 8030447N19, AV218430	74044	uc008qrb.2	protein_coding	transcription termination factor, RNA polymerase II [Source:MGI Symbol;Acc:MGI:1921294]	TRANSCRIPTION TERMINATION FACTOR 2 EC_3.6.4.- RNA POLYMERASE II TERMINATION FACTOR TRANSCRIPTION RELEASE FACTOR 2	GO:0003674; GO:0043167; GO:0008150; GO:0004386; GO:0016887; GO:0006397; GO:0034641; GO:0009058; GO:0009056; GO:0034655; GO:0044281; GO:0005575; GO:0005622; GO:0005623; GO:0005737; GO:0005634; GO:0043226; GO:0003677; GO:0005524; GO:0005681; GO:0006200; GO:0006353; GO:0006355; GO:0008026; GO:0008270; GO:0008380; GO:0005515	molecular_function; ion binding; biological_process; helicase activity; ATPase activity; mRNA processing; cellular nitrogen compound metabolic process; biosynthetic process; catabolic process; nucleobase-containing compound catabolic process; small molecule metabolic process; cellular_component; intracellular; cell; cytoplasm; nucleus; organelle; DNA binding; ATP binding; spliceosomal complex; AT…
ENSMUSG00000059895	Ptp4a3	0.440895	3.70659e-06	0.600998	4.85708e-16	1.06829	2.93912e-37	60.8256	56.4925	64.3305	89.8021	83.9885	84.1164	127.642	139.55	131.985	AV088979, pPtp4a3, Prl-3	19245	uc011ztw.1; uc011ztx.1; uc011zty.1; uc007wck.2	protein_coding	protein tyrosine phosphatase 4a3 [Source:MGI Symbol;Acc:MGI:1277098]	TYROSINE PHOSPHATASE TYPE IVA 1 PRECURSOR EC_3.1.3.48 TYROSINE PHOSPHATASE 4A1 TYROSINE PHOSPHATASE OF REGENERATING LIVER 1 PRL 1	GO:0005575; GO:0005623; GO:0005886; GO:0005622; GO:0005737; GO:0005768; GO:0043226; GO:0003674; GO:0016791; GO:0004725; GO:0035335; GO:0006464; GO:0008150	cellular_component; cell; plasma membrane; intracellular; cytoplasm; endosome; organelle; molecular_function; phosphatase activity; protein tyrosine phosphatase activity; peptidyl-tyrosine dephosphorylation; cellular protein modification process; biological_process
ENSMUSG00000011257	Pabpc4	0.440224	0.000182869	0.0754355	0.688311	0.546863	1.85199e-06	32.8407	30.2862	30.5545	45.3899	42.9447	46.4022	48.1206	46.3771	49.0138		230721	uc008upb.2; uc008upc.2	protein_coding	poly(A) binding protein, cytoplasmic 4 [Source:MGI Symbol;Acc:MGI:2385206]	POLYADENYLATE BINDING PABP POLY A BINDING	GO:0000166; GO:0003676; GO:0008150; GO:0003674; GO:0003723	nucleotide binding; nucleic acid binding; biological_process; molecular_function; RNA binding
ENSMUSG00000040423	Rc3h1	0.437054	0.00065583	-0.303825	0.0106818	0.16775	0.339612	14.2598	12.5435	16.1814	22.7186	18.9692	19.8408	15.3516	17.57	17.2242	5730557L09Rik, Gm551, mKIAA2025, N28103	381305	uc007del.2	protein_coding	RING CCCH (C3H) domains 1 [Source:MGI Symbol;Acc:MGI:2685397]	ROQUIN 1 RING FINGER AND C3H ZINC FINGER 1 RING FINGER AND CCCH TYPE ZINC FINGER DOMAIN CONTAINING 1	GO:0002376; GO:0008150; GO:0030154; GO:0048856; GO:0042592; GO:0008283; GO:0022607; GO:0022618; GO:0065003; GO:0005575; GO:0005622; GO:0005623; GO:0005737; GO:0043226; GO:0003674; GO:0043167; GO:0003723; GO:0003729; GO:0009056; GO:0034641; GO:0034655; GO:0000932; GO:0000956; GO:0001782; GO:0002634; GO:0002635; GO:0003730; GO:0005515; GO:0008270; GO:0010468; GO:0010494; GO:0010608; GO:0030889; GO:…	immune system process; biological_process; cell differentiation; anatomical structure development; homeostatic process; cell proliferation; cellular component assembly; ribonucleoprotein complex assembly; macromolecular complex assembly; cellular_component; intracellular; cell; cytoplasm; organelle; molecular_function; ion binding; RNA binding; mRNA binding; catabolic process; cellular nitrogen c…
ENSMUSG00000038623	Tm6sf1	0.432953	0.00905691	1.20874	5.00116e-30	1.71195	3.39135e-49	8.71891	9.40685	9.47989	12.6432	13.0532	14.6886	32.8915	32.2611	32.2661	AI428514, BC023123, C630016D09Rik	107769	uc009icp.2; uc009icq.1	protein_coding	transmembrane 6 superfamily member 1 [Source:MGI Symbol;Acc:MGI:1933209]	TRANSMEMBRANE 6 SUPERFAMILY MEMBER	GO:0016021; GO:0005575	integral component of membrane; cellular_component
ENSMUSG00000026669	Mcm10	0.431251	0.0309444	0.457115	0.254741	1.76441	5.61369e-07	0.133695	0.116415	0	0.724482	0.238718	0.901258	1.32261	0.959387	0.968311			uc008ifi.2	protein_coding	minichromosome maintenance deficient 10 (S. cerevisiae) [Source:MGI Symbol;Acc:MGI:1917274]	MCM10 HOMOLOG	GO:0008150; GO:0008283; GO:0006259; GO:0009058; GO:0034641; GO:0005575; GO:0005622; GO:0005623; GO:0005634; GO:0043226; GO:0003674; GO:0003677; GO:0006260; GO:0046872; GO:0043167; GO:0005730; GO:0042802; GO:0005737; GO:0005515	biological_process; cell proliferation; DNA metabolic process; biosynthetic process; cellular nitrogen compound metabolic process; cellular_component; intracellular; cell; nucleus; organelle; molecular_function; DNA binding; DNA replication; metal ion binding; ion binding; nucleolus; identical protein binding; cytoplasm; protein binding
ENSMUSG00000026483	Fam129a	0.430826	0.0430007	0.312647	0.146848	0.83348	4.03795e-06	5.01649	4.31959	4.42594	7.67696	5.65478	7.51488	8.68691	7.92265	10.042	AI256368, AU019833, Niban	63913	uc007cyz.2; uc011wto.1; uc011wtn.1	protein_coding	family with sequence similarity 129, member A [Source:MGI Symbol;Acc:MGI:2137237]	NIBAN	GO:0003674; GO:0006950; GO:0008150; GO:0005575; GO:0005622; GO:0005623; GO:0005737; GO:0001933; GO:0001934; GO:0034976; GO:0045727; GO:0070062; GO:0016020; GO:0005515; GO:0005886	molecular_function; response to stress; biological_process; cellular_component; intracellular; cell; cytoplasm; negative regulation of protein phosphorylation; positive regulation of protein phosphorylation; response to endoplasmic reticulum stress; positive regulation of translation; extracellular vesicular exosome; membrane; protein binding; plasma membrane
ENSMUSG00000037949	Ano10	0.428493	0.00431365	0.179854	0.355484	0.653297	4.94658e-06	27.5395	26.6676	26.9657	42.3118	38.0231	36.4944	47.6563	39.7516	47.4292	AI604832, Tmem16k	102566	uc009ser.2	protein_coding	anoctamin 10 [Source:MGI Symbol;Acc:MGI:2143103]	ANOCTAMIN TRANSMEMBRANE	GO:0005575; GO:0005623; GO:0005886; GO:0005622; GO:0016021; GO:0005227; GO:1902476; GO:0006821; GO:0005229; GO:0016020; GO:0098655; GO:0006812	cellular_component; cell; plasma membrane; intracellular; integral component of membrane; calcium activated cation channel activity; chloride transmembrane transport; chloride transport; intracellular calcium activated chloride channel activity; membrane; cation transmembrane transport; cation transport
ENSMUSG00000040297	Suco	0.42835	0.0368372	-0.0726042	0.840931	0.424073	0.0497187	11.0118	8.32478	7.42365	16.7906	11.7419	11.5061	15.5552	12.4303	10.0111	4732491B11, AI848100, AU016931, Opt	226551	uc007dft.2	protein_coding	SUN domain containing ossification factor [Source:MGI Symbol;Acc:MGI:2138346]	SUN DOMAIN CONTAINING OSSIFICATION FACTOR PRECURSOR MEMBRANE CH1 OSTEOPOTENTIA SUN 1	GO:0008150; GO:0005575; GO:0005622; GO:0005623; GO:0005737; GO:0005783; GO:0043226; GO:0003674; GO:0001503; GO:0005791; GO:0007275; GO:0016020; GO:0016021; GO:0032967; GO:0045669; GO:0046850	biological_process; cellular_component; intracellular; cell; cytoplasm; endoplasmic reticulum; organelle; molecular_function; ossification; rough endoplasmic reticulum; multicellular organismal development; membrane; integral component of membrane; positive regulation of collagen biosynthetic process; positive regulation of osteoblast differentiation; regulation of bone remodeling
ENSMUSG00000015950	Ncf1	0.428193	0.00297201	-2.40945	2.68672e-88	-1.955	2.47276e-35	44.1897	42.8787	32.8116	56.3915	56.7823	60.3041	11.1095	9.76322	8.23517	Ncf-1, NCF-47K, NOXO2, p47-phox, p47<phox>, p47phox	17969	uc008zvh.3; uc012eed.2; uc008zvi.2; uc008zvg.2	protein_coding	neutrophil cytosolic factor 1 [Source:MGI Symbol;Acc:MGI:97283]	NEUTROPHIL CYTOSOL FACTOR 1 NCF 1.47 KDA NEUTROPHIL OXIDASE FACTOR NCF 47K NEUTROPHIL NADPH OXIDASE FACTOR 1 P47 PHOX	GO:0002376; GO:0006950; GO:0008150; GO:0044403; GO:0009058; GO:0003674; GO:0008289; GO:0043167; GO:0005575; GO:0005623; GO:0005886; GO:0043234; GO:0016491; GO:0008283; GO:0009056; GO:0034641; GO:0034655; GO:0044281; GO:0051186; GO:0006629; GO:0006605; GO:0006810; GO:0061024; GO:0005622; GO:0005737; GO:0005829; GO:0001878; GO:0001909; GO:0002679; GO:0005515; GO:0006612; GO:0006691; GO:0006742; GO:…	immune system process; response to stress; biological_process; symbiosis, encompassing mutualism through parasitism; biosynthetic process; molecular_function; lipid binding; ion binding; cellular_component; cell; plasma membrane; protein complex; oxidoreductase activity; cell proliferation; catabolic process; cellular nitrogen compound metabolic process; nucleobase-containing compound catabolic p…
ENSMUSG00000058013	Sept11	0.428008	9.54278e-06	0.122064	0.361174	0.573026	2.79592e-09	48.3799	47.0262	47.0489	65.9127	65.165	70.1578	75.0349	68.804	77.7099	6230410I01Rik, AW548875, D5Ertd606e	52398	uc008ydy.1	protein_coding	septin 11 [Source:MGI Symbol;Acc:MGI:1277214]	SEPTIN	GO:0003674; GO:0005525; GO:0007049; GO:0030054; GO:0031105; GO:0042995; GO:0045202; GO:0051301; GO:0008150; GO:0005575; GO:0005623; GO:0005622; GO:0005737; GO:0005856; GO:0043226; GO:0043234; GO:0043167; GO:0070062; GO:0005515; GO:0051291; GO:0001725	molecular_function; GTP binding; cell cycle; cell junction; septin complex; cell projection; synapse; cell division; biological_process; cellular_component; cell; intracellular; cytoplasm; cytoskeleton; organelle; protein complex; ion binding; extracellular vesicular exosome; protein binding; protein heterooligomerization; stress fiber
ENSMUSG00000028970	Abcb1b	0.427504	0.0297807	0.233103	0.281297	0.736616	6.4153e-06	10.4637	10.142	12.9944	14.0686	16.447	19.0054	21.4123	19.6016	18.0034	Abcb1, mdr, Mdr1, Mdr1b, Pgy-1, Pgy1	18669	uc008wkp.2	protein_coding	ATP-binding cassette, sub-family B (MDR/TAP), member 1B [Source:MGI Symbol;Acc:MGI:97568]	MULTIDRUG RESISTANCE EC_3.6.3.44 ATP BINDING CASSETTE SUB FAMILY B MEMBER P GLYCOPROTEIN	GO:0005575; GO:0006810; GO:0008150; GO:0003674; GO:0016887; GO:0022857; GO:0055085; GO:0009056; GO:0034641; GO:0034655; GO:0044281; GO:0005623; GO:0005886; GO:0005622; GO:0005737; GO:0005739; GO:0043226; GO:0043167; GO:0005524; GO:0006200; GO:0006855; GO:0008559; GO:0016021; GO:0042626; GO:0042908; GO:0046581	cellular_component; transport; biological_process; molecular_function; ATPase activity; transmembrane transporter activity; transmembrane transport; catabolic process; cellular nitrogen compound metabolic process; nucleobase-containing compound catabolic process; small molecule metabolic process; cell; plasma membrane; intracellular; cytoplasm; mitochondrion; organelle; ion binding; ATP binding; …
ENSMUSG00000007080	Pole	0.425487	0.0428419	0.492903	0.00484918	1.01344	7.59924e-10	3.05934	3.16141	3.0405	5.30973	4.48734	3.95302	6.87322	6.07846	7.37484		18973	uc008yqm.2; uc008yqk.2; uc008yql.2; uc008yqo.2	protein_coding	polymerase (DNA directed), epsilon [Source:MGI Symbol;Acc:MGI:1196391]	DNA POLYMERASE EPSILON CATALYTIC SUBUNIT A EC_2.7.7.7 DNA POLYMERASE II SUBUNIT A	GO:0000228; GO:0005575; GO:0005622; GO:0005623; GO:0005634; GO:0005694; GO:0043226; GO:0043234; GO:0003674; GO:0043167; GO:0016779; GO:0003677; GO:0000166; GO:0003887; GO:0008270; GO:0008622; GO:0051539; GO:0005737; GO:0005886; GO:0003682; GO:0000082; GO:0006287; GO:0000731; GO:0006297; GO:0071897; GO:0001701; GO:0006260; GO:0006281; GO:0006259; GO:0008150; GO:0009058; GO:0034641; GO:0006950	nuclear chromosome; cellular_component; intracellular; cell; nucleus; chromosome; organelle; protein complex; molecular_function; ion binding; nucleotidyltransferase activity; DNA binding; nucleotide binding; DNA-directed DNA polymerase activity; zinc ion binding; epsilon DNA polymerase complex; 4 iron, 4 sulfur cluster binding; cytoplasm; plasma membrane; chromatin binding; G1/S transition of mi…
ENSMUSG00000032218	Ccnb2	0.423948	0.0454948	0.568923	0.119458	1.81564	1.93175e-07	0.533877	0.697313	0.411578	4.33956	1.19158	3.47626	8.69774	4.0521	5.80006	CycB2	12442	uc009qny.1	protein_coding	cyclin B2 [Source:MGI Symbol;Acc:MGI:88311]	G2/MITOTIC SPECIFIC CYCLIN B	GO:0002376; GO:0008150; GO:0042592; GO:0040007; GO:0003674; GO:0019899; GO:0005575; GO:0007049; GO:0007067; GO:0051301; GO:0005622; GO:0005623; GO:0005634; GO:0043226; GO:0009790; GO:0048856; GO:0000079; GO:0001701; GO:0016020; GO:0019901; GO:0043029; GO:0048538; GO:0005813; GO:0005515; GO:0015630	immune system process; biological_process; homeostatic process; growth; molecular_function; enzyme binding; cellular_component; cell cycle; mitotic nuclear division; cell division; intracellular; cell; nucleus; organelle; embryo development; anatomical structure development; regulation of cyclin-dependent protein serine/threonine kinase activity; in utero embryonic development; membrane; protein …
ENSMUSG00000026854	Usp20	0.423068	0.0153665	0.289795	0.106413	0.773501	3.53888e-07	5.63402	5.62087	5.80293	7.70469	7.83087	9.36566	9.27681	10.5449	11.3991	1700055M05Rik, AI467231, Vdu2	74270	uc008jde.2	protein_coding	ubiquitin specific peptidase 20 [Source:MGI Symbol;Acc:MGI:1921520]	UBIQUITIN CARBOXYL TERMINAL HYDROLASE 20 EC_3.4.19.12 DEUBIQUITINATING ENZYME 20 UBIQUITIN THIOESTERASE 20 UBIQUITIN SPECIFIC PROCESSING PROTEASE 20; UNKNOWN	GO:0008270; GO:0003674; GO:0043167; GO:0006464; GO:0008150; GO:0006810; GO:0016192; GO:0009056; GO:0005575; GO:0005622; GO:0005623; GO:0005815; GO:0005856; GO:0043226; GO:0005737; GO:0008233; GO:0004197; GO:0004221; GO:0004843; GO:0005813; GO:0006511; GO:0006897; GO:0008277; GO:0016579; GO:0070536; GO:0071108; GO:0005515; GO:0001664; GO:0036459	zinc ion binding; molecular_function; ion binding; cellular protein modification process; biological_process; transport; vesicle-mediated transport; catabolic process; cellular_component; intracellular; cell; microtubule organizing center; cytoskeleton; organelle; cytoplasm; peptidase activity; cysteine-type endopeptidase activity; ubiquitin thiolesterase activity; ubiquitin-specific protease act…
ENSMUSG00000042148	Cox10	0.422856	0.002515	-0.136758	0.466094	0.323523	0.0262682	34.3358	32.5517	31.3258	52.5405	43.8072	44.0971	43.4419	43.8316	41.202	2410004F01Rik, AU042636	70383	uc007jko.2	protein_coding	cytochrome c oxidase assembly protein 10 [Source:MGI Symbol;Acc:MGI:1917633]	PROTOHEME IX FARNESYLTRANSFERASE MITOCHONDRIAL PRECURSOR EC_2.5.1.- HEME O SYNTHASE	GO:0005575; GO:0005622; GO:0005623; GO:0005737; GO:0005739; GO:0043226; GO:0006461; GO:0008150; GO:0022607; GO:0065003; GO:0006091; GO:0003674; GO:0016765; GO:0007005; GO:0009058; GO:0034641; GO:0051186; GO:0000266; GO:0006784; GO:0008495; GO:0009060; GO:0016021; GO:0017004; GO:0031966; GO:0048034; GO:0008535; GO:1902600; GO:0004129; GO:0045333	cellular_component; intracellular; cell; cytoplasm; mitochondrion; organelle; protein complex assembly; biological_process; cellular component assembly; macromolecular complex assembly; generation of precursor metabolites and energy; molecular_function; transferase activity, transferring alkyl or aryl (other than methyl) groups; mitochondrion organization; biosynthetic process; cellular nitrogen …
ENSMUSG00000026919	Lcn4	0.422773	0.0127605	-0.264044	0.166961	0.201153	0.420481	94.3346	90.0093	74.5685	126.238	131.559	118.473	112.246	113.312	85.6452	A630045M08Rik, Vnsp2	16821	uc008iwa.1	protein_coding	lipocalin 4 [Source:MGI Symbol;Acc:MGI:102668]	VOMERONASAL SECRETORY 2 PRECURSOR LIPOCALIN 4 VOMERONASAL SECRETORY II VNSP II	GO:0006810; GO:0008150; GO:0005575; GO:0005576; GO:0003674; GO:0005550	transport; biological_process; cellular_component; extracellular region; molecular_function; pheromone binding
ENSMUSG00000026605	Cenpf	0.421794	0.0476119	0.582497	0.10478	1.78046	3.63124e-07	0.0666351	0.0696273	0.0205482	0.324982	0.140613	0.408362	0.55457	0.422997	0.820451	6530404A22Rik, AI325968, CENF, Lek1, mitosin, PRO1779	108000	uc007eao.2; uc007eaq.1	protein_coding	centromere protein F [Source:MGI Symbol;Acc:MGI:1313302]	CENTROMERE F PRECURSOR CENP F AH ANTIGEN KINETOCHORE CENPF MITOSIN; UNKNOWN	GO:0000775; GO:0005634; GO:0016202; GO:0045120; GO:0005575; GO:0005622; GO:0005623; GO:0043226; GO:0008150; GO:0005694; GO:0015031; GO:0005737; GO:0005515; GO:0000776; GO:0000278; GO:0045892; GO:0016363; GO:0005635; GO:0007059; GO:0000922; GO:0008022; GO:0030496; GO:0005819; GO:0051310; GO:0010389	chromosome, centromeric region; nucleus; regulation of striated muscle tissue development; pronucleus; cellular_component; intracellular; cell; organelle; biological_process; chromosome; protein transport; cytoplasm; protein binding; kinetochore; mitotic cell cycle; negative regulation of transcription, DNA-templated; nuclear matrix; nuclear envelope; chromosome segregation; spindle pole; protein…
ENSMUSG00000036391	Sec24a	0.417603	0.0148974	0.418333	0.003057	0.894797	1.67668e-10	6.00683	5.73339	7.45085	8.76361	8.32848	10.5598	11.2614	13.4171	13.2121		77371	uc007iui.1; uc007iuj.1; uc007ium.1; uc007iul.1	protein_coding	Sec24 related gene family, member A (S. cerevisiae) [Source:MGI Symbol;Acc:MGI:1924621]	TRANSPORT SEC24A SEC24 RELATED A	GO:0008150; GO:0005575; GO:0005622; GO:0005623; GO:0005737; GO:0016023; GO:0043226; GO:0043234; GO:0003674; GO:0043167; GO:0006810; GO:0016192; GO:0005794; GO:0005783; GO:0006886; GO:0006888; GO:0008270; GO:0030127; GO:0045714; GO:0050714; GO:2000189	biological_process; cellular_component; intracellular; cell; cytoplasm; cytoplasmic membrane-bounded vesicle; organelle; protein complex; molecular_function; ion binding; transport; vesicle-mediated transport; Golgi apparatus; endoplasmic reticulum; intracellular protein transport; ER to Golgi vesicle-mediated transport; zinc ion binding; COPII vesicle coat; regulation of low-density lipoprotein …
ENSMUSG00000087141	Plcxd2	0.414595	0.030651	-0.139163	0.560319	0.34124	0.0352409	21.547	17.1568	15.9005	34.1596	23.356	22.1991	25.738	23.8116	23.0019	AW494639, EG433022	433022	uc007zje.2	protein_coding	phosphatidylinositol-specific phospholipase C, X domain containing 2 [Source:MGI Symbol;Acc:MGI:3647874]	PI PLC X DOMAIN CONTAINING	GO:0003674; GO:0005575; GO:0006629; GO:0008081; GO:0008150	molecular_function; cellular_component; lipid metabolic process; phosphoric diester hydrolase activity; biological_process
ENSMUSG00000046808	Atp10d	0.414183	0.000313029	-0.451862	1.39514e-05	-0.0142126	0.96302	18.0307	19.8764	19.517	26.7464	27.2259	26.5404	19.3214	20.687	18.8864				processed_transcript	ATPase, class V, type 10D [Source:MGI Symbol;Acc:MGI:2450125]
ENSMUSG00000047180	Neurl3	0.413841	2.27063e-05	-0.229175	0.0269573	0.205392	0.0710809	88.7405	91.8569	98.6752	133.674	131.8	122.93	116.257	111.344	105.808	2010300P06Rik, Lincr	214854	uc007aps.1	protein_coding	neuralized homolog 3 homolog (Drosophila) [Source:MGI Symbol;Acc:MGI:2429944]	E3 UBIQUITIN LIGASE NEURL3 EC_6.3.2.- LUNG INDUCIBLE NEURALIZED RELATED C3CH4 RING DOMAIN NEURALIZED 3	GO:0003674; GO:0016874; GO:0006464; GO:0008150; GO:0043167; GO:0005575; GO:0008270; GO:0016567; GO:0004842	molecular_function; ligase activity; cellular protein modification process; biological_process; ion binding; cellular_component; zinc ion binding; protein ubiquitination; ubiquitin-protein transferase activity
ENSMUSG00000029177	Cenpa	0.413757	0.0477118	-0.453022	0.0244559	0.0111452	0.982543	16.1878	13.0939	15.0769	24.5648	20.0742	20.3948	17.2904	13.8343	14.8786	Cenp-A	12615	uc008wvt.1; uc008wvv.1	protein_coding	centromere protein A [Source:MGI Symbol;Acc:MGI:88375]	UNKNOWN; HISTONE H3 CENTROMERIC A CENTROMERE A CENP A	GO:0000775; GO:0000939; GO:0005575; GO:0005622; GO:0005623; GO:0005694; GO:0043226; GO:0043234; GO:0003674; GO:0003677; GO:0000786; GO:0046982; GO:0005515; GO:0005634; GO:0051382; GO:0000780; GO:0000778; GO:0071459; GO:0000132	chromosome, centromeric region; condensed chromosome inner kinetochore; cellular_component; intracellular; cell; chromosome; organelle; protein complex; molecular_function; DNA binding; nucleosome; protein heterodimerization activity; protein binding; nucleus; kinetochore assembly; condensed nuclear chromosome, centromeric region; condensed nuclear chromosome kinetochore; protein localization to …
ENSMUSG00000054717	Hmgb2	0.412998	0.0198408	0.599868	1.10115e-05	1.07586	9.69593e-14	16.885	19.4261	19.4372	28.5674	26.1059	25.401	43.4305	37.4294	45.3757	C80539, HMG-2, Hmg2	97165	uc009lsx.2	protein_coding	high mobility group box 2 [Source:MGI Symbol;Acc:MGI:96157]	HIGH MOBILITY GROUP B1 HIGH MOBILITY GROUP 1 HMG 1	GO:0008150; GO:0005575; GO:0005622; GO:0005623; GO:0005737; GO:0003674; GO:0048856; GO:0003677; GO:0000003; GO:0030154; GO:0006259; GO:0006950; GO:0034641; GO:0005634; GO:0043226; GO:0005694; GO:0000793; GO:0006288; GO:0006357; GO:0007283; GO:0007289; GO:0008301; GO:0008584; GO:0019904; GO:0043388; GO:0045944; GO:0048471; GO:0048545; GO:1902042; GO:0005615; GO:0045893; GO:0005515; GO:0003700; GO:…	biological_process; cellular_component; intracellular; cell; cytoplasm; molecular_function; anatomical structure development; DNA binding; reproduction; cell differentiation; DNA metabolic process; response to stress; cellular nitrogen compound metabolic process; nucleus; organelle; chromosome; condensed chromosome; base-excision repair, DNA ligation; regulation of transcription from RNA polymera…
ENSMUSG00000024187	Itfg3	0.412298	0.0169775	0.378755	0.0037748	0.84689	9.00828e-10	23.6623	25.0128	34.6515	39.6618	33.9225	45.8302	47.4191	54.0427	56.9704			uc008bdw.2; uc008bdv.2	protein_coding	integrin alpha FG-GAP repeat containing 3 [Source:MGI Symbol;Acc:MGI:2146854]	ITFG3	GO:0008150; GO:0003674; GO:0016021; GO:0005575	biological_process; molecular_function; integral component of membrane; cellular_component
ENSMUSG00000024818	Slc25a45	0.411606	0.00247198	-0.164135	0.381498	0.276508	0.102594	32.5201	32.7774	32.7891	48.5072	43.5905	46.6129	45.3985	39.8434	38.225			uc008gfq.1; uc008gfr.1	protein_coding	solute carrier family 25, member 45 [Source:MGI Symbol;Acc:MGI:2147731]	SOLUTE CARRIER FAMILY 25 MEMBER 47 HEPATOCELLULAR CARCINOMA DOWN REGULATED MITOCHONDRIAL CARRIER; UNKNOWN	GO:0003674; GO:0005739; GO:0006810; GO:0008150; GO:0016021; GO:0005575; GO:0005622; GO:0005623; GO:0005737; GO:0043226; GO:0005743; GO:0055085	molecular_function; mitochondrion; transport; biological_process; integral component of membrane; cellular_component; intracellular; cell; cytoplasm; organelle; mitochondrial inner membrane; transmembrane transport
ENSMUSG00000029401	Rilpl2	0.410317	0.0140998	0.278032	0.0866658	0.737012	6.1679e-07	40.662	49.8268	44.9122	67.4388	58.5632	68.6406	84.5153	83.6597	70.9485		80291	uc008zpx.1	protein_coding	Rab interacting lysosomal protein-like 2 [Source:MGI Symbol;Acc:MGI:1933112]	RILP 2 RAB INTERACTING LYSOSOMAL 2	GO:0006810; GO:0008150; GO:0005575; GO:0005622; GO:0005623; GO:0005815; GO:0005856; GO:0043226; GO:0000902; GO:0030154; GO:0048856; GO:0003382; GO:0005813; GO:0006886; GO:0072372; GO:0005929; GO:0070062; GO:0042802; GO:0005737	transport; biological_process; cellular_component; intracellular; cell; microtubule organizing center; cytoskeleton; organelle; cell morphogenesis; cell differentiation; anatomical structure development; epithelial cell morphogenesis; centrosome; intracellular protein transport; primary cilium; cilium; extracellular vesicular exosome; identical protein binding; cytoplasm
ENSMUSG00000002297	Dbf4	0.40785	0.0525101	-0.175958	0.483666	0.296949	0.206072	9.92228	7.33162	7.38389	14.1346	9.88212	12.2765	11.6979	10.4099	9.69145	AA545217, Ask	27214	uc008wkd.2; uc008wkc.2	protein_coding	DBF4 homolog (S. cerevisiae) [Source:MGI Symbol;Acc:MGI:1351328]	DBF4 HOMOLOG A; UNKNOWN	GO:0003676; GO:0004674; GO:0005634; GO:0006260; GO:0006468; GO:0007049; GO:0007089; GO:0008270; GO:0003674; GO:0043167; GO:0008150; GO:0006464; GO:0006259; GO:0009058; GO:0034641; GO:0005575; GO:0005622; GO:0005623; GO:0043226; GO:0016301	nucleic acid binding; protein serine/threonine kinase activity; nucleus; DNA replication; protein phosphorylation; cell cycle; traversing start control point of mitotic cell cycle; zinc ion binding; molecular_function; ion binding; biological_process; cellular protein modification process; DNA metabolic process; biosynthetic process; cellular nitrogen compound metabolic process; cellular_componen…
ENSMUSG00000008855	Hdac5	0.406903	0.00569792	-0.053387	0.840419	0.393521	0.00407958	12.9543	11.4432	13.1833	19.3162	14.7917	19.1652	16.2956	16.8424	18.5358	AI426555, Hdac4, mHDA1, mKIAA0600	15184	uc007lqv.1; uc007lqw.1; uc007lqx.1	protein_coding	histone deacetylase 5 [Source:MGI Symbol;Acc:MGI:1333784]	HISTONE DEACETYLASE EC_3.5.1.98; UNKNOWN	GO:0000122; GO:0002076; GO:0003714; GO:0005515; GO:0005634; GO:0005737; GO:0005829; GO:0007507; GO:0016604; GO:0033555; GO:0042220; GO:0045668; GO:0045892; GO:0048742; GO:0051153; GO:0008150; GO:0006950; GO:0005575; GO:0005622; GO:0005623; GO:0005654; GO:0043226; GO:0048856; GO:0003674; GO:0000988; GO:0030154; GO:0000118; GO:0004407; GO:0016575; GO:0006464; GO:0051276; GO:0016810; GO:0043234; GO:…	negative regulation of transcription from RNA polymerase II promoter; osteoblast development; transcription corepressor activity; protein binding; nucleus; cytoplasm; cytosol; heart development; nuclear body; multicellular organismal response to stress; response to cocaine; negative regulation of osteoblast differentiation; negative regulation of transcription, DNA-templated; regulation of skelet…
ENSMUSG00000042178	Armc5	0.403265	0.0518261	-0.301257	0.167481	0.160462	0.559362	16.0399	13.4997	13.9785	26.3568	17.0238	20.0541	17.9006	15.1761	17.6784	AW049683, BC032200	233912	uc009jyk.1	protein_coding	armadillo repeat containing 5 [Source:MGI Symbol;Acc:MGI:2384586]	ARMADILLO REPEAT CONTAINING 5	GO:0005575; GO:0003674; GO:0008150	cellular_component; molecular_function; biological_process
ENSMUSG00000046562	Unc119b	0.401883	0.00462164	0.442014	4.87413e-05	0.88257	3.8855e-13	26.8992	25.5236	33.8272	42.6156	35.9026	42.1702	53.2903	52.4128	61.8125	AA407659, AI414892	106840	uc008zdc.1	protein_coding	unc-119 homolog B (C. elegans) [Source:MGI Symbol;Acc:MGI:2147162]	UNC 119	GO:0005575; GO:0005623; GO:0005929; GO:0043226; GO:0003674; GO:0008289; GO:0035869; GO:0042953; GO:0006810; GO:0008150; GO:0005515; GO:0060271	cellular_component; cell; cilium; organelle; molecular_function; lipid binding; ciliary transition zone; lipoprotein transport; transport; biological_process; protein binding; cilium morphogenesis
ENSMUSG00000032688	Malt1	0.400034	0.000422274	0.402966	8.60444e-07	0.829563	9.55269e-18	51.8954	43.2464	47.1962	69.8649	61.7305	66.1531	89.7985	89.9665	85.5969	A630046N12, D430033E09Rik	240354	uc008fez.1	protein_coding	mucosa associated lymphoid tissue lymphoma translocation gene 1 [Source:MGI Symbol;Acc:MGI:2445027]	MUCOSA ASSOCIATED LYMPHOID TISSUE LYMPHOMA TRANSLOCATION 1 EC_3.4.22.- PARACASPASE	GO:0008150; GO:0002376; GO:0007165; GO:0006950; GO:0008283; GO:0008219; GO:0005575; GO:0005622; GO:0005623; GO:0005737; GO:0005829; GO:0003674; GO:0008233; GO:0019899; GO:0030154; GO:0048856; GO:0001923; GO:0002020; GO:0002237; GO:0004197; GO:0005515; GO:0006915; GO:0007249; GO:0009620; GO:0042098; GO:0042113; GO:0042981; GO:0045087; GO:0050852; GO:0050856; GO:0050870; GO:0051092; GO:0005730; GO:…	biological_process; immune system process; signal transduction; response to stress; cell proliferation; cell death; cellular_component; intracellular; cell; cytoplasm; cytosol; molecular_function; peptidase activity; enzyme binding; cell differentiation; anatomical structure development; B-1 B cell differentiation; protease binding; response to molecule of bacterial origin; cysteine-type endopept…
ENSMUSG00000029860	Zyx	0.395443	4.27506e-06	0.969937	9.92097e-44	1.38559	4.1537e-65	216.073	195.283	201.519	280.151	279.212	281.486	508.51	596.963	582.175			uc009bqz.2; uc009brb.2	protein_coding	zyxin [Source:MGI Symbol;Acc:MGI:103072]	ZYXIN	GO:0007165; GO:0008150; GO:0007155; GO:0005575; GO:0005622; GO:0005623; GO:0005634; GO:0043226; GO:0003674; GO:0005515; GO:0005913; GO:0007160; GO:0007179; GO:0007229; GO:0008270; GO:0043167; GO:0005737; GO:0044822; GO:0005925; GO:0043149; GO:0001725; GO:0050727	signal transduction; biological_process; cell adhesion; cellular_component; intracellular; cell; nucleus; organelle; molecular_function; protein binding; cell-cell adherens junction; cell-matrix adhesion; transforming growth factor beta receptor signaling pathway; integrin-mediated signaling pathway; zinc ion binding; ion binding; cytoplasm; poly(A) RNA binding; focal adhesion; stress fiber assem…
ENSMUSG00000027347	Rasgrp1	0.39542	2.57135e-06	-0.563743	1.09011e-17	-0.151469	0.164489	157.93	141.228	156.692	217.236	195.963	212.026	134.695	147.085	143.113	Rasgrp	19419	uc033hpk.1	protein_coding	RAS guanyl releasing protein 1 [Source:MGI Symbol;Acc:MGI:1314635]	RAS GUANYL RELEASING CALCIUM AND DAG REGULATED GUANINE NUCLEOTIDE EXCHANGE FACTOR CALDAG	GO:0002376; GO:0006810; GO:0008150; GO:0016192; GO:0005575; GO:0005622; GO:0005623; GO:0005737; GO:0005764; GO:0005773; GO:0043226; GO:0030154; GO:0007165; GO:0005886; GO:0005829; GO:0005794; GO:0005783; GO:0003674; GO:0043167; GO:0006950; GO:0001816; GO:0002437; GO:0005085; GO:0005509; GO:0007265; GO:0014066; GO:0032252; GO:0032856; GO:0032862; GO:0042629; GO:0043303; GO:0047496; GO:0030705	immune system process; transport; biological_process; vesicle-mediated transport; cellular_component; intracellular; cell; cytoplasm; lysosome; vacuole; organelle; cell differentiation; signal transduction; plasma membrane; cytosol; Golgi apparatus; endoplasmic reticulum; molecular_function; ion binding; response to stress; cytokine production; inflammatory response to antigenic stimulus; guanyl-…
ENSMUSG00000040433	Zbtb38	0.394189	0.0207715	0.0907787	0.716922	0.530933	0.000745344	5.57445	4.91502	4.91912	7.77353	6.97138	7.03652	8.18915	7.76525	7.52252	A930014K01Rik, CIBZ	245007	uc009rcs.2; uc009rcq.1; uc009rcp.1; uc012gyq.1; uc009rcr.1	protein_coding	zinc finger and BTB domain containing 38 [Source:MGI Symbol;Acc:MGI:2442866]	ZINC FINGER AND BTB DOMAIN CONTAINING	GO:0005634; GO:0046872; GO:0003674; GO:0043167; GO:0005575; GO:0005622; GO:0005623; GO:0043226; GO:0003700; GO:0045944; GO:0008150; GO:0001071; GO:0072562; GO:0045892; GO:0042803; GO:0008327	nucleus; metal ion binding; molecular_function; ion binding; cellular_component; intracellular; cell; organelle; sequence-specific DNA binding transcription factor activity; positive regulation of transcription from RNA polymerase II promoter; biological_process; nucleic acid binding transcription factor activity; blood microparticle; negative regulation of transcription, DNA-templated; protein h…
ENSMUSG00000033697	Arhgap39	0.39395	0.0225519	-0.147334	0.544765	0.286548	0.16915	7.31466	7.22012	8.04963	11.2206	10.4911	10.009	9.16256	10.9803	8.6443	9530053N22, AI843066, D15Wsu169e, Kiaa1688, Porf-2	223666	uc007wmh.2; uc007wmi.2	protein_coding	Rho GTPase activating protein 39 [Source:MGI Symbol;Acc:MGI:107858]	RHO GTPASE ACTIVATING 39; UNKNOWN	GO:0003674; GO:0005856; GO:0007165; GO:0008150; GO:0005575; GO:0005622; GO:0005623; GO:0043226; GO:0005634	molecular_function; cytoskeleton; signal transduction; biological_process; cellular_component; intracellular; cell; organelle; nucleus
ENSMUSG00000038342	Mlxip	0.393488	0.0043604	-0.214569	0.199937	0.207755	0.239026	19.0487	17.2633	21.2934	28.7713	22.5189	28.9922	24.5395	19.6461	24.8245	AW228700, bHLHe36, Mir	208104	uc008znr.3; uc008znq.3	protein_coding	MLX interacting protein [Source:MGI Symbol;Acc:MGI:2141183]	CARBOHYDRATE RESPONSIVE ELEMENT BINDING CHREBP CLASS D BASIC HELIX LOOP HELIX 14 BHLHD14 MLX INTERACTOR MLX INTERACTING WS BASIC HELIX LOOP HELIX LEUCINE ZIPPER WS BHLH WILLIAMS BEUREN SYNDROME CHROMOSOMAL REGION 14	GO:0005515; GO:0005634; GO:0005737; GO:0006913; GO:0046983; GO:0003674; GO:0006810; GO:0008150; GO:0005575; GO:0005622; GO:0005623; GO:0043226; GO:1900402	protein binding; nucleus; cytoplasm; nucleocytoplasmic transport; protein dimerization activity; molecular_function; transport; biological_process; cellular_component; intracellular; cell; organelle; regulation of carbohydrate metabolic process by regulation of transcription from RNA polymerase II promoter
ENSMUSG00000079442	St6galnac4	0.392354	0.0142591	0.639293	3.82045e-09	1.08093	2.71772e-19	12.2162	11.1899	14.2856	18.7419	15.5289	18.4731	28.4255	27.4986	28.267	SIAT7-D, Siat7d, ST6GalNAcIV	20448	uc008jfy.2; uc008jfz.2	protein_coding	ST6 (alpha-N-acetyl-neuraminyl-2,3-beta-galactosyl-1,3)-N-acetylgalactosaminide alpha-2,6-sialyltransferase 4 [Source:MGI Symbol;Acc:MGI:1341894]	ALPHA N ACETYLGALACTOSAMINIDE ALPHA 2 6 SIALYLTRANSFERASE EC_2.4.99.- GALNAC ALPHA 2 6 SIALYLTRANSFERASE ST6GALNAC SIALYLTRANSFERASE SIAT7; UNKNOWN	GO:0005794; GO:0006486; GO:0008373; GO:0016021; GO:0097503; GO:0008150; GO:0005575; GO:0003674; GO:0016757; GO:0005975; GO:0006464; GO:0009058; GO:0005622; GO:0005623; GO:0005737; GO:0043226	Golgi apparatus; protein glycosylation; sialyltransferase activity; integral component of membrane; sialylation; biological_process; cellular_component; molecular_function; transferase activity, transferring glycosyl groups; carbohydrate metabolic process; cellular protein modification process; biosynthetic process; intracellular; cell; cytoplasm; organelle
ENSMUSG00000032481	Smarcc1	0.391735	0.0382948	0.0788442	0.76858	0.521501	0.00482508	15.3387	13.2299	21.3576	24.3659	20.7484	25.389	23.2889	22.2181	30.0714	AI115498, BAF155, Rsc8, SRG3	20588	uc009rtp.1	protein_coding	SWI/SNF related, matrix associated, actin dependent regulator of chromatin, subfamily c, member 1 [Source:MGI Symbol;Acc:MGI:1203524]	SWI/SNF COMPLEX SUBUNIT SMARCC2 BRG1 ASSOCIATED FACTOR 170 BAF170 SWI/SNF COMPLEX 170 KDA SUBUNIT SWI/SNF RELATED MATRIX ASSOCIATED ACTIN DEPENDENT REGULATOR OF CHROMATIN SUBFAMILY C MEMBER 2	GO:0005575; GO:0005622; GO:0005623; GO:0005634; GO:0043226; GO:0043234; GO:0008150; GO:0048856; GO:0007165; GO:0009058; GO:0034641; GO:0006259; GO:0003674; GO:0005694; GO:0001741; GO:0003682; GO:0005515; GO:0006323; GO:0006351; GO:0007399; GO:0008286; GO:0009887; GO:0016514; GO:0045944; GO:0071564; GO:0071565; GO:0045893; GO:0000978; GO:0031492; GO:0000790; GO:0047485; GO:0043044; GO:0006338; GO:…	cellular_component; intracellular; cell; nucleus; organelle; protein complex; biological_process; anatomical structure development; signal transduction; biosynthetic process; cellular nitrogen compound metabolic process; DNA metabolic process; molecular_function; chromosome; XY body; chromatin binding; protein binding; DNA packaging; transcription, DNA-templated; nervous system development; insul…
ENSMUSG00000026565	Pou2f1	0.391047	0.0362571	-0.287391	0.100926	0.152118	0.602728	4.2258	3.06456	3.93607	5.42823	5.23005	5.2022	4.24217	3.93331	4.84673	2810482H01Rik, NF-A1, Oct-1, Oct1, Otf-1, Otf1	18986	uc007djy.2; uc007djv.1; uc007djz.2; uc007dka.1; uc007djw.2; uc007djt.1; uc007djx.2	protein_coding	POU domain, class 2, transcription factor 1 [Source:MGI Symbol;Acc:MGI:101898]	POU DOMAIN CLASS 2 TRANSCRIPTION FACTOR OCTAMER BINDING OCT OCTAMER BINDING TRANSCRIPTION FACTOR OTF; UNKNOWN	GO:0003677; GO:0005515; GO:0005634; GO:0005667; GO:0030910; GO:0043565; GO:0045892; GO:0045944; GO:0060235; GO:0008150; GO:0003674; GO:0009790; GO:0048646; GO:0048856; GO:0005575; GO:0005622; GO:0005623; GO:0043234; GO:0043226; GO:0009058; GO:0034641; GO:0001071; GO:0003700; GO:0006351; GO:0007267; GO:0030154; GO:0005737; GO:0001077	DNA binding; protein binding; nucleus; transcription factor complex; olfactory placode formation; sequence-specific DNA binding; negative regulation of transcription, DNA-templated; positive regulation of transcription from RNA polymerase II promoter; lens induction in camera-type eye; biological_process; molecular_function; embryo development; anatomical structure formation involved in morphogen…
ENSMUSG00000097971	Gm26917	0.388373	0.00352211	-0.322369	0.26793	0.0500154	0.842851	188.5	195.017	214.335	237.539	319.667	266.364	215.911	174.698	250.699				processed_transcript	predicted gene, 26917 [Source:MGI Symbol;Acc:MGI:5504032]
ENSMUSG00000021175	Cdca7l	0.387712	0.0263698	0.460779	0.000242573	0.899333	2.23995e-11	23.1054	19.6244	19.0779	27.5956	27.8727	32.0142	39.702	41.8167	41.7221	BC006933, JPO2	217946	uc007pid.1	protein_coding	cell division cycle associated 7 like [Source:MGI Symbol;Acc:MGI:2384982]	CELL DIVISION CYCLE ASSOCIATED 7	GO:0008150; GO:0009058; GO:0034641; GO:0005575; GO:0005622; GO:0005623; GO:0005634; GO:0043226; GO:0006351; GO:0006355; GO:0008284; GO:0005730; GO:0005737; GO:0005515	biological_process; biosynthetic process; cellular nitrogen compound metabolic process; cellular_component; intracellular; cell; nucleus; organelle; transcription, DNA-templated; regulation of transcription, DNA-templated; positive regulation of cell proliferation; nucleolus; cytoplasm; protein binding
ENSMUSG00000004642	Slbp	0.386004	0.0120422	0.164356	0.37372	0.590768	1.70448e-05	16.6491	18.502	17.1608	26.2935	22.1726	24.5917	27.2632	26.0221	29.9795		20492	uc008xav.2; uc008xax.2; uc008xaw.2	protein_coding	stem-loop binding protein [Source:MGI Symbol;Acc:MGI:108402]	HISTONE RNA HAIRPIN BINDING HISTONE STEM LOOP BINDING; UNKNOWN	GO:0003729; GO:0005634; GO:0005737; GO:0030529; GO:0005575; GO:0005622; GO:0005623; GO:0043226; GO:0003674; GO:0003723; GO:0006810; GO:0008150; GO:0006259; GO:0007049; GO:0009058; GO:0034641; GO:0006397; GO:0006398; GO:0033260; GO:0051028; GO:0071204; GO:0071207; GO:0005515; GO:0044822	mRNA binding; nucleus; cytoplasm; ribonucleoprotein complex; cellular_component; intracellular; cell; organelle; molecular_function; RNA binding; transport; biological_process; DNA metabolic process; cell cycle; biosynthetic process; cellular nitrogen compound metabolic process; mRNA processing; histone mRNA 3'-end processing; nuclear cell cycle DNA replication; mRNA transport; histone pre-mRNA 3…
ENSMUSG00000048271	Rbm33	0.384671	0.00496647	-0.224631	0.0718462	0.193646	0.204779	24.4279	19.2586	23.3829	35.1101	28.9982	28.441	26.3754	25.4837	27.8817	3200001K10Rik, 6430512A10Rik, AA386890, Prr8	381626	uc008wty.1; uc008wtz.1	protein_coding	RNA binding motif protein 33 [Source:MGI Symbol;Acc:MGI:1919670]	RNA BINDING 33 PROLINE RICH 8 RNA BINDING MOTIF 33; UNKNOWN	GO:0005575; GO:0008150; GO:0000166; GO:0003676; GO:0003674; GO:0044822	cellular_component; biological_process; nucleotide binding; nucleic acid binding; molecular_function; poly(A) RNA binding
ENSMUSG00000032370	Lactb	0.38463	0.0530205	-0.423078	0.0247188	0.00387318	0.993348	21.9752	21.3395	19.2053	31.554	28.8489	28.5479	20.7521	24.8754	19.62	LACT-1, Lact1, Mrpl56	80907	uc009qfn.1	protein_coding	lactamase, beta [Source:MGI Symbol;Acc:MGI:1933395]	SERINE BETA LACTAMASE LACTB MITOCHONDRIAL PRECURSOR EC_3.4.-.-	GO:0008150; GO:0005575; GO:0005622; GO:0005623; GO:0005737; GO:0005739; GO:0043226; GO:0008152; GO:0016787; GO:0003674	biological_process; cellular_component; intracellular; cell; cytoplasm; mitochondrion; organelle; metabolic process; hydrolase activity; molecular_function
ENSMUSG00000038250	Usp38	0.384301	0.00388178	-0.247413	0.0799146	0.161399	0.42273	38.5533	32.1557	32.0912	50.8017	44.12	47.3611	45.3701	38.2966	35.6988	4631402N15Rik, 4833420O05Rik, AA536967, AU044701, AW544820, mKIAA1891	74841	uc009mjd.1	protein_coding	ubiquitin specific peptidase 38 [Source:MGI Symbol;Acc:MGI:1922091]	UBIQUITIN CARBOXYL TERMINAL HYDROLASE 38 EC_3.4.19.12 DEUBIQUITINATING ENZYME 38 UBIQUITIN THIOESTERASE 38 UBIQUITIN SPECIFIC PROCESSING PROTEASE 38	GO:0006511; GO:0008150; GO:0009056; GO:0016579; GO:0004843	ubiquitin-dependent protein catabolic process; biological_process; catabolic process; protein deubiquitination; ubiquitin-specific protease activity
ENSMUSG00000021474	Sfxn1	0.382925	0.00580063	0.355645	0.00204189	0.776872	4.55495e-12	38.9255	41.0302	37.1159	58.615	52.7332	50.4449	66.9836	73.6082	71.5414	2810002O05Rik, A930015P12Rik, f	14057	uc007qoa.2	protein_coding	sideroflexin 1 [Source:MGI Symbol;Acc:MGI:2137677]	SIDEROFLEXIN	GO:0008150; GO:0042592; GO:0002376; GO:0030154; GO:0048856; GO:0005575; GO:0003674; GO:0022857; GO:0006810; GO:0005622; GO:0005623; GO:0005737; GO:0005739; GO:0043226; GO:0005743; GO:0006826; GO:0008324; GO:0016021; GO:0030218; GO:0055072; GO:0098655; GO:0055085	biological_process; homeostatic process; immune system process; cell differentiation; anatomical structure development; cellular_component; molecular_function; transmembrane transporter activity; transport; intracellular; cell; cytoplasm; mitochondrion; organelle; mitochondrial inner membrane; iron ion transport; cation transmembrane transporter activity; integral component of membrane; erythrocy…
ENSMUSG00000037235	Mxd4	0.382536	0.0268286	-0.0550952	0.917138	0.360806	0.0464318	41.8558	46.1342	59.5521	75.1738	53.278	77.9258	61.2743	54.3973	82.6944	2810410A03Rik, bHLHc12, Mad4	17122	uc008xby.1; uc008xbz.1	protein_coding	Max dimerization protein 4 [Source:MGI Symbol;Acc:MGI:104991]	MAX DIMERIZATION 4 MAX DIMERIZER 4 MAX ASSOCIATED 4 MAX INTERACTING TRANSCRIPTIONAL REPRESSOR MAD4	GO:0005515; GO:0045892; GO:0046983; GO:0003677; GO:0003674; GO:0008150	protein binding; negative regulation of transcription, DNA-templated; protein dimerization activity; DNA binding; molecular_function; biological_process
ENSMUSG00000021556	Golm1	0.38224	0.00220335	-0.162171	0.217948	0.246407	0.0906364	71.5661	56.982	62.5999	86.8175	82.7187	93.6037	80.8516	71.8608	83.5987			uc007quw.1; uc007qux.1	protein_coding	golgi membrane protein 1 [Source:MGI Symbol;Acc:MGI:1917329]	GOLGI MEMBRANE 1 GOLGI MEMBRANE GP73 GOLGI PHOSPHOPROTEIN 2	GO:0005575; GO:0008150; GO:0005622; GO:0005623; GO:0005737; GO:0005794; GO:0043226; GO:0003674; GO:0006997; GO:0016021; GO:0019216; GO:0005615; GO:0070062; GO:0005515	cellular_component; biological_process; intracellular; cell; cytoplasm; Golgi apparatus; organelle; molecular_function; nucleus organization; integral component of membrane; regulation of lipid metabolic process; extracellular space; extracellular vesicular exosome; protein binding
ENSMUSG00000017291	Taok1	0.381658	0.00496647	-0.365487	0.00723471	0.0415877	0.896164	10.0512	8.83859	9.11458	12.4277	12.8748	13.3443	9.7117	8.86614	11.4533			uc007khc.1	protein_coding	TAO kinase 1 [Source:MGI Symbol;Acc:MGI:1914490]	SERINE/THREONINE KINASE EC_2.7.11.1 THOUSAND AND ONE AMINO ACID	GO:0008150; GO:0006950; GO:0007049; GO:0006464; GO:0006259; GO:0034641; GO:0005575; GO:0005622; GO:0005623; GO:0005737; GO:0003674; GO:0043167; GO:0016301; GO:0004674; GO:0005524; GO:0006281; GO:0006468; GO:0006974; GO:0031572; GO:0032874; GO:0046330; GO:0051493; GO:0097194; GO:0008219; GO:0070062; GO:0005515	biological_process; response to stress; cell cycle; cellular protein modification process; DNA metabolic process; cellular nitrogen compound metabolic process; cellular_component; intracellular; cell; cytoplasm; molecular_function; ion binding; kinase activity; protein serine/threonine kinase activity; ATP binding; DNA repair; protein phosphorylation; cellular response to DNA damage stimulus; G2 …
ENSMUSG00000007817	Zmiz1	0.381316	0.00619894	0.26046	0.0237468	0.678185	3.76805e-10	22.5992	18.1195	23.4998	30.0226	25.2066	33.4916	34.2492	35.2664	38.1245	BC065120, E330020C23, ENSMUSG00000072684, Gm10397, I920194n01, Rai17, Zimp10	328365	uc007srn.2; uc007sro.2	protein_coding	zinc finger, MIZ-type containing 1 [Source:MGI Symbol;Acc:MGI:3040693]	ZINC FINGER MIZ DOMAIN CONTAINING 1 PIAS ZIMP10 RETINOIC ACID INDUCED 17	GO:0001570; GO:0001701; GO:0003007; GO:0007296; GO:0007569; GO:0045944; GO:0048146; GO:0048589; GO:0048844; GO:0008150; GO:0040007; GO:0007568; GO:0000003; GO:0048856; GO:0009790; GO:0030154; GO:0003674; GO:0043167; GO:0009058; GO:0034641; GO:0005575; GO:0005622; GO:0005623; GO:0005737; GO:0005634; GO:0043226; GO:0006351; GO:0008270	vasculogenesis; in utero embryonic development; heart morphogenesis; vitellogenesis; cell aging; positive regulation of transcription from RNA polymerase II promoter; positive regulation of fibroblast proliferation; developmental growth; artery morphogenesis; biological_process; growth; aging; reproduction; anatomical structure development; embryo development; cell differentiation; molecular_func…
ENSMUSG00000028053	Ash1l	0.379456	0.0525538	-0.412919	0.00390834	0.0201125	0.963471	8.46235	5.5744	7.10588	11.4074	8.71922	9.68761	7.47156	6.88088	7.88913			uc008pxj.1	protein_coding	ash1 (absent, small, or homeotic)-like (Drosophila) [Source:MGI Symbol;Acc:MGI:2183158]	HISTONE LYSINE N METHYLTRANSFERASE EC_2.1.1.43 ABSENT SMALL AND HOMEOTIC DISKS 1 LYSINE N METHYLTRANSFERASE 2H	GO:0008150; GO:0003674; GO:0008168; GO:0043167; GO:0009058; GO:0034641; GO:0005575; GO:0005622; GO:0005623; GO:0005694; GO:0043226; GO:0005634; GO:0003677; GO:0002674; GO:0003682; GO:0005923; GO:0006351; GO:0008270; GO:0032635; GO:0042800; GO:0043124; GO:0043409; GO:0045944; GO:0050728; GO:0051568; GO:0006464; GO:0051276; GO:0005794; GO:0070062; GO:0005737	biological_process; molecular_function; methyltransferase activity; ion binding; biosynthetic process; cellular nitrogen compound metabolic process; cellular_component; intracellular; cell; chromosome; organelle; nucleus; DNA binding; negative regulation of acute inflammatory response; chromatin binding; tight junction; transcription, DNA-templated; zinc ion binding; interleukin-6 production; his…
ENSMUSG00000047146	Tet1	0.37853	0.0325178	-1.13789	1.15006e-14	-0.741534	3.87511e-05	4.08276	3.95685	3.68645	5.63207	4.94773	5.91238	2.2834	2.45048	2.30384	2510010B09Rik, AA517754, BB001228, Cxxc6, D10Ertd17e, LCX, mKIAA1676	52463	uc011xfg.1; uc007fje.2	protein_coding	tet methylcytosine dioxygenase 1 [Source:MGI Symbol;Acc:MGI:1098693]	METHYLCYTOSINE DIOXYGENASE EC_1.14.11.- N2; UNKNOWN	GO:0001826; GO:0005634; GO:0008270; GO:0044030; GO:0080111; GO:0006259; GO:0008150; GO:0034641; GO:0003674; GO:0043167; GO:0005575; GO:0005622; GO:0005623; GO:0043226; GO:0009790; GO:0030154; GO:0048646; GO:0048856; GO:0005506; GO:0090310; GO:0043566; GO:0070579; GO:0016491; GO:0003677; GO:0051276; GO:0005975; GO:0006464; GO:0009058; GO:0005515; GO:0006351; GO:0006493; GO:0016568; GO:0019827; GO:…	inner cell mass cell differentiation; nucleus; zinc ion binding; regulation of DNA methylation; DNA demethylation; DNA metabolic process; biological_process; cellular nitrogen compound metabolic process; molecular_function; ion binding; cellular_component; intracellular; cell; organelle; embryo development; cell differentiation; anatomical structure formation involved in morphogenesis; anatomical…
ENSMUSG00000044768	D1Ertd622e	0.375297	0.0387692	0.412142	0.00266071	0.839275	6.69148e-09	1.38365	1.66854	1.3583	2.19363	1.9834	1.99786	2.75498	2.66495	3.04606			uc007cfh.2; uc007cfg.2; uc011wpw.1	protein_coding	DNA segment, Chr 1, ERATO Doi 622, expressed [Source:MGI Symbol;Acc:MGI:1277184]	UNC119 BINDING	GO:0003674; GO:0008150; GO:0005575; GO:0005623; GO:0005929; GO:0043226; GO:0006810; GO:0005622; GO:0005737; GO:0015031; GO:0035869; GO:0060271; GO:0000902; GO:0048856; GO:0005515	molecular_function; biological_process; cellular_component; cell; cilium; organelle; transport; intracellular; cytoplasm; protein transport; ciliary transition zone; cilium morphogenesis; cell morphogenesis; anatomical structure development; protein binding
ENSMUSG00000015745	Plekho1	0.374792	0.00395934	-2.78105	2.34387e-98	-2.42795	6.90204e-56	55.3015	51.6171	61.6138	77.6554	73.8576	78.1978	8.84745	9.67011	10.9735	2810052M02Rik, CKIP-1, Ckip1, JZA-20, Jza2	67220	uc008qlx.2	protein_coding	pleckstrin homology domain containing, family O member 1 [Source:MGI Symbol;Acc:MGI:1914470]	PLECKSTRIN HOMOLOGY DOMAIN CONTAINING FAMILY O MEMBER 1 PH DOMAIN CONTAINING FAMILY O MEMBER 1	GO:0005575; GO:0005622; GO:0005623; GO:0005737; GO:0005634; GO:0043226; GO:0016020; GO:0005515	cellular_component; intracellular; cell; cytoplasm; nucleus; organelle; membrane; protein binding
ENSMUSG00000050565	Tor1aip2	0.374401	0.0517052	-0.174495	0.416237	0.253437	0.116348	18.0061	14.5715	14.3802	27.4868	20.7892	17.4683	19.6031	18.5977	20.3619			uc007dbx.2; uc007dby.2; uc007dcb.2; uc011wub.1; uc007dcc.2; uc007dca.2	protein_coding	torsin A interacting protein 2 [Source:MGI Symbol;Acc:MGI:3582695]	TORSIN 1A INTERACTING 1 ASSOCIATED 1B LAP1B; TORSIN 1A INTERACTING 2 IFRG15.15 KDA INTERFERON RESPONSIVE IFRG15; UNKNOWN	GO:0005575; GO:0008150; GO:0005622; GO:0005623; GO:0005737; GO:0005783; GO:0043226; GO:0005634; GO:0003674; GO:0030234; GO:0001671; GO:0005515; GO:0007029; GO:0016021; GO:0032781; GO:0051117	cellular_component; biological_process; intracellular; cell; cytoplasm; endoplasmic reticulum; organelle; nucleus; molecular_function; enzyme regulator activity; ATPase activator activity; protein binding; endoplasmic reticulum organization; integral component of membrane; positive regulation of ATPase activity; ATPase binding
ENSMUSG00000042688	Mapk6	0.373334	0.0426869	-0.0851996	0.764126	0.338037	0.0392993	11.7397	10.6785	12.4473	18.4783	16.4303	13.2654	15.7251	16.0731	14.0596			uc009qse.2; uc009qsd.2	protein_coding	mitogen-activated protein kinase 6 [Source:MGI Symbol;Acc:MGI:1354946]	MITOGEN ACTIVATED KINASE MAP KINASE MAPK EC_2.7.11.24 EXTRACELLULAR SIGNAL REGULATED KINASE ERK	GO:0003674; GO:0019899; GO:0007049; GO:0008150; GO:0006464; GO:0005575; GO:0005622; GO:0005623; GO:0005737; GO:0005634; GO:0043226; GO:0043167; GO:0004871; GO:0016301; GO:0007165; GO:0000165; GO:0004707; GO:0005515; GO:0005524; GO:0006468; GO:0019901; GO:0046982	molecular_function; enzyme binding; cell cycle; biological_process; cellular protein modification process; cellular_component; intracellular; cell; cytoplasm; nucleus; organelle; ion binding; signal transducer activity; kinase activity; signal transduction; MAPK cascade; MAP kinase activity; protein binding; ATP binding; protein phosphorylation; protein kinase binding; protein heterodimerization …
ENSMUSG00000034801	Sos2	0.371203	0.0182802	0.365765	0.00512475	0.781173	3.67496e-10	8.86576	8.81372	9.72147	13.0907	12.7246	11.6585	15.6098	16.9685	17.1465	mSOS-2, SOS-2	20663	uc007nso.2; uc007nsp.1	protein_coding	son of sevenless homolog 2 (Drosophila) [Source:MGI Symbol;Acc:MGI:98355]	SON OF SEVENLESS HOMOLOG SOS	GO:0005515; GO:0051057; GO:0008150; GO:0007165; GO:0005575; GO:0005622; GO:0005623; GO:0003674; GO:0003677; GO:0005085; GO:0005088; GO:0005089; GO:0007264; GO:0032320; GO:0032321; GO:0043547; GO:0046982	protein binding; positive regulation of small GTPase mediated signal transduction; biological_process; signal transduction; cellular_component; intracellular; cell; molecular_function; DNA binding; guanyl-nucleotide exchange factor activity; Ras guanyl-nucleotide exchange factor activity; Rho guanyl-nucleotide exchange factor activity; small GTPase mediated signal transduction; positive regulatio…
ENSMUSG00000034109	Golim4	0.370875	0.0381499	0.497345	0.000260895	0.921123	3.44535e-11	5.29423	5.01435	5.0123	6.86188	7.29711	7.08662	10.2678	9.56186	11.2006	3110027H23Rik, GIMPC, Golph4, GPP130, P138	73124	uc008pnf.1; uc008png.1	protein_coding	golgi integral membrane protein 4 [Source:MGI Symbol;Acc:MGI:1920374]	GOLGI INTEGRAL MEMBRANE 4 GOLGI INTEGRAL MEMBRANE PROTEIN CIS GIMPC GOLGI PHOSPHOPROTEIN 4	GO:0008150; GO:0006810; GO:0005575; GO:0005622; GO:0005623; GO:0005737; GO:0005768; GO:0043226; GO:0003674; GO:0016021; GO:0005794; GO:0016020; GO:0005634	biological_process; transport; cellular_component; intracellular; cell; cytoplasm; endosome; organelle; molecular_function; integral component of membrane; Golgi apparatus; membrane; nucleus
ENSMUSG00000028480	Glipr2	0.370283	0.000569517	0.147568	0.133147	0.540693	3.50856e-08	176.332	198.855	228.956	277.115	267.446	270.562	286.635	309.522	319.761	5730414A08Rik, C77180, GAPR-1	384009	uc008srf.1	protein_coding	GLI pathogenesis-related 2 [Source:MGI Symbol;Acc:MGI:1917770]	GOLGI ASSOCIATED PLANT PATHOGENESIS RELATED 1 GAPR 1 GOLGI ASSOCIATED PR 1 GLIOMA PATHOGENESIS RELATED 2 GLIPR 2	GO:0070062; GO:0000139; GO:0042803; GO:0010718; GO:0010634; GO:0070374; GO:0005576; GO:0005575	extracellular vesicular exosome; Golgi membrane; protein homodimerization activity; positive regulation of epithelial to mesenchymal transition; positive regulation of epithelial cell migration; positive regulation of ERK1 and ERK2 cascade; extracellular region; cellular_component
ENSMUSG00000028649	Macf1	0.366405	1.07318e-05	-0.263481	0.000121479	0.118848	0.279974	57.536	53.1663	61.5968	81.3284	73.1163	76.6027	64.1788	62.8726	66.8665	ABP620, Acf7, Aclp7, MACF, mKIAA0465, R74989	11426	uc008upi.2; uc008upj.2; uc008upr.2; uc008upl.2; uc008upq.1	protein_coding	microtubule-actin crosslinking factor 1 [Source:MGI Symbol;Acc:MGI:108559]	MICROTUBULE ACTIN CROSS LINKING FACTOR 1 ACTIN CROSS LINKING FAMILY 7	GO:0001707; GO:0003779; GO:0005509; GO:0005515; GO:0006620; GO:0006928; GO:0007050; GO:0007163; GO:0008017; GO:0015629; GO:0015630; GO:0016055; GO:0007165; GO:0008150; GO:0005575; GO:0005622; GO:0005623; GO:0005856; GO:0043226; GO:0003674; GO:0008092; GO:0007049; GO:0006605; GO:0006810; GO:0061024; GO:0043167; GO:0009790; GO:0048646; GO:0048856; GO:0006200; GO:0016887; GO:0009056; GO:0034641; GO:…	mesoderm formation; actin binding; calcium ion binding; protein binding; posttranslational protein targeting to membrane; cellular component movement; cell cycle arrest; establishment or maintenance of cell polarity; microtubule binding; actin cytoskeleton; microtubule cytoskeleton; Wnt signaling pathway; signal transduction; biological_process; cellular_component; intracellular; cell; cytoskelet…
ENSMUSG00000033713	Foxn3	0.365047	0.0308928	-0.0365693	0.887517	0.367309	0.0258037	20.2536	18.5601	26.5915	31.1526	27.9232	30.1494	29.6165	28.1329	29.9467			uc007ors.1; uc007ort.1; uc007orx.1	protein_coding	forkhead box N3 [Source:MGI Symbol;Acc:MGI:1918625]	FORKHEAD BOX; UNKNOWN	GO:0003700; GO:0043565; GO:0001071; GO:0003674; GO:0007049; GO:0008150; GO:0009058; GO:0034641; GO:0005575; GO:0005622; GO:0005623; GO:0005634; GO:0043226; GO:0006351; GO:0003677; GO:0005515; GO:0045892; GO:0007095; GO:0008022	sequence-specific DNA binding transcription factor activity; sequence-specific DNA binding; nucleic acid binding transcription factor activity; molecular_function; cell cycle; biological_process; biosynthetic process; cellular nitrogen compound metabolic process; cellular_component; intracellular; cell; nucleus; organelle; transcription, DNA-templated; DNA binding; protein binding; negative regul…
ENSMUSG00000033107	Rnf125	0.363375	0.0424419	0.259697	0.0942668	0.675268	6.7852e-08	92.9705	88.3383	74.407	142.173	105.738	105.825	141.39	152.554	138.468	4930553F04Rik	67664	uc008eez.1	protein_coding	ring finger protein 125 [Source:MGI Symbol;Acc:MGI:1914914]	E3 UBIQUITIN LIGASE RNF125 EC_6.3.2.- RING FINGER 125	GO:0006464; GO:0008150; GO:0003674; GO:0043167; GO:0005575; GO:0005622; GO:0005623; GO:0005737; GO:0005829; GO:0002376; GO:0004842; GO:0008270; GO:0016567; GO:0016874	cellular protein modification process; biological_process; molecular_function; ion binding; cellular_component; intracellular; cell; cytoplasm; cytosol; immune system process; ubiquitin-protein transferase activity; zinc ion binding; protein ubiquitination; ligase activity
ENSMUSG00000022048	Dpysl2	0.362906	0.0387918	-0.398171	0.0562187	-0.0193207	0.97015	14.4246	13.0358	15.9964	21.5347	18.244	19.7294	13.9691	10.9262	19.6093	AI851130, Crmp2, DRP2, Musunc33, TOAD-64, Ulip2	12934	uc007uko.1	protein_coding	dihydropyrimidinase-like 2 [Source:MGI Symbol;Acc:MGI:1349763]	DIHYDROPYRIMIDINASE RELATED DRP COLLAPSIN RESPONSE MEDIATOR CRMP	GO:0005575; GO:0005622; GO:0005623; GO:0005856; GO:0043226; GO:0043234; GO:0003674; GO:0019899; GO:0016810; GO:0008150; GO:0030154; GO:0048856; GO:0007010; GO:0006810; GO:0016192; GO:0009056; GO:0034641; GO:0044281; GO:0005737; GO:0005829; GO:0005739; GO:0005515; GO:0006208; GO:0006897; GO:0010975; GO:0016812; GO:0019901; GO:0030424; GO:0030425; GO:0043025; GO:0005874; GO:0016020; GO:0070062; GO:…	cellular_component; intracellular; cell; cytoskeleton; organelle; protein complex; molecular_function; enzyme binding; hydrolase activity, acting on carbon-nitrogen (but not peptide) bonds; biological_process; cell differentiation; anatomical structure development; cytoskeleton organization; transport; vesicle-mediated transport; catabolic process; cellular nitrogen compound metabolic process; sm…
ENSMUSG00000022637	Cblb	0.362327	0.00304633	0.187242	0.0899272	0.577904	4.73103e-09	60.3724	49.5388	55.0185	82.0822	71.8088	68.8234	83.8453	90.6302	82.9285	AI429560, AI851073, Cbl-b	208650	uc007zle.1	protein_coding	Casitas B-lineage lymphoma b [Source:MGI Symbol;Acc:MGI:2146430]	E3 UBIQUITIN LIGASE CBL EC_6.3.2.- CASITAS B LINEAGE LYMPHOMA PROTO ONCOGENE CBL SIGNAL TRANSDUCTION CBL	GO:0001784; GO:0002669; GO:0004842; GO:0004871; GO:0005509; GO:0005515; GO:0006955; GO:0007166; GO:0008270; GO:0016567; GO:0035556; GO:0042110; GO:0045732; GO:0046642; GO:0050860; GO:0008150; GO:0002376; GO:0007165; GO:0006464; GO:0003674; GO:0043167; GO:0005737	phosphotyrosine binding; positive regulation of T cell anergy; ubiquitin-protein transferase activity; signal transducer activity; calcium ion binding; protein binding; immune response; cell surface receptor signaling pathway; zinc ion binding; protein ubiquitination; intracellular signal transduction; T cell activation; positive regulation of protein catabolic process; negative regulation of alp…
ENSMUSG00000004612	Nkg7	0.360535	6.1439e-06	0.710034	5.76636e-27	1.08823	6.71782e-52	802.09	796.128	839.035	1108.2	1013.74	1133.76	1793.62	1726.26	1898.12	2500004F03Rik	72310	uc009gmq.1	protein_coding	natural killer cell group 7 sequence [Source:MGI Symbol;Acc:MGI:1931250]	NKG7 NATURAL KILLER CELL 7	GO:0003674; GO:0005575; GO:0008150; GO:0016021	molecular_function; cellular_component; biological_process; integral component of membrane
ENSMUSG00000001627	Ifrd1	0.358559	0.0287989	-0.380652	0.0192955	0.00320401	0.992916	18.6084	16.876	16.7276	27.5877	22.2268	21.4091	19.2966	20.0591	14.6854	Ifnl, PC4, Tis7	15982	uc007nky.2	protein_coding	interferon-related developmental regulator 1 [Source:MGI Symbol;Acc:MGI:1316717]	INTERFERON RELATED DEVELOPMENTAL REGULATOR 1 NERVE GROWTH FACTOR INDUCIBLE PC4; UNKNOWN	GO:0005634; GO:0007527; GO:0042692; GO:0008150; GO:0048856; GO:0005575; GO:0005622; GO:0005623; GO:0043226; GO:0007275; GO:0030154	nucleus; adult somatic muscle development; muscle cell differentiation; biological_process; anatomical structure development; cellular_component; intracellular; cell; organelle; multicellular organismal development; cell differentiation
ENSMUSG00000026728	Vim	0.358389	0.000507335	0.473892	9.76371e-09	0.859657	1.69963e-32	164.35	173.505	184.269	227.272	207.896	265.484	319.939	323.027	345.402		22352	uc008ikb.2	protein_coding	vimentin [Source:MGI Symbol;Acc:MGI:98932]	VIMENTIN	GO:0003725; GO:0005198; GO:0005212; GO:0005515; GO:0005737; GO:0005856; GO:0005882; GO:0005886; GO:0010977; GO:0014002; GO:0031252; GO:0042995; GO:0043005; GO:0045098; GO:0045103; GO:0045109; GO:0060020; GO:0060395; GO:0070307; GO:0008150; GO:0030154; GO:0048856; GO:0007165; GO:0007010; GO:0005575; GO:0005622; GO:0005623; GO:0043226; GO:0043234; GO:0003674; GO:0003723; GO:0010628; GO:0070062; GO:…	double-stranded RNA binding; structural molecule activity; structural constituent of eye lens; protein binding; cytoplasm; cytoskeleton; intermediate filament; plasma membrane; negative regulation of neuron projection development; astrocyte development; cell leading edge; cell projection; neuron projection; type III intermediate filament; intermediate filament-based process; intermediate filament…
ENSMUSG00000027134	Lpcat4	0.357905	0.0210933	0.381793	0.0017429	0.781156	7.03027e-12	34.6072	37.5569	41.4515	50.6012	45.2949	58.9371	64.8684	71.1839	69.1265	Agpat7, AI505034, Aytl3, LPEAT2	99010	uc008loo.1	protein_coding	lysophosphatidylcholine acyltransferase 4 [Source:MGI Symbol;Acc:MGI:2138993]	LYSOPHOSPHATIDYLCHOLINE ACYLTRANSFERASE LPC ACYLTRANSFERASE LPCAT LYSOPC ACYLTRANSFERASE EC_2.3.1.23 1 ACYLGLYCEROPHOSPHOCHOLINE O ACYLTRANSFERASE 1 ALKYLGLYCEROPHOSPHOCHOLINE O ACETYLTRANSFERASE 67 ACETYL COA:LYSO PLATELET ACTIVATING FACTOR ACETYLTRANSFE	GO:0003674; GO:0016746; GO:0005575; GO:0006629; GO:0008150; GO:0009058; GO:0005622; GO:0005623; GO:0005737; GO:0005783; GO:0043226; GO:0006644; GO:0008654; GO:0016021; GO:0047166; GO:0047184; GO:0047192; GO:0071617; GO:0016020	molecular_function; transferase activity, transferring acyl groups; cellular_component; lipid metabolic process; biological_process; biosynthetic process; intracellular; cell; cytoplasm; endoplasmic reticulum; organelle; phospholipid metabolic process; phospholipid biosynthetic process; integral component of membrane; 1-alkenylglycerophosphoethanolamine O-acyltransferase activity; 1-acylglyceroph…
ENSMUSG00000039981	Zc3h12d	0.354905	0.0242945	-0.045921	0.86325	0.341833	0.0262906	20.9043	22.1843	19.5247	27.412	27.6516	30.4103	28.3673	27.5301	27.2963	D730019B10Rik	237256	uc007eiq.2	protein_coding	zinc finger CCCH type containing 12D [Source:MGI Symbol;Acc:MGI:3045313]	RIBONUCLEASE Z EC_3.1.-.- ZINC FINGER CCCH DOMAIN CONTAINING	GO:0003674; GO:0046872; GO:0043167; GO:2000134; GO:0030308	molecular_function; metal ion binding; ion binding; negative regulation of G1/S transition of mitotic cell cycle; negative regulation of cell growth
ENSMUSG00000017760	Ctsa	0.35399	9.61935e-05	0.188487	0.0338495	0.560511	6.66973e-13	82.663	84.5137	84.5432	111.06	105.822	118.894	128.092	130.147	128.587	AU019505, PPCA, Ppgb	19025	uc008nwm.2; uc033hrk.1	protein_coding	cathepsin A [Source:MGI Symbol;Acc:MGI:97748]	UNCHARACTERIZED SERINE CARBOXYPEPTIDASE PRECURSOR EC_3.4.16.-; UNKNOWN	GO:0004185; GO:0005515; GO:0005739; GO:0006508; GO:0005575; GO:0005622; GO:0005623; GO:0005737; GO:0043226; GO:0003674; GO:0008233; GO:0005764; GO:0005773; GO:0008150; GO:0043231; GO:0070062; GO:0016020; GO:0005634	serine-type carboxypeptidase activity; protein binding; mitochondrion; proteolysis; cellular_component; intracellular; cell; cytoplasm; organelle; molecular_function; peptidase activity; lysosome; vacuole; biological_process; intracellular membrane-bounded organelle; extracellular vesicular exosome; membrane; nucleus
ENSMUSG00000055723	Rras2	0.353825	0.00173759	0.184861	0.123853	0.562724	1.07503e-08	104.196	107.519	120.316	139.318	148.855	155.198	158.428	170.398	183.42	2610016H24Rik, C86394, TC21	66922	uc009jhw.2	protein_coding	related RAS viral (r-ras) oncogene homolog 2 [Source:MGI Symbol;Acc:MGI:1914172]	RAS RELATED R RAS	GO:0008150; GO:0007165; GO:0009056; GO:0034641; GO:0034655; GO:0044281; GO:0005575; GO:0005623; GO:0005886; GO:0005622; GO:0003674; GO:0043167; GO:0005515; GO:0005525; GO:0006184; GO:0007265; GO:0009987; GO:0030335; GO:0070062; GO:0005925; GO:1901214; GO:0001649	biological_process; signal transduction; catabolic process; cellular nitrogen compound metabolic process; nucleobase-containing compound catabolic process; small molecule metabolic process; cellular_component; cell; plasma membrane; intracellular; molecular_function; ion binding; protein binding; GTP binding; GTP catabolic process; Ras protein signal transduction; cellular process; positive regul…
ENSMUSG00000006345	Ggt1	0.352555	0.00178243	-1.84756	1.58192e-69	-1.49581	1.84553e-36	49.5045	50.6144	51.1336	68.6175	66.752	66.6993	16.7592	18.972	18.1239			uc007fqo.2; uc007fqp.1	protein_coding	gamma-glutamyltransferase 1 [Source:MGI Symbol;Acc:MGI:95706]	GAMMA PRECURSOR GGT EC_2.3.2.2 GAMMA GLUTAMYLTRANSFERASE 1 GLUTATHIONE HYDROLASE EC_3.4.19.- 13 LEUKOTRIENE C4 HYDROLASE EC_3.4.-.- 19 14 [CONTAINS GAMMA HEAVY CHAIN; GAMMA LIGHT CHAIN]; UNKNOWN	GO:0003840; GO:0005887; GO:0006749; GO:0007283; GO:0031988; GO:0005575; GO:0043226; GO:0000003; GO:0008150; GO:0006520; GO:0006790; GO:0034641; GO:0044281; GO:0005623; GO:0005886; GO:0003674; GO:0016746; GO:0048856; GO:0008233; GO:0051604; GO:0009058; GO:0009056; GO:0002682; GO:0006508; GO:0006536; GO:0006750; GO:0006751; GO:0019344; GO:0031638; GO:0036374; GO:0050727; GO:0060427; GO:0071260	gamma-glutamyltransferase activity; integral component of plasma membrane; glutathione metabolic process; spermatogenesis; membrane-bounded vesicle; cellular_component; organelle; reproduction; biological_process; cellular amino acid metabolic process; sulfur compound metabolic process; cellular nitrogen compound metabolic process; small molecule metabolic process; cell; plasma membrane; molecula…
ENSMUSG00000032009	Sesn3	0.351748	0.00506753	-0.392927	7.03512e-05	-0.0166316	0.956047	105.977	87.0615	107.809	137.041	126.316	139.629	96.7264	99.3802	112.137	5630400E15Rik, BC003348, SEST3	75747	uc009oej.1	protein_coding	sestrin 3 [Source:MGI Symbol;Acc:MGI:1922997]	SESTRIN	GO:0008150; GO:0042592; GO:0005575; GO:0005622; GO:0005623; GO:0005634; GO:0043226; GO:0003674; GO:0032868; GO:0042593; GO:0051896; GO:1901031	biological_process; homeostatic process; cellular_component; intracellular; cell; nucleus; organelle; molecular_function; response to insulin; glucose homeostasis; regulation of protein kinase B signaling; regulation of response to reactive oxygen species
ENSMUSG00000028211	Trp53inp1	0.349971	0.00140034	0.0399745	0.853425	0.41085	9.34002e-05	42.7234	40.5483	41.4829	53.8194	51.8189	61.2219	59.7805	52.295	60.8513	2700057G22Rik, SIP, SIP18, SIP27, Stinp, Teap	60599	uc008rza.1; uc008rzb.1	protein_coding	transformation related protein 53 inducible nuclear protein 1 [Source:MGI Symbol;Acc:MGI:1926609]	TUMOR P53 INDUCIBLE NUCLEAR 1 STRESS INDUCED THYMUS EXPRESSED ACIDIC TEAP P53 DEPENDENT DAMAGE INDUCIBLE NUCLEAR 1 P53DINP1	GO:0008150; GO:0006950; GO:0008219; GO:0005575; GO:0005622; GO:0005623; GO:0005737; GO:0043226; GO:0003674; GO:0007049; GO:0009056; GO:0009058; GO:0034641; GO:0005829; GO:0005773; GO:0005634; GO:0005776; GO:0006351; GO:0006914; GO:0006915; GO:0007050; GO:0008285; GO:0009408; GO:0010508; GO:0016209; GO:0030336; GO:0031410; GO:0034644; GO:0043065; GO:0045893; GO:0048102; GO:0071361; GO:0071447; GO:…	biological_process; response to stress; cell death; cellular_component; intracellular; cell; cytoplasm; organelle; molecular_function; cell cycle; catabolic process; biosynthetic process; cellular nitrogen compound metabolic process; cytosol; vacuole; nucleus; autophagic vacuole; transcription, DNA-templated; autophagy; apoptotic process; cell cycle arrest; negative regulation of cell proliferati…
ENSMUSG00000030956	Fam53b	0.349421	0.00634698	0.0432611	0.83987	0.420975	2.86956e-05	43.3018	37.8866	40.013	61.3098	46.6416	54.8517	55.495	55.2384	58.629			uc009kci.1; uc009kcg.1; uc009kcj.1; uc009kch.1; uc009kcf.1; uc009kck.1; uc009kcl.1	protein_coding	family with sequence similarity 53, member B [Source:MGI Symbol;Acc:MGI:1925188]	FAM53B; FAM53B {ECO: |ENSEMBL: }; UNKNOWN	GO:0003674; GO:0005575; GO:0008150	molecular_function; cellular_component; biological_process
ENSMUSG00000016528	Mapkapk2	0.3488	0.00545851	-0.0187032	0.946001	0.35462	0.00321187	50.2523	50.4712	50.0553	74.0341	62.0838	65.7996	70.7856	63.3743	66.6203	AA960234, MAPKAP-K2, MK-2, MK2, Rps6kc1	17164	uc007cmv.1	protein_coding	MAP kinase-activated protein kinase 2 [Source:MGI Symbol;Acc:MGI:109298]	MAP KINASE ACTIVATED KINASE MAPK ACTIVATED KINASE MAPKAP KINASE MAPKAP MAPKAPK MK EC_2.7.11.1	GO:0008150; GO:0048856; GO:0006810; GO:0016192; GO:0006950; GO:0007049; GO:0006464; GO:0005575; GO:0005622; GO:0005623; GO:0005737; GO:0005634; GO:0043226; GO:0003674; GO:0043167; GO:0016301; GO:0002376; GO:0007165; GO:0002224; GO:0004674; GO:0005515; GO:0005524; GO:0006468; GO:0006954; GO:0006974; GO:0031572; GO:0032496; GO:0032675; GO:0032680; GO:0034097; GO:0044351; GO:0048255; GO:0048839; GO:…	biological_process; anatomical structure development; transport; vesicle-mediated transport; response to stress; cell cycle; cellular protein modification process; cellular_component; intracellular; cell; cytoplasm; nucleus; organelle; molecular_function; ion binding; kinase activity; immune system process; signal transduction; toll-like receptor signaling pathway; protein serine/threonine kinase…
ENSMUSG00000022265	Ank	0.348683	0.04886	0.299579	0.048661	0.694381	1.82742e-07	20.123	19.2098	18.8093	29.8097	23.8272	25.5025	33.7023	32.3322	33.4428	ank, Ankh, D15Ertd221e, mKIAA1581	11732	uc007vjo.2	protein_coding	progressive ankylosis [Source:MGI Symbol;Acc:MGI:3045421]	PROGRESSIVE ANKYLOSIS HOMOLOG ANK	GO:0006810; GO:0008150; GO:0003674; GO:0022857; GO:0005575; GO:0005623; GO:0005886; GO:0005887; GO:0015114; GO:0016021; GO:0030500; GO:0030504; GO:0030505; GO:0035435; GO:0055085; GO:0005315	transport; biological_process; molecular_function; transmembrane transporter activity; cellular_component; cell; plasma membrane; integral component of plasma membrane; phosphate ion transmembrane transporter activity; integral component of membrane; regulation of bone mineralization; inorganic diphosphate transmembrane transporter activity; inorganic diphosphate transport; phosphate ion transmem…
ENSMUSG00000026436	Elk4	0.346091	0.00175498	-0.308667	0.0079802	0.0527768	0.835897	42.599	41.0905	50.1395	59.8703	57.5536	59.9043	47.6363	41.4206	54.6964	2310011G17Rik, A130026I01Rik, BB162516, SAP-1, Sap1	13714	uc007coc.1; uc007cob.1; uc007cod.1	protein_coding	ELK4, member of ETS oncogene family [Source:MGI Symbol;Acc:MGI:102853]	ETS DOMAIN CONTAINING ELK 4 SERUM RESPONSE FACTOR ACCESSORY 1 SAP 1 SRF ACCESSORY 1	GO:0000981; GO:0005634; GO:0006357; GO:0006366; GO:0030154; GO:0043565; GO:0003674; GO:0003677; GO:0008150; GO:0009058; GO:0034641; GO:0005575; GO:0005622; GO:0005623; GO:0043226; GO:0001071; GO:0000122; GO:0003682; GO:0070932; GO:0006464; GO:0051276; GO:0005737; GO:0005515	sequence-specific DNA binding RNA polymerase II transcription factor activity; nucleus; regulation of transcription from RNA polymerase II promoter; transcription from RNA polymerase II promoter; cell differentiation; sequence-specific DNA binding; molecular_function; DNA binding; biological_process; biosynthetic process; cellular nitrogen compound metabolic process; cellular_component; intracell…
ENSMUSG00000040865	Ino80d	0.3454	0.0143845	-0.220414	0.150337	0.148302	0.475441	9.18476	7.55279	9.05907	12.5215	10.8283	11.1365	10.5754	8.49265	10.5965	7330405I11, A430093A21Rik, BC010584, OTTMUSG00000002594	227195	uc011wmb.1; uc011wmc.1	protein_coding	INO80 complex subunit D [Source:MGI Symbol;Acc:MGI:3027003]	INO80 COMPLEX SUBUNIT D	GO:0003674; GO:0005575; GO:0008150	molecular_function; cellular_component; biological_process
ENSMUSG00000050310	Rictor	0.343144	0.0152376	-0.468241	2.23182e-06	-0.0969351	0.649792	22.9732	19.0807	18.8345	29.6062	26.0496	25.9238	19.6674	19.4484	19.9185	4921505C17Rik, 6030405M08Rik, AVO3, AW492497, D530039E11Rik	78757	uc007vdr.2	protein_coding	RPTOR independent companion of MTOR, complex 2 [Source:MGI Symbol;Acc:MGI:1926007]	RAPAMYCIN INSENSITIVE COMPANION OF MTOR AVO3 HOMOLOG	GO:0008150; GO:0003674; GO:0007165; GO:0007010; GO:0009790; GO:0048856; GO:0005515; GO:0030838; GO:0031532; GO:0031929; GO:0032314; GO:0043022; GO:0050731; GO:0051896; GO:0031932; GO:0005575; GO:0005622; GO:0005623; GO:0043234; GO:0032008; GO:0019901; GO:0032956; GO:0018105; GO:0001938; GO:0042325; GO:0051897	biological_process; molecular_function; signal transduction; cytoskeleton organization; embryo development; anatomical structure development; protein binding; positive regulation of actin filament polymerization; actin cytoskeleton reorganization; TOR signaling; regulation of Rac GTPase activity; ribosome binding; positive regulation of peptidyl-tyrosine phosphorylation; regulation of protein kin…
ENSMUSG00000027639	Samhd1	0.342615	0.000199335	-0.344301	1.21888e-07	0.0150321	0.943883	153.144	142.922	134.369	193.472	186.833	188.826	155.078	150.415	145.709	E330031J07Rik, Mg11	56045	uc012chy.1; uc008non.2; uc008noo.1	protein_coding	SAM domain and HD domain, 1 [Source:MGI Symbol;Acc:MGI:1927468]	DEOXYNUCLEOSIDE TRIPHOSPHATE TRIPHOSPHOHYDROLASE SAMHD1 DNTPASE EC_3.1.5.-; DEOXYNUCLEOSIDE TRIPHOSPHATE TRIPHOSPHOHYDROLASE SAMHD1 {ECO: |ENSEMBL: }	GO:0003676; GO:0003723; GO:0005634; GO:0006203; GO:0008270; GO:0008832; GO:0032567; GO:0045087; GO:0045088; GO:0046061; GO:0051607; GO:0002376; GO:0006950; GO:0008150; GO:0009056; GO:0034641; GO:0034655; GO:0044281; GO:0003674; GO:0043167; GO:0005575; GO:0005622; GO:0005623; GO:0043226; GO:0005886; GO:0051289	nucleic acid binding; RNA binding; nucleus; dGTP catabolic process; zinc ion binding; dGTPase activity; dGTP binding; innate immune response; regulation of innate immune response; dATP catabolic process; defense response to virus; immune system process; response to stress; biological_process; catabolic process; cellular nitrogen compound metabolic process; nucleobase-containing compound catabolic…
ENSMUSG00000039221	Rpl22l1	0.337401	0.038863	-0.33633	0.00151624	0.0343889	0.911929	98.8569	144.067	116.389	152.043	165.67	163.497	136.154	125.862	119.269	3110001N18Rik, AU041196	68028	uc008ouf.1; uc008oug.1	protein_coding	ribosomal protein L22 like 1 [Source:MGI Symbol;Acc:MGI:1915278]	60S RIBOSOMAL L22 1; UNKNOWN	GO:0006412; GO:0008150; GO:0009058; GO:0005575; GO:0005622; GO:0005623; GO:0005737; GO:0005840; GO:0043226; GO:0003674; GO:0003735; GO:0005198	translation; biological_process; biosynthetic process; cellular_component; intracellular; cell; cytoplasm; ribosome; organelle; molecular_function; structural constituent of ribosome; structural molecule activity
ENSMUSG00000031488	Rab11fip1	0.33671	0.0488389	-0.512258	0.000553244	-0.154044	0.519078	9.78672	10.7029	10.8295	15.8354	12.2813	13.9259	9.7722	10.7973	8.32259	2010200K21Rik, 4833414G05Rik, Rcp	75767	uc009lia.2; uc009lhz.2	protein_coding	RAB11 family interacting protein 1 (class I) [Source:MGI Symbol;Acc:MGI:1923017]	RAB11 FAMILY INTERACTING 1 RAB11 FIP1 RAB COUPLING	GO:0005575; GO:0006810; GO:0008150; GO:0005622; GO:0005623; GO:0005737; GO:0005768; GO:0043226; GO:0003674; GO:0015031; GO:0016020; GO:0031410; GO:0043231	cellular_component; transport; biological_process; intracellular; cell; cytoplasm; endosome; organelle; molecular_function; protein transport; membrane; cytoplasmic vesicle; intracellular membrane-bounded organelle
ENSMUSG00000049470	Aff4	0.334391	0.0311577	-0.361117	0.00418107	0.000134185	0.999287	14.1909	11.7176	14.7833	20.7164	15.638	17.829	14.9959	12.9148	14.0658	AF5Q31, Alf4, Laf4l, MCEF	93736	uc007ivu.2; uc007ivv.1	protein_coding	AF4/FMR2 family, member 4 [Source:MGI Symbol;Acc:MGI:2136171]	AF4/FMR2 FAMILY MEMBER 2 FRAGILE X MENTAL RETARDATION 2 FMR 2	GO:0005634; GO:0007286; GO:0000003; GO:0008150; GO:0030154; GO:0048856; GO:0005575; GO:0005622; GO:0005623; GO:0043226; GO:0005654; GO:0043234; GO:0009058; GO:0034641; GO:0003674; GO:0005515; GO:0006351; GO:0006355; GO:0008023; GO:0035327; GO:0005694; GO:0005730; GO:0005739	nucleus; spermatid development; reproduction; biological_process; cell differentiation; anatomical structure development; cellular_component; intracellular; cell; organelle; nucleoplasm; protein complex; biosynthetic process; cellular nitrogen compound metabolic process; molecular_function; protein binding; transcription, DNA-templated; regulation of transcription, DNA-templated; transcription el…
ENSMUSG00000029475	Kdm2b	0.330983	0.0382841	-0.118442	0.565376	0.241614	0.15648	7.95346	7.21343	7.78178	11.0813	9.28011	10.1856	9.23706	10.0871	8.9495	Cxxc2, E430001G17, Fbl10, Fbxl10, Jhdm1b, mKIAA3014, PCCX2	30841	uc008zmq.2; uc008zms.2; uc008zmr.2; uc008zmu.1	protein_coding	lysine (K)-specific demethylase 2B [Source:MGI Symbol;Acc:MGI:1354737]	LYSINE SPECIFIC DEMETHYLASE EC_1.14.11.27 F BOX AND LEUCINE RICH REPEAT F BOX/LRR REPEAT JMJC DOMAIN CONTAINING HISTONE DEMETHYLATION [HISTONE H3] LYSINE 36 DEMETHYLASE; UNKNOWN	GO:0000122; GO:0003677; GO:0005515; GO:0006351; GO:0007283; GO:0008270; GO:0016577; GO:0019843; GO:0021555; GO:0021592; GO:0021670; GO:0021678; GO:0021993; GO:0030900; GO:0030901; GO:0030902; GO:0032452; GO:0043524; GO:0048596; GO:0051864; GO:0055114; GO:0070544; GO:2000178; GO:0008150; GO:0006464; GO:0051276; GO:0003674; GO:0016491; GO:0009790; GO:0048856; GO:0048646; GO:0003723; GO:0043167; GO:…	negative regulation of transcription from RNA polymerase II promoter; DNA binding; protein binding; transcription, DNA-templated; spermatogenesis; zinc ion binding; histone demethylation; rRNA binding; midbrain-hindbrain boundary morphogenesis; fourth ventricle development; lateral ventricle development; third ventricle development; initiation of neural tube closure; forebrain development; midbra…
ENSMUSG00000030748	Il4ra	0.328941	0.0157626	0.540498	1.4728e-08	0.906977	2.36189e-27	138.302	117.402	128.667	201.517	153.357	153.101	261.667	246.652	246.105	CD124, Il4r	16190	uc009jqc.1	protein_coding	interleukin 4 receptor, alpha [Source:MGI Symbol;Acc:MGI:105367]	INTERLEUKIN 4 RECEPTOR SUBUNIT ALPHA PRECURSOR IL 4 RECEPTOR SUBUNIT ALPHA IL 4R SUBUNIT ALPHA IL 4R ALPHA IL 4RA CD124 ANTIGEN	GO:0008150; GO:0005575; GO:0043234; GO:0006950; GO:0007165; GO:0005623; GO:0005886; GO:0003674; GO:0004871; GO:0002376; GO:0002532; GO:0004896; GO:0005515; GO:0016021; GO:0019221; GO:0042832; GO:0043032; GO:0043235; GO:0045626; GO:0045630; GO:0090197; GO:0005615; GO:0042127; GO:0043627; GO:0030728	biological_process; cellular_component; protein complex; response to stress; signal transduction; cell; plasma membrane; molecular_function; signal transducer activity; immune system process; production of molecular mediator involved in inflammatory response; cytokine receptor activity; protein binding; integral component of membrane; cytokine-mediated signaling pathway; defense response to proto…
ENSMUSG00000074305	Peak1	0.328914	0.0209891	1.0677	4.32056e-30	1.42515	8.18951e-36	16.3029	14.8048	20.0271	23.9585	20.7191	22.6557	46.964	43.5478	55.7518	1110049L02Rik, 9530046P14, AA690169, BE132841, C230081A13Rik, mKIAA2002, SGK269	244895	uc009psz.2; uc029xbg.1	protein_coding	pseudopodium-enriched atypical kinase 1 [Source:MGI Symbol;Acc:MGI:2442366]	PSEUDOPODIUM ENRICHED ATYPICAL KINASE 1 EC_2.7.10.2 SUGEN KINASE 269 TYROSINE KINASE SGK269; UNKNOWN	GO:0006464; GO:0008150; GO:0040011; GO:0048870; GO:0005575; GO:0005622; GO:0005623; GO:0005856; GO:0043226; GO:0005737; GO:0003674; GO:0043167; GO:0016301; GO:0004715; GO:0005524; GO:0005925; GO:0015629; GO:0016477; GO:0018108; GO:0034446; GO:0000902; GO:0007155; GO:0030154; GO:0048856; GO:0005515; GO:0046777	cellular protein modification process; biological_process; locomotion; cell motility; cellular_component; intracellular; cell; cytoskeleton; organelle; cytoplasm; molecular_function; ion binding; kinase activity; non-membrane spanning protein tyrosine kinase activity; ATP binding; focal adhesion; actin cytoskeleton; cell migration; peptidyl-tyrosine phosphorylation; substrate adhesion-dependent c…
ENSMUSG00000023026	Dip2b	0.323226	0.0203932	-0.342632	0.00369844	0.0031216	0.992803	25.4269	21.8594	29.8764	34.7869	31.5755	34.7669	25.0856	23.7987	31.1481	4932422C22, AI317237, AI854602, mKIAA1463	239667	uc007xqq.2; uc007xqr.2	protein_coding	DIP2 disco-interacting protein 2 homolog B (Drosophila) [Source:MGI Symbol;Acc:MGI:2145977]	DISCO INTERACTING 2 HOMOLOG DIP2 HOMOLOG	GO:0008150; GO:0003674; GO:0008134; GO:0003824; GO:0008152; GO:0070062; GO:0016020; GO:0005737	biological_process; molecular_function; transcription factor binding; catalytic activity; metabolic process; extracellular vesicular exosome; membrane; cytoplasm
ENSMUSG00000022390	Zc3h7b	0.322182	0.0139284	-0.0683812	0.755247	0.275351	0.051619	30.9998	28.4661	33.1599	40.8117	36.3669	44.4267	37.4304	35.3002	44.1294	Gm627, mKIAA1031, Scrg3, Zc2h7b	20286	uc007wxe.1	protein_coding	zinc finger CCCH type containing 7B [Source:MGI Symbol;Acc:MGI:1328310]	ZINC FINGER CCCH DOMAIN CONTAINING	GO:0005575; GO:0008150; GO:0046872; GO:0003674; GO:0043167; GO:0044822	cellular_component; biological_process; metal ion binding; molecular_function; ion binding; poly(A) RNA binding
ENSMUSG00000024772	Ehd1	0.321787	0.0013588	-0.598049	9.193e-15	-0.260834	0.0153697	89.3206	97.0148	104.338	128.752	122.279	126.81	79.4129	85.6472	85.4388	AA409636, Past1, RME-1	13660	uc008ghz.1	protein_coding	EH-domain containing 1 [Source:MGI Symbol;Acc:MGI:1341878]	EH DOMAIN CONTAINING	GO:0008150; GO:0005575; GO:0005622; GO:0005623; GO:0005737; GO:0005768; GO:0043226; GO:0042592; GO:0006810; GO:0016192; GO:0030154; GO:0048856; GO:0016023; GO:0009056; GO:0034641; GO:0034655; GO:0044281; GO:0005886; GO:0005811; GO:0003674; GO:0043167; GO:0003924; GO:0005509; GO:0005515; GO:0005524; GO:0005525; GO:0005769; GO:0006184; GO:0006886; GO:0006897; GO:0010008; GO:0010886; GO:0016197; GO:…	biological_process; cellular_component; intracellular; cell; cytoplasm; endosome; organelle; homeostatic process; transport; vesicle-mediated transport; cell differentiation; anatomical structure development; cytoplasmic membrane-bounded vesicle; catabolic process; cellular nitrogen compound metabolic process; nucleobase-containing compound catabolic process; small molecule metabolic process; pla…
ENSMUSG00000027423	Snx5	0.321478	0.00424959	0.400502	2.47266e-07	0.743252	3.08575e-17	77.7502	83.0937	72.6562	105.397	101.508	98.2982	138.52	137.533	133.559			uc008mqr.3; uc008mqq.3	protein_coding	sorting nexin 5 [Source:MGI Symbol;Acc:MGI:1916428]	SORTING NEXIN	GO:0005575; GO:0005623; GO:0003674; GO:0008289; GO:0043167; GO:0005622; GO:0005737; GO:0043226; GO:0005768; GO:0005886; GO:0006810; GO:0008150; GO:0016192; GO:0006886; GO:0006907; GO:0031234; GO:0031313; GO:0031410; GO:0035091; GO:0070685; GO:0031901	cellular_component; cell; molecular_function; lipid binding; ion binding; intracellular; cytoplasm; organelle; endosome; plasma membrane; transport; biological_process; vesicle-mediated transport; intracellular protein transport; pinocytosis; extrinsic component of cytoplasmic side of plasma membrane; extrinsic component of endosome membrane; cytoplasmic vesicle; phosphatidylinositol binding; mac…
ENSMUSG00000059920	4930453N24Rik	0.320493	0.0287989	0.214297	0.0575069	0.56217	8.24407e-07	32.2968	32.0669	26.4978	38.7879	40.8903	40.1572	46.8599	48.2913	46.0194	AI649104	67609	uc007zqc.1; uc007zqb.1	protein_coding	RIKEN cDNA 4930453N24 gene [Source:MGI Symbol;Acc:MGI:1914859]	UNCHARACTERIZED	GO:0008150; GO:0008219; GO:0005575; GO:0003674; GO:0006915	biological_process; cell death; cellular_component; molecular_function; apoptotic process
ENSMUSG00000059149	Mfsd4	0.316671	0.0514066	-0.142511	0.483666	0.200042	0.340437	13.7652	13.7304	17.4291	20.005	19.2316	19.4232	16.1327	16.5867	21.0897	A230072B04, A930031D07Rik, AI850289	213006	uc011wrr.1; uc007coe.2; uc007cof.2; uc007cog.2; uc011wru.1; uc011wrt.1	protein_coding	major facilitator superfamily domain containing 4 [Source:MGI Symbol;Acc:MGI:2442786]	MAJOR FACILITATOR SUPERFAMILY DOMAIN CONTAINING 4; UNKNOWN	GO:0003674; GO:0005575; GO:0008150; GO:0016021; GO:0055085; GO:0006810	molecular_function; cellular_component; biological_process; integral component of membrane; transmembrane transport; transport
ENSMUSG00000032528	Vipr1	0.316124	0.011115	-0.0874228	0.564245	0.250172	0.0300077	53.9696	46.6402	54.6014	69.3084	59.9432	73.3413	62.1095	65.1423	64.5899	AV071699, VIP-R1, VPAC1	22354	uc009sdl.2	protein_coding	vasoactive intestinal peptide receptor 1 [Source:MGI Symbol;Acc:MGI:109272]	PITUITARY ADENYLATE CYCLASE ACTIVATING POLYPEPTIDE TYPE RECEPTOR PACAP TYPE RECEPTOR PACAP R PACAP	GO:0005575; GO:0007165; GO:0008150; GO:0005623; GO:0005886; GO:0003674; GO:0004871; GO:0004999; GO:0007186; GO:0016021; GO:0043235; GO:0043234; GO:0005515	cellular_component; signal transduction; biological_process; cell; plasma membrane; molecular_function; signal transducer activity; vasoactive intestinal polypeptide receptor activity; G-protein coupled receptor signaling pathway; integral component of membrane; receptor complex; protein complex; protein binding
ENSMUSG00000030102	Itpr1	0.314437	0.019629	-0.358911	0.000799701	-0.0238383	0.933645	19.4649	17.1673	21.3818	25.9547	23.0527	26.558	19.5461	18.3303	21.1014	D6Pas2, ENSMUSG00000072853, Gm10429, InsP3R, Ip3r, IP3R1, Itpr-1, opt, P400, Pcp-1, Pcp1	16438	uc033itt.1	protein_coding	inositol 1,4,5-trisphosphate receptor 1 [Source:MGI Symbol;Acc:MGI:96623]	INOSITOL 1 4 5 TRISPHOSPHATE RECEPTOR TYPE IP3 RECEPTOR IP3R INS TYPE INOSITOL 1 4 5 TRISPHOSPHATE RECEPTOR TYPE INSP3 RECEPTOR	GO:0006950; GO:0007165; GO:0008150; GO:0008219; GO:0006810; GO:0042592; GO:0005575; GO:0043234; GO:0003674; GO:0008289; GO:0043167; GO:0005622; GO:0005623; GO:0005737; GO:0005783; GO:0043226; GO:0005856; GO:0005634; GO:0005730; GO:0005635; GO:0004871; GO:0022857; GO:0001666; GO:0005218; GO:0005220; GO:0005515; GO:0005637; GO:0005789; GO:0005955; GO:0006816; GO:0009791; GO:0014069; GO:0016021; GO:…	response to stress; signal transduction; biological_process; cell death; transport; homeostatic process; cellular_component; protein complex; molecular_function; lipid binding; ion binding; intracellular; cell; cytoplasm; endoplasmic reticulum; organelle; cytoskeleton; nucleus; nucleolus; nuclear envelope; signal transducer activity; transmembrane transporter activity; response to hypoxia; intrac…
ENSMUSG00000027422	Rrbp1	0.312147	0.0524609	0.160861	0.363007	0.506385	1.68773e-05	16.5271	15.451	17.8304	22.1573	18.2395	25.0698	22.6622	24.6163	26.831	1700087N07Rik, 5730465C04Rik, ES/130, mKIAA1398, mRRp0, mRRp1.8, mRRp10, mRRp15a, mRRp15b, mRRp16.8, mRRp2, mRRp41, mRRp47, mRRp5.4, p180	81910	uc008mqk.1; uc008mqj.1	protein_coding	ribosome binding protein 1 [Source:MGI Symbol;Acc:MGI:1932395]	RIBOSOME BINDING RIBOSOME RECEPTOR RRP	GO:0005515; GO:0007165; GO:0015031; GO:0030176; GO:0005575; GO:0005622; GO:0005623; GO:0005737; GO:0005783; GO:0043226; GO:0006810; GO:0008150; GO:0003674; GO:0016020; GO:0044822; GO:0001649	protein binding; signal transduction; protein transport; integral component of endoplasmic reticulum membrane; cellular_component; intracellular; cell; cytoplasm; endoplasmic reticulum; organelle; transport; biological_process; molecular_function; membrane; poly(A) RNA binding; osteoblast differentiation
ENSMUSG00000023169	Slc38a1	0.311959	0.00558837	0.0684224	0.705072	0.399692	0.00010024	48.974	47.7454	55.0266	65.439	58.7066	72.6663	66.0295	65.0805	77.4029			uc007xkj.2; uc007xki.2; uc007xkh.2	protein_coding	solute carrier family 38, member 1 [Source:MGI Symbol;Acc:MGI:2145895]	SODIUM COUPLED NEUTRAL AMINO ACID TRANSPORTER AMINO ACID TRANSPORTER SOLUTE CARRIER FAMILY 38 MEMBER SYSTEM A AMINO ACID TRANSPORTER 1 SYSTEM N AMINO ACID TRANSPORTER	GO:0005575; GO:0005623; GO:0003674; GO:0022857; GO:0006810; GO:0008150; GO:0005886; GO:0006814; GO:0006868; GO:0015186; GO:0015293; GO:0016020; GO:0016021; GO:0030424; GO:0055085	cellular_component; cell; molecular_function; transmembrane transporter activity; transport; biological_process; plasma membrane; sodium ion transport; glutamine transport; L-glutamine transmembrane transporter activity; symporter activity; membrane; integral component of membrane; axon; transmembrane transport
ENSMUSG00000031799	Tpm4	0.309703	0.0426869	0.14236	0.392354	0.481173	5.55915e-05	99.1502	84.303	105.371	129.347	106.916	141.178	133.41	132.317	155.693	2610528G24Rik, Tpm4.2, Tpm4.2cy	326618	uc009mfi.1	protein_coding	tropomyosin 4 [Source:MGI Symbol;Acc:MGI:2449202]	TROPOMYOSIN ALPHA 1 CHAIN ALPHA TROPOMYOSIN TROPOMYOSIN 1	GO:0003674; GO:0043167; GO:0005575; GO:0005622; GO:0005623; GO:0005737; GO:0005856; GO:0043226; GO:0008092; GO:0043234; GO:0001725; GO:0002102; GO:0003779; GO:0030863; GO:0046872; GO:0031941; GO:0070062; GO:0016020; GO:0005925; GO:0001649	molecular_function; ion binding; cellular_component; intracellular; cell; cytoplasm; cytoskeleton; organelle; cytoskeletal protein binding; protein complex; stress fiber; podosome; actin binding; cortical cytoskeleton; metal ion binding; filamentous actin; extracellular vesicular exosome; membrane; focal adhesion; osteoblast differentiation
ENSMUSG00000058006	Mdn1	0.308052	0.00232212	-0.00672106	0.973177	0.318725	0.000345863	20.8068	20.1271	22.888	29.3404	26.3665	26.3941	27.4293	27.2184	27.9702	4833432B22Rik, A130070M06, AA958993, D4Abb1e, Gm135	100019	uc008sfa.1	protein_coding	midasin homolog (yeast) [Source:MGI Symbol;Acc:MGI:1926159]	MIDASIN MIDAS CONTAINING	GO:0003674; GO:0005524; GO:0006200; GO:0006461; GO:0008150; GO:0016887; GO:0022607; GO:0065003; GO:0009056; GO:0034641; GO:0034655; GO:0044281; GO:0043167; GO:0005634; GO:0005575; GO:0005622; GO:0005623; GO:0043226; GO:0005730; GO:0016020; GO:0005737; GO:0005515; GO:0045111	molecular_function; ATP binding; ATP catabolic process; protein complex assembly; biological_process; ATPase activity; cellular component assembly; macromolecular complex assembly; catabolic process; cellular nitrogen compound metabolic process; nucleobase-containing compound catabolic process; small molecule metabolic process; ion binding; nucleus; cellular_component; intracellular; cell; organe…
ENSMUSG00000032872	Cyb5r4	0.307977	0.0241567	0.328326	0.00211799	0.66247	5.72526e-11	24.2439	23.4501	23.0214	30.7757	27.6811	33.8222	40.0115	37.9228	39.3643	2810034J18Rik, B5+B5R, b5/b5r, b5b5r, C79736, Cb5cb5r, Ncb5or	266690	uc009qyc.2	protein_coding	cytochrome b5 reductase 4 [Source:MGI Symbol;Acc:MGI:2386848]	CYTOCHROME B5 REDUCTASE 4 EC_1.6.2.2 FLAVOHEMOPROTEIN B5/B5R B5+B5R N TERMINAL CYTOCHROME B5 AND CYTOCHROME B5 OXIDOREDUCTASE DOMAIN CONTAINING CB5/CB5R; UNKNOWN	GO:0003674; GO:0043167; GO:0008150; GO:0042592; GO:0051186; GO:0006810; GO:0007267; GO:0005575; GO:0005622; GO:0005623; GO:0005737; GO:0005783; GO:0043226; GO:0016491; GO:0004128; GO:0005515; GO:0020037; GO:0030073; GO:0042168; GO:0042593; GO:0046677; GO:0046872; GO:0048468; GO:0030154; GO:0048856; GO:0006801; GO:0048471; GO:0016174; GO:0016653; GO:0006091; GO:0050660; GO:0003958; GO:0006739; GO:…	molecular_function; ion binding; biological_process; homeostatic process; cofactor metabolic process; transport; cell-cell signaling; cellular_component; intracellular; cell; cytoplasm; endoplasmic reticulum; organelle; oxidoreductase activity; cytochrome-b5 reductase activity, acting on NAD(P)H; protein binding; heme binding; insulin secretion; heme metabolic process; glucose homeostasis; respon…
ENSMUSG00000021756	Il6st	0.30688	0.00208147	-0.619832	4.8515e-17	-0.29935	0.00126658	76.422	70.5949	82.0875	101.473	88.6458	105.075	62.6209	61.8347	67.7449	5133400A03Rik, AA389424, BB405851, CD130, D13Ertd699e, gp130	16195	uc007rwg.2; uc007rwf.2	protein_coding	interleukin 6 signal transducer [Source:MGI Symbol;Acc:MGI:96560]	INTERLEUKIN 6 RECEPTOR SUBUNIT BETA PRECURSOR IL 6 RECEPTOR SUBUNIT BETA IL 6R SUBUNIT BETA IL 6R BETA IL 6RB INTERLEUKIN 6 SIGNAL TRANSDUCER MEMBRANE GLYCOPROTEIN 130 GP130 ONCOSTATIN M RECEPTOR SUBUNIT ALPHA CD130 ANTIGEN; UNKNOWN	GO:0005515; GO:0005977; GO:0007165; GO:0008284; GO:0008593; GO:0009897; GO:0019221; GO:0030425; GO:0038154; GO:0043025; GO:0044297; GO:0048711; GO:0004921; GO:0019970; GO:0003674; GO:0004871; GO:0008150; GO:0030154; GO:0048856; GO:0005575; GO:0005623; GO:0005886; GO:0005975; GO:0006091; GO:0005615; GO:0070062; GO:0016020; GO:0045669; GO:0019838; GO:0005138; GO:0004924; GO:0004923; GO:0070110; GO:…	protein binding; glycogen metabolic process; signal transduction; positive regulation of cell proliferation; regulation of Notch signaling pathway; external side of plasma membrane; cytokine-mediated signaling pathway; dendrite; interleukin-11-mediated signaling pathway; neuronal cell body; cell body; positive regulation of astrocyte differentiation; interleukin-11 receptor activity; interleukin-…
ENSMUSG00000018669	Cdk5rap3	0.306669	0.0502275	0.781249	2.89749e-14	1.12222	9.94064e-24	26.6537	27.4841	31.3627	36.8396	34.2003	40.257	68.0336	59.4168	69.0702			uc007lcv.1	protein_coding	CDK5 regulatory subunit associated protein 3 [Source:MGI Symbol;Acc:MGI:1933126]	CDK5 REGULATORY SUBUNIT ASSOCIATED 3; UNKNOWN	GO:0005515; GO:0045944; GO:0071569; GO:0008150; GO:0003674; GO:0005575; GO:0000079; GO:0006464; GO:0016020	protein binding; positive regulation of transcription from RNA polymerase II promoter; protein ufmylation; biological_process; molecular_function; cellular_component; regulation of cyclin-dependent protein serine/threonine kinase activity; cellular protein modification process; membrane
ENSMUSG00000041859	Mcm3	0.303596	0.0436649	0.248279	0.0533536	0.584304	2.60158e-09	55.6948	52.9833	61.531	77.0358	60.9967	83.3973	88.8768	85.3308	91.8128	AL033361, C80350, Mcmd, P1, p1.m	17215	uc007alc.1	protein_coding	minichromosome maintenance deficient 3 (S. cerevisiae) [Source:MGI Symbol;Acc:MGI:101845]	DNA REPLICATION LICENSING FACTOR MCM3 EC_3.6.4.12	GO:0006259; GO:0008150; GO:0034641; GO:0007049; GO:0009058; GO:0005575; GO:0005622; GO:0005623; GO:0005737; GO:0005634; GO:0043226; GO:0003674; GO:0043167; GO:0004386; GO:0003677; GO:0003678; GO:0005524; GO:0006270; GO:0032508; GO:0042555; GO:0043234; GO:0005813; GO:0043231; GO:0016020; GO:0005515; GO:0048471	DNA metabolic process; biological_process; cellular nitrogen compound metabolic process; cell cycle; biosynthetic process; cellular_component; intracellular; cell; cytoplasm; nucleus; organelle; molecular_function; ion binding; helicase activity; DNA binding; DNA helicase activity; ATP binding; DNA replication initiation; DNA duplex unwinding; MCM complex; protein complex; centrosome; intracellul…
ENSMUSG00000020042	Btbd11	0.302606	0.0387918	0.320359	0.00834716	0.652998	1.20279e-09	24.0054	20.8136	23.7691	33.9929	25.7057	29.2091	38.8542	33.7496	40.311	6330404E16Rik	74007	uc007glg.2; uc007glh.1	protein_coding	BTB (POZ) domain containing 11 [Source:MGI Symbol;Acc:MGI:1921257]	ANKYRIN REPEAT AND BTB/POZ DOMAIN CONTAINING BTBD11 BTB/POZ DOMAIN CONTAINING 11	GO:0003674; GO:0005575; GO:0046982; GO:0060395; GO:0007165; GO:0008150; GO:0016021	molecular_function; cellular_component; protein heterodimerization activity; SMAD protein signal transduction; signal transduction; biological_process; integral component of membrane
ENSMUSG00000015214	Mtmr1	0.299053	0.0308928	0.15268	0.282047	0.475167	2.20007e-05	22.9231	25.1874	26.5215	34.1141	29.7731	32.2158	36.6572	36.6233	34.7687	AW049210	53332	uc009tjt.1	protein_coding	myotubularin related protein 1 [Source:MGI Symbol;Acc:MGI:1858271]	MYOTUBULARIN	GO:0004438; GO:0004725; GO:0005737; GO:0005886; GO:0035335; GO:0006464; GO:0008150; GO:0005575; GO:0005623; GO:0005622; GO:0003674; GO:0016791; GO:0016311; GO:0046856; GO:0006629	phosphatidylinositol-3-phosphatase activity; protein tyrosine phosphatase activity; cytoplasm; plasma membrane; peptidyl-tyrosine dephosphorylation; cellular protein modification process; biological_process; cellular_component; cell; intracellular; molecular_function; phosphatase activity; dephosphorylation; phosphatidylinositol dephosphorylation; lipid metabolic process
ENSMUSG00000043008	Klhl6	0.297879	0.0230786	0.123647	0.370328	0.446056	7.38505e-07	163.136	192.082	178.639	214.911	248.984	221.038	251.274	262.701	243.654		239743	uc007ypg.2	protein_coding	kelch-like 6 [Source:MGI Symbol;Acc:MGI:2686922]	KELCH; UNKNOWN	GO:0005575; GO:0003674; GO:0002376; GO:0008150; GO:0002467; GO:0050853; GO:0007165	cellular_component; molecular_function; immune system process; biological_process; germinal center formation; B cell receptor signaling pathway; signal transduction
ENSMUSG00000042978	Sbk1	0.292384	0.0387653	-0.379248	0.000268865	-0.0669139	0.755098	55.6914	53.7454	66.3381	78.7607	65.5151	81.1654	56.1171	55.8367	61.3407	Sbk	104175	uc009jqw.1	protein_coding	SH3-binding kinase 1 [Source:MGI Symbol;Acc:MGI:2135937]	SERINE/THREONINE KINASE EC_2.7.11.1 SH3 BINDING DOMAIN KINASE FAMILY MEMBER SUGEN KINASE	GO:0005575; GO:0005622; GO:0005623; GO:0005737; GO:0003674; GO:0043167; GO:0016301; GO:0004674; GO:0005524; GO:0006468; GO:0006464; GO:0008150	cellular_component; intracellular; cell; cytoplasm; molecular_function; ion binding; kinase activity; protein serine/threonine kinase activity; ATP binding; protein phosphorylation; cellular protein modification process; biological_process
ENSMUSG00000027523	Gnas	0.291929	0.00225775	0.0581002	0.67597	0.363791	4.79276e-05	51.0421	58.1821	56.5012	71.988	67.4969	71.4116	77.6096	73.9899	69.948	5530400H20Rik, A930027G11Rik, C130027O20Rik, Galphas, Gnas1, Gnasxl, GPSA, Gsa, GSP, Nesp, Nespl, Oed-Sml, Oedsml, P1, P2, P3, PHP1A, PHP1B, POH	14683	uc008oes.1; uc008oer.1; uc008oet.1; uc008oeu.2; uc008oew.1; uc033hrq.1; uc033hrr.1; uc033hrs.1; uc008oez.1	protein_coding	GNAS (guanine nucleotide binding protein, alpha stimulating) complex locus [Source:MGI Symbol;Acc:MGI:95777]	NEUROENDOCRINE SECRETORY 55 PRECURSOR NESP55 [CONTAINS LHAL TETRAPEPTIDE; GPIPIRRH PEPTIDE]; UNKNOWN; GUANINE NUCLEOTIDE BINDING G S SUBUNIT ALPHA ADENYLATE CYCLASE STIMULATING G ALPHA; ALEX ALTERNATIVE GENE PRODUCT ENCODED BY XL EXON	GO:0001501; GO:0001894; GO:0001958; GO:0003924; GO:0004871; GO:0005159; GO:0005515; GO:0005834; GO:0006112; GO:0006184; GO:0006306; GO:0007186; GO:0007189; GO:0007191; GO:0007606; GO:0009791; GO:0016020; GO:0030425; GO:0031683; GO:0031698; GO:0031748; GO:0031852; GO:0035116; GO:0035255; GO:0035264; GO:0040032; GO:0042493; GO:0043588; GO:0045669; GO:0045672; GO:0048701; GO:0051216; GO:0051430; GO:…	skeletal system development; tissue homeostasis; endochondral ossification; GTPase activity; signal transducer activity; insulin-like growth factor receptor binding; protein binding; heterotrimeric G-protein complex; energy reserve metabolic process; GTP catabolic process; DNA methylation; G-protein coupled receptor signaling pathway; adenylate cyclase-activating G-protein coupled receptor signal…
ENSMUSG00000024975	Pdcd4	0.291794	0.00222879	0.2051	0.0164205	0.513204	1.28588e-11	388.097	380.608	425.806	491.864	521.882	502.38	561.342	594.757	617.628			uc008hxb.2; uc008hxd.2; uc008hxc.2	protein_coding	programmed cell death 4 [Source:MGI Symbol;Acc:MGI:107490]	PROGRAMMED CELL DEATH 4	GO:0008150; GO:0007568; GO:0008219; GO:0005575; GO:0005622; GO:0005623; GO:0005737; GO:0005829; GO:0005634; GO:0043226; GO:0003674; GO:0003723; GO:0005515; GO:0006915; GO:0007569; GO:0043508; GO:0045892	biological_process; aging; cell death; cellular_component; intracellular; cell; cytoplasm; cytosol; nucleus; organelle; molecular_function; RNA binding; protein binding; apoptotic process; cell aging; negative regulation of JUN kinase activity; negative regulation of transcription, DNA-templated
ENSMUSG00000015314	Slamf6	0.291419	0.035039	-0.541176	5.2717e-08	-0.233128	0.086497	29.3931	30.8188	26.2023	37.3504	39.02	34.3563	27.1477	25.7837	22.932	KAL1, KAL1b, Ly108, NTB-A, NTBA, SF2000	30925	uc007dph.1; uc007dpg.1; uc011wwh.1	protein_coding	SLAM family member 6 [Source:MGI Symbol;Acc:MGI:1353620]	SLAM FAMILY MEMBER 6 PRECURSOR ANTIGEN CD352 ANTIGEN; UNKNOWN	GO:0003674; GO:0004872; GO:0005887; GO:0005575; GO:0005623; GO:0005886; GO:0070062	molecular_function; receptor activity; integral component of plasma membrane; cellular_component; cell; plasma membrane; extracellular vesicular exosome
ENSMUSG00000026944	Abca2	0.290567	0.0430007	0.0717644	0.694589	0.386607	0.000502799	53.7725	56.8652	69.7241	78.7677	65.9436	86.4993	77.6271	78.1164	89.5557	Abc2, AI413825, D2H0S1474E, mKIAA1062	11305	uc008isc.1	protein_coding	ATP-binding cassette, sub-family A (ABC1), member 2 [Source:MGI Symbol;Acc:MGI:99606]	ATP BINDING CASSETTE SUB FAMILY A MEMBER ATP BINDING CASSETTE TRANSPORTER ATP BINDING CASSETTE	GO:0005524; GO:0006200; GO:0008150; GO:0009056; GO:0034641; GO:0034655; GO:0044281; GO:0003674; GO:0043167; GO:0006357; GO:0016020; GO:0005768; GO:0042632; GO:0005764; GO:0032383; GO:0048545	ATP binding; ATP catabolic process; biological_process; catabolic process; cellular nitrogen compound metabolic process; nucleobase-containing compound catabolic process; small molecule metabolic process; molecular_function; ion binding; regulation of transcription from RNA polymerase II promoter; membrane; endosome; cholesterol homeostasis; lysosome; regulation of intracellular cholesterol trans…
ENSMUSG00000029657	Hsph1	0.290528	0.0388294	3.29122e-05	0.999989	0.31371	0.00861181	52.894	54.7808	67.8194	68.373	77.562	77.9056	68.5427	76.8625	81.4421	105kDa, AI790491, hsp-E7I, Hsp105, Hsp110	15505	uc009apy.1	protein_coding	heat shock 105kDa/110kDa protein 1 [Source:MGI Symbol;Acc:MGI:105053]	HEAT SHOCK KDA HEAT SHOCK	GO:0005515; GO:0051085; GO:0006457; GO:0008150; GO:0003674; GO:0008092; GO:0006950; GO:0005575; GO:0005576; GO:0043167; GO:0005524; GO:0006986; GO:0043014; GO:0043524; GO:0045345; GO:0051135; GO:0070507; GO:0005874; GO:0005622; GO:0005623; GO:0005856; GO:0043226; GO:0043234; GO:0070062; GO:0005829; GO:0005737; GO:0005634	protein binding; chaperone mediated protein folding requiring cofactor; protein folding; biological_process; molecular_function; cytoskeletal protein binding; response to stress; cellular_component; extracellular region; ion binding; ATP binding; response to unfolded protein; alpha-tubulin binding; negative regulation of neuron apoptotic process; positive regulation of MHC class I biosynthetic pr…
ENSMUSG00000019823	Mical1	0.28937	0.00399572	0.19057	0.0427688	0.496115	1.3475e-09	59.0124	59.8853	61.7251	78.2103	70.6971	81.0319	90.1024	87.7731	87.1446	MICAL, MICAL-1, Nical	171580	uc007exn.2; uc007exo.2; uc007exp.2	protein_coding	microtubule associated monooxygenase, calponin and LIM domain containing 1 [Source:MGI Symbol;Acc:MGI:2385847]	METHIONINE SULFOXIDE OXIDASE EC_1.14.13.- MOLECULE INTERACTING WITH CASL MICAL; UNKNOWN	GO:0004497; GO:0003674; GO:0016491; GO:0001933; GO:0003779; GO:0005515; GO:0005737; GO:0005856; GO:0008270; GO:0016709; GO:0017124; GO:0017137; GO:0019417; GO:0030042; GO:0043066; GO:0043154; GO:0055114; GO:0071949; GO:0043167; GO:0008150; GO:0008219; GO:0007010; GO:0006790; GO:0019899; GO:0005575; GO:0005622; GO:0005623; GO:0043226; GO:0008092	monooxygenase activity; molecular_function; oxidoreductase activity; negative regulation of protein phosphorylation; actin binding; protein binding; cytoplasm; cytoskeleton; zinc ion binding; oxidoreductase activity, acting on paired donors, with incorporation or reduction of molecular oxygen, NAD(P)H as one donor, and incorporation of one atom of oxygen; SH3 domain binding; Rab GTPase binding; s…
ENSMUSG00000026558	Uck2	0.289043	0.0363042	0.0751627	0.640501	0.386004	0.000639249	42.8366	37.1363	46.5467	57.4202	49.2477	54.8448	57.3353	56.1532	58.411	AA407809, AI481316, AU018180, AU020720, TSA903, UK, UMK, Umpk	80914	uc007dku.2	protein_coding	uridine-cytidine kinase 2 [Source:MGI Symbol;Acc:MGI:1931744]	URIDINE CYTIDINE KINASE 1 UCK 1 EC_2.7.1.48 CYTIDINE MONOPHOSPHOKINASE 1 URIDINE MONOPHOSPHOKINASE 1; UNKNOWN	GO:0008150; GO:0009058; GO:0034641; GO:0044281; GO:0003674; GO:0043167; GO:0016301; GO:0004849; GO:0005515; GO:0005524; GO:0016310; GO:0044206; GO:0044211; GO:0019206; GO:0005829; GO:0043231; GO:0048678; GO:0007631; GO:0071453	biological_process; biosynthetic process; cellular nitrogen compound metabolic process; small molecule metabolic process; molecular_function; ion binding; kinase activity; uridine kinase activity; protein binding; ATP binding; phosphorylation; UMP salvage; CTP salvage; nucleoside kinase activity; cytosol; intracellular membrane-bounded organelle; response to axon injury; feeding behavior; cellula…
ENSMUSG00000024556	Me2	0.288684	0.0406345	0.673334	1.31685e-12	0.992189	3.61938e-25	81.684	92.647	94.0384	104.569	112.465	126.43	175.101	182.438	204.334	AW120568, D030040L20Rik, NAD-ME	107029	uc008fox.1	protein_coding	malic enzyme 2, NAD(+)-dependent, mitochondrial [Source:MGI Symbol;Acc:MGI:2147351]	NADP DEPENDENT MALIC ENZYME NADP ME EC_1.1.1.40 MALIC ENZYME	GO:0003674; GO:0043167; GO:0016829; GO:0008150; GO:0044281; GO:0005575; GO:0005622; GO:0005623; GO:0005737; GO:0005739; GO:0043226; GO:0016491; GO:0004471; GO:0006108; GO:0008948; GO:0046872; GO:0051287; GO:0055114; GO:0043231	molecular_function; ion binding; lyase activity; biological_process; small molecule metabolic process; cellular_component; intracellular; cell; cytoplasm; mitochondrion; organelle; oxidoreductase activity; malate dehydrogenase (decarboxylating) (NAD+) activity; malate metabolic process; oxaloacetate decarboxylase activity; metal ion binding; NAD binding; oxidation-reduction process; intracellular…
ENSMUSG00000070056	Mfhas1	0.288153	0.0505197	-0.0162526	0.954311	0.294325	0.0255081	18.9138	20.7679	20.5039	27.8385	23.5143	25.763	26.5265	25.4196	24.8052	2310066G09Rik, D8Ertd91e	52065	uc009lla.1	protein_coding	malignant fibrous histiocytoma amplified sequence 1 [Source:MGI Symbol;Acc:MGI:1098644]	MALIGNANT FIBROUS HISTIOCYTOMA AMPLIFIED SEQUENCE 1	GO:0005575; GO:0003674; GO:0008150	cellular_component; molecular_function; biological_process
ENSMUSG00000017493	Igfbp4	0.286635	0.00901082	-3.44821	0	-3.1688	2.71923e-188	221.884	190.246	228.649	265.217	257.273	291.351	22.3431	27.4447	19.1435	AI875747, Deb2, IGFBP-4	16010	uc007lie.1	protein_coding	insulin-like growth factor binding protein 4 [Source:MGI Symbol;Acc:MGI:96439]	INSULIN GROWTH FACTOR BINDING 4 IBP 4 IGF BINDING 4 IGFBP 4	GO:0008150; GO:0005575; GO:0005576; GO:0005615; GO:0003674; GO:0001558; GO:0005520; GO:0010906; GO:0040008; GO:0043410; GO:0043568; GO:0044342; GO:0008283; GO:0006954	biological_process; cellular_component; extracellular region; extracellular space; molecular_function; regulation of cell growth; insulin-like growth factor binding; regulation of glucose metabolic process; regulation of growth; positive regulation of MAPK cascade; positive regulation of insulin-like growth factor receptor signaling pathway; type B pancreatic cell proliferation; cell proliferatio…
ENSMUSG00000002881	Nab1	0.285517	0.0228975	0.0577118	0.765322	0.362639	0.00087071	56.285	53.4659	53.7559	74.8466	62.7409	71.0156	72.865	68.5348	78.025		17936	uc007ayh.2	protein_coding	Ngfi-A binding protein 1 [Source:MGI Symbol;Acc:MGI:107564]	NGFI A BINDING EGR 1 BINDING	GO:0008150; GO:0048856; GO:0030154; GO:0003674; GO:0008134; GO:0009058; GO:0034641; GO:0005575; GO:0005622; GO:0005623; GO:0005634; GO:0043226; GO:0001958; GO:0006351; GO:0006355; GO:0014037; GO:0042552; GO:0045682; GO:0045892	biological_process; anatomical structure development; cell differentiation; molecular_function; transcription factor binding; biosynthetic process; cellular nitrogen compound metabolic process; cellular_component; intracellular; cell; nucleus; organelle; endochondral ossification; transcription, DNA-templated; regulation of transcription, DNA-templated; Schwann cell differentiation; myelination; …
ENSMUSG00000044199	S1pr4	0.284526	0.00823306	-0.0934936	0.460909	0.20585	0.0673288	161.061	168.294	191.494	230.174	207.892	220.895	211.932	214.775	195.251	Edg6, Lpc1, S1p4	13611	uc007gih.2	protein_coding	sphingosine-1-phosphate receptor 4 [Source:MGI Symbol;Acc:MGI:1333809]	SPHINGOSINE 1 PHOSPHATE RECEPTOR S1P RECEPTOR ENDOTHELIAL DIFFERENTIATION G COUPLED RECEPTOR SPHINGOSINE 1 PHOSPHATE RECEPTOR EDG S1P RECEPTOR EDG	GO:0007165; GO:0008150; GO:0005575; GO:0005623; GO:0005886; GO:0003674; GO:0004871; GO:0003376; GO:0004930; GO:0005887; GO:0007189; GO:0038036	signal transduction; biological_process; cellular_component; cell; plasma membrane; molecular_function; signal transducer activity; sphingosine-1-phosphate signaling pathway; G-protein coupled receptor activity; integral component of plasma membrane; adenylate cyclase-activating G-protein coupled receptor signaling pathway; sphingosine-1-phosphate receptor activity
ENSMUSG00000026864	Hspa5	0.276368	0.0351539	-0.116897	0.489577	0.176792	0.187729	281.254	246.216	262.455	387.064	306.267	306.618	347.102	309.133	270.701	AL022860, AU019543, baffled, Bip, D2Wsu141e, D2Wsu17e, Grp78, Hsce70, mBiP, SEZ-7, Sez7	14828	uc008jis.2; uc008jit.2	protein_coding	heat shock protein 5 [Source:MGI Symbol;Acc:MGI:95835]	78 KDA GLUCOSE REGULATED HOMOLOG PRECURSOR GRP 78 IMMUNOGLOBULIN HEAVY CHAIN BINDING HOMOLOG BIP; UNKNOWN	GO:0008150; GO:0003674; GO:0009056; GO:0006950; GO:0048856; GO:0005575; GO:0005623; GO:0007165; GO:0005886; GO:0005622; GO:0005737; GO:0043226; GO:0005783; GO:0005576; GO:0043167; GO:0005515; GO:0005524; GO:0005788; GO:0005789; GO:0005793; GO:0006983; GO:0006987; GO:0009986; GO:0016020; GO:0021589; GO:0021680; GO:0030335; GO:0030512; GO:0031398; GO:0034976; GO:0035437; GO:0040019; GO:0043022; GO:…	biological_process; molecular_function; catabolic process; response to stress; anatomical structure development; cellular_component; cell; signal transduction; plasma membrane; intracellular; cytoplasm; organelle; endoplasmic reticulum; extracellular region; ion binding; protein binding; ATP binding; endoplasmic reticulum lumen; endoplasmic reticulum membrane; endoplasmic reticulum-Golgi intermed…
ENSMUSG00000023456	Tpi1	0.276216	0.0525686	0.268433	0.0241561	0.565088	8.61655e-07	62.5687	62.9137	72.0665	84.5957	80.6307	84.1632	105.561	107.159	91.7123	AI255506, Tpi, Tpi-1	21991	uc012esp.1	protein_coding	triosephosphate isomerase 1 [Source:MGI Symbol;Acc:MGI:98797]	TRIOSEPHOSPHATE ISOMERASE TIM EC_5.3.1.1 TRIOSE PHOSPHATE ISOMERASE	GO:0004807; GO:0006006; GO:0006094; GO:0006096; GO:0007275; GO:0016853; GO:0003674; GO:0008150; GO:0005975; GO:0006091; GO:0009056; GO:0044281; GO:0009058; GO:0034641; GO:0051186; GO:0006098; GO:0019682; GO:0005615; GO:0070062; GO:0005515; GO:0005634	triose-phosphate isomerase activity; glucose metabolic process; gluconeogenesis; glycolytic process; multicellular organismal development; isomerase activity; molecular_function; biological_process; carbohydrate metabolic process; generation of precursor metabolites and energy; catabolic process; small molecule metabolic process; biosynthetic process; cellular nitrogen compound metabolic process;…
ENSMUSG00000034171	Faah	0.266885	0.0505799	-0.471328	4.50312e-06	-0.191016	0.167311	26.123	24.8728	27.0407	35.9943	30.7265	31.1332	24.2412	23.9847	22.1527	AW412498	14073	uc008ufs.2	protein_coding	fatty acid amide hydrolase [Source:MGI Symbol;Acc:MGI:109609]	FATTY ACID AMIDE HYDROLASE 1 EC_3.5.1.99 ANANDAMIDE AMIDOHYDROLASE 1 OLEAMIDE HYDROLASE 1	GO:0005575; GO:0043226; GO:0003674; GO:0016810; GO:0016874; GO:0006629; GO:0008150; GO:0009056; GO:0044281; GO:0005622; GO:0005623; GO:0005737; GO:0005794; GO:0005783; GO:0009062; GO:0016021; GO:0016884; GO:0017064; GO:0031090; GO:0047372	cellular_component; organelle; molecular_function; hydrolase activity, acting on carbon-nitrogen (but not peptide) bonds; ligase activity; lipid metabolic process; biological_process; catabolic process; small molecule metabolic process; intracellular; cell; cytoplasm; Golgi apparatus; endoplasmic reticulum; fatty acid catabolic process; integral component of membrane; carbon-nitrogen ligase activ…
ENSMUSG00000047888	Tnrc6b	0.263227	0.0541036	-0.331489	0.000238429	-0.0491012	0.826316	24.6071	21.7368	28.167	30.1787	31.6478	31.1348	23.0106	24.8989	26.5871	2700090M07Rik, A730065C02Rik, AI848765, D230019K20Rik	213988	uc007wvt.1	protein_coding	trinucleotide repeat containing 6b [Source:MGI Symbol;Acc:MGI:2443730]	TRINUCLEOTIDE REPEAT CONTAINING GENE	GO:0005575; GO:0005622; GO:0005623; GO:0005737; GO:0003674; GO:0000166; GO:0006417; GO:0008150; GO:0044822; GO:1900153; GO:0060213; GO:0031047	cellular_component; intracellular; cell; cytoplasm; molecular_function; nucleotide binding; regulation of translation; biological_process; poly(A) RNA binding; positive regulation of nuclear-transcribed mRNA catabolic process, deadenylation-dependent decay; positive regulation of nuclear-transcribed mRNA poly(A) tail shortening; gene silencing by RNA
ENSMUSG00000027901	Dennd2d	0.254882	0.0437667	-0.0948618	0.52757	0.174568	0.213704	40.1889	47.2505	44.0959	53.9854	53.812	55.6999	52.292	55.2949	46.5244	2010308M01Rik, AI451421	72121	uc008qwa.2; uc008qwb.2	protein_coding	DENN/MADD domain containing 2D [Source:MGI Symbol;Acc:MGI:2181193]	DENN DOMAIN CONTAINING; UNKNOWN	GO:0005575; GO:0005737; GO:0017112; GO:0032851; GO:0008150; GO:0003674; GO:0005622; GO:0005623	cellular_component; cytoplasm; Rab guanyl-nucleotide exchange factor activity; positive regulation of Rab GTPase activity; biological_process; molecular_function; intracellular; cell
ENSMUSG00000021270	Hsp90aa1	0.2544	0.0223559	-0.0878723	0.48555	0.179814	0.124232	146.186	133.944	160.456	187.931	170.071	187.657	179.765	162.457	174.79	86kDa, 89kDa, AL024080, AL024147, hsp4, Hsp86-1, Hsp89, Hsp90, Hspca	15519	uc007pbr.1	protein_coding	heat shock protein 90, alpha (cytosolic), class A member 1 [Source:MGI Symbol;Acc:MGI:96250]	HEAT SHOCK	GO:0005515; GO:0005622; GO:0005737; GO:0006457; GO:0042803; GO:0051082; GO:0003674; GO:0008150; GO:0005575; GO:0005623; GO:0030234; GO:0006950; GO:0009058; GO:0034641; GO:0005829; GO:0006809; GO:0006986; GO:0030235; GO:0030911; GO:0042026; GO:0045429; GO:0045585; GO:0050790; GO:0005739; GO:0070062; GO:0042802; GO:0016020; GO:0044822; GO:0005634; GO:0016887; GO:0006200; GO:0051131; GO:0045040; GO:…	protein binding; intracellular; cytoplasm; protein folding; protein homodimerization activity; unfolded protein binding; molecular_function; biological_process; cellular_component; cell; enzyme regulator activity; response to stress; biosynthetic process; cellular nitrogen compound metabolic process; cytosol; nitric oxide biosynthetic process; response to unfolded protein; nitric-oxide synthase r…
ENSMUSG00000024725	Ostf1	0.250711	0.0359517	0.135153	0.192583	0.401531	1.90555e-05	90.1552	107.104	103.011	122.544	118.462	130.748	133.468	135.033	144.637	C78236, Sh3d3, SH3P2	20409	uc008gxs.2	protein_coding	osteoclast stimulating factor 1 [Source:MGI Symbol;Acc:MGI:700012]	OSTEOCLAST STIMULATING FACTOR 1	GO:0008150; GO:0005575; GO:0005622; GO:0005623; GO:0005737; GO:0017124; GO:0003674; GO:0070062	biological_process; cellular_component; intracellular; cell; cytoplasm; SH3 domain binding; molecular_function; extracellular vesicular exosome
ENSMUSG00000021108	Prkch	0.235102	0.0208757	-0.210127	0.00979894	0.0365748	0.812991	194.571	203.466	197.543	262.296	223.372	242.105	211.584	212.292	209.487	Pkch	18755	uc007nwn.1	protein_coding	protein kinase C, eta [Source:MGI Symbol;Acc:MGI:97600]	KINASE C EC_2.7.11.13	GO:0008150; GO:0030154; GO:0048856; GO:0003674; GO:0043167; GO:0019899; GO:0006464; GO:0005575; GO:0005623; GO:0005886; GO:0005622; GO:0005737; GO:0005829; GO:0005515; GO:0005524; GO:0005911; GO:0006468; GO:0010744; GO:0017160; GO:0034351; GO:0045618; GO:0046872; GO:0050861; GO:0051092; GO:0060252; GO:2000810; GO:0070062; GO:0016020; GO:0070528; GO:0004699; GO:0004697; GO:0035556; GO:0007165; GO:…	biological_process; cell differentiation; anatomical structure development; molecular_function; ion binding; enzyme binding; cellular protein modification process; cellular_component; cell; plasma membrane; intracellular; cytoplasm; cytosol; protein binding; ATP binding; cell-cell junction; protein phosphorylation; positive regulation of macrophage derived foam cell differentiation; Ral GTPase bi…
ENSMUSG00000030655	Smg1	0.213596	0.0267954	0.0206434	0.901033	0.244926	0.00344567	44.4008	45.0074	47.6317	54.0162	53.1184	57.3215	52.938	57.3011	58.4455	2610207I05Rik, 5430435M13Rik, C130002K18Rik, mKIAA0421	233789	uc009jjp.1; uc009jjq.1	protein_coding	SMG1 homolog, phosphatidylinositol 3-kinase-related kinase (C. elegans) [Source:MGI Symbol;Acc:MGI:1919742]	SERINE/THREONINE KINASE SMG 1 EC_2.7.11.1; UNKNOWN	GO:0006259; GO:0006950; GO:0008150; GO:0034641; GO:0003674; GO:0043167; GO:0016301; GO:0009056; GO:0034655; GO:0000184; GO:0004674; GO:0005524; GO:0006281; GO:0046872; GO:0046854; GO:0005737; GO:0044822; GO:0005634; GO:0046777; GO:0018105; GO:0016310; GO:0016773	DNA metabolic process; response to stress; biological_process; cellular nitrogen compound metabolic process; molecular_function; ion binding; kinase activity; catabolic process; nucleobase-containing compound catabolic process; nuclear-transcribed mRNA catabolic process, nonsense-mediated decay; protein serine/threonine kinase activity; ATP binding; DNA repair; metal ion binding; phosphatidylinos…
ENSMUSG00000098112	Bin2	0.211084	0.0337224	0.117462	0.192293	0.339679	1.34313e-05	546.871	505.283	552.518	672.838	610.643	639.566	668.087	723.6	719.212		668218	uc033gwu.1	protein_coding	bridging integrator 2 [Source:MGI Symbol;Acc:MGI:3611448]	BRIDGING INTEGRATOR; UNKNOWN	GO:0005737; GO:0005575; GO:0005622; GO:0005623; GO:0071800; GO:0002102; GO:0005543; GO:0060326; GO:0097320; GO:0001891; GO:0006911	cytoplasm; cellular_component; intracellular; cell; podosome assembly; podosome; phospholipid binding; cell chemotaxis; membrane tubulation; phagocytic cup; phagocytosis, engulfment
ENSMUSG00000038733	Wdr26	0.210945	0.0528926	-0.0865258	0.457775	0.135767	0.189588	86.5632	87.7666	85.099	104.761	104.735	101.504	100.228	96.8887	98.7026	1600024A01Rik, AA693241, AI447817, AU044014, C77982, Gid7	226757	uc007dxf.2	protein_coding	WD repeat domain 26 [Source:MGI Symbol;Acc:MGI:1923825]	WD REPEAT CONTAINING	GO:0003674; GO:0008150; GO:0005737; GO:0005634	molecular_function; biological_process; cytoplasm; nucleus
ENSMUSG00000030695	Aldoa	-0.193093	0.0509524	0.219105	0.00284505	0.0263719	0.874012	558.552	551.196	596.473	507.629	506.909	512.029	582.259	632.693	585.529			uc009jsu.2; uc009jsv.2; uc009jst.2	protein_coding	aldolase A, fructose-bisphosphate [Source:MGI Symbol;Acc:MGI:87994]	FRUCTOSE BISPHOSPHATE ALDOLASE EC_4.1.2.13 TYPE ALDOLASE	GO:0004332; GO:0006096; GO:0005975; GO:0006091; GO:0008150; GO:0009056; GO:0044281; GO:0003674; GO:0016829; GO:0005575; GO:0043234; GO:0005622; GO:0005623; GO:0005737; GO:0043226; GO:0019899; GO:0002020; GO:0016020; GO:0030018; GO:0051289; GO:0006461; GO:0022607; GO:0065003; GO:0005515; GO:0032496; GO:0005739; GO:0043627; GO:0001666; GO:0035094; GO:0009408	fructose-bisphosphate aldolase activity; glycolytic process; carbohydrate metabolic process; generation of precursor metabolites and energy; biological_process; catabolic process; small molecule metabolic process; molecular_function; lyase activity; cellular_component; protein complex; intracellular; cell; cytoplasm; organelle; enzyme binding; protease binding; membrane; Z disc; protein homotetra…
ENSMUSG00000000682	Cd52	-0.19384	0.0425979	0.0571717	0.672661	-0.136171	0.171334	1992.13	1988.43	2099.89	1774.94	1761.4	1907.67	1790.34	1893.8	2044.35	AI463198, B7, B7-Ag, CAMPATH-1, CLS1, MB7	23833	uc008vea.2	protein_coding	CD52 antigen [Source:MGI Symbol;Acc:MGI:1346088]	UNKNOWN	GO:0005575; GO:0005623; GO:0005886; GO:0031225	cellular_component; cell; plasma membrane; anchored component of membrane
ENSMUSG00000060126	Tpt1	-0.19509	0.0359517	-0.126454	0.146848	-0.321921	2.074e-05	1703.91	1614.17	1680.21	1552.4	1403.19	1520.22	1384.36	1451.23	1298.28	p21, p23, TCTP, Trt	22070	uc007uqz.2	protein_coding	tumor protein, translationally-controlled 1 [Source:MGI Symbol;Acc:MGI:104890]	TRANSLATIONALLY CONTROLLED TUMOR TCTP	GO:0005615; GO:0005771; GO:0005575; GO:0005622; GO:0005623; GO:0005737; GO:0005768; GO:0043226; GO:0005576; GO:0008150; GO:0030154; GO:0048856; GO:0003674; GO:0008134; GO:0005634; GO:0005654; GO:0019827; GO:2000384; GO:0070062; GO:0005509; GO:0005515; GO:0044822; GO:0009615; GO:0045298; GO:1902230	extracellular space; multivesicular body; cellular_component; intracellular; cell; cytoplasm; endosome; organelle; extracellular region; biological_process; cell differentiation; anatomical structure development; molecular_function; transcription factor binding; nucleus; nucleoplasm; stem cell maintenance; negative regulation of ectoderm development; extracellular vesicular exosome; calcium ion b…
ENSMUSG00000027642	Rpn2	-0.198072	0.054369	0.0539015	0.684289	-0.144955	0.132338	187.383	191.949	202.442	174.813	170.697	172.921	184.705	179.076	180.153	1300012C06Rik, AV261018, Rpn-2	20014	uc008now.1	protein_coding	ribophorin II [Source:MGI Symbol;Acc:MGI:98085]	DOLICHYL DIPHOSPHOOLIGOSACCHARIDE GLYCOSYLTRANSFERASE SUBUNIT 2 PRECURSOR EC_2.4.99.18 DOLICHYL DIPHOSPHOOLIGOSACCHARIDE GLYCOSYLTRANSFERASE 63 KDA SUBUNIT RIBOPHORIN II RPN II RIBOPHORIN 2	GO:0005575; GO:0005622; GO:0005623; GO:0005737; GO:0005783; GO:0043226; GO:0043234; GO:0005975; GO:0006464; GO:0008150; GO:0009058; GO:0006487; GO:0008250; GO:0016021; GO:0016757; GO:0003674; GO:0016020; GO:0005634; GO:0042493; GO:0007568; GO:0005791; GO:0000421; GO:0043022	cellular_component; intracellular; cell; cytoplasm; endoplasmic reticulum; organelle; protein complex; carbohydrate metabolic process; cellular protein modification process; biological_process; biosynthetic process; protein N-linked glycosylation; oligosaccharyltransferase complex; integral component of membrane; transferase activity, transferring glycosyl groups; molecular_function; membrane; nu…
ENSMUSG00000000409	Lck	-0.199886	0.0282793	0.14183	0.0449579	-0.0581313	0.623266	1128.44	1190.61	1251.92	1063.3	1021.35	1098.64	1178.58	1189.2	1182.85			uc008uxi.2; uc008uxj.2; uc008uxk.1; uc012dlq.1	protein_coding	lymphocyte protein tyrosine kinase [Source:MGI Symbol;Acc:MGI:96756]	TYROSINE KINASE EC_2.7.10.2	GO:0004713; GO:0005515; GO:0005911; GO:0006468; GO:0007166; GO:0010628; GO:0018108; GO:0042523; GO:0045588; GO:0046777; GO:0050853; GO:0050856; GO:0008150; GO:0002376; GO:0007165; GO:0006464; GO:0005575; GO:0003674; GO:0016301; GO:0006810; GO:0042592; GO:0030154; GO:0048856; GO:0008219; GO:0051604; GO:0005622; GO:0005623; GO:0005737; GO:0005829; GO:0043167; GO:0016791; GO:0005815; GO:0005856; GO:…	protein tyrosine kinase activity; protein binding; cell-cell junction; protein phosphorylation; cell surface receptor signaling pathway; positive regulation of gene expression; peptidyl-tyrosine phosphorylation; positive regulation of tyrosine phosphorylation of Stat5 protein; positive regulation of gamma-delta T cell differentiation; protein autophosphorylation; B cell receptor signaling pathway…
ENSMUSG00000076490	Trbc1	-0.223736	0.0352588	-0.191935	0.0442928	-0.418967	1.75993e-06	1435.61	1614.95	1544.54	1336.51	1349.25	1331.55	1272.9	1127.74	1139.61				TR_C_gene	T cell receptor beta, constant region 1 [Source:MGI Symbol;Acc:MGI:4439726]	T CELL RECEPTOR BETA CHAIN REGION
ENSMUSG00000052397	Ezr	-0.225023	0.00980959	-0.0861376	0.353183	-0.312199	1.77998e-05	650.286	623.723	633.76	571.839	533.31	566.532	516.996	546.612	526.018	AW146364, p81, R75297, Vil2	22350	uc008ahv.1	protein_coding	ezrin [Source:MGI Symbol;Acc:MGI:98931]	MOESIN	GO:0003674; GO:0008092; GO:0005575; GO:0005623; GO:0005622; GO:0005815; GO:0005856; GO:0005929; GO:0043226; GO:0008150; GO:0006810; GO:0016192; GO:0005886; GO:0043234; GO:0001931; GO:0005515; GO:0005884; GO:0005902; GO:0008360; GO:0015629; GO:0016323; GO:0016324; GO:0019898; GO:0031623; GO:0035088; GO:0036064; GO:0045177; GO:0050839; GO:0051015; GO:0051017; GO:0007010; GO:0022607; GO:0005730; GO:…	molecular_function; cytoskeletal protein binding; cellular_component; cell; intracellular; microtubule organizing center; cytoskeleton; cilium; organelle; biological_process; transport; vesicle-mediated transport; plasma membrane; protein complex; uropod; protein binding; actin filament; microvillus; regulation of cell shape; actin cytoskeleton; basolateral plasma membrane; apical plasma membrane…
ENSMUSG00000026875	Traf1	-0.226107	0.0525538	0.429098	6.30484e-08	0.201605	0.047104	81.9691	79.4236	80.6772	73.663	68.3117	69.1863	96.3281	100.136	92.6054			uc008jjl.1; uc008jjk.1; uc008jjj.1	protein_coding	TNF receptor-associated factor 1 [Source:MGI Symbol;Acc:MGI:101836]	TNF RECEPTOR ASSOCIATED FACTOR 2 EC_6.3.2.- E3 UBIQUITIN LIGASE TRAF2	GO:0007165; GO:0008150; GO:0008219; GO:0005575; GO:0005622; GO:0005623; GO:0005737; GO:0003674; GO:0005515; GO:0006915; GO:0008270; GO:0043167; GO:0031625; GO:0051092; GO:0005164; GO:2001236; GO:0031996	signal transduction; biological_process; cell death; cellular_component; intracellular; cell; cytoplasm; molecular_function; protein binding; apoptotic process; zinc ion binding; ion binding; ubiquitin protein ligase binding; positive regulation of NF-kappaB transcription factor activity; tumor necrosis factor receptor binding; regulation of extrinsic apoptotic signaling pathway; thioesterase bin…
ENSMUSG00000078922	Tgtp1	-0.228467	0.0493855	-0.807169	6.72373e-19	-1.04712	8.75458e-30	178.21	192.504	196.11	156.43	162.502	174.713	97.445	100.249	81.4543	Gtp2, Irgb6, Mg21, Tgtp	21822	uc007ipm.3	protein_coding	T cell specific GTPase 1 [Source:MGI Symbol;Acc:MGI:98734]	INTERFERON INDUCIBLE GTPASE 5 EC_3.6.5.- IMMUNITY RELATED GTPASE CINEMA 1	GO:0003924; GO:0005525; GO:0005622; GO:0006184; GO:0006955; GO:0009615; GO:0016020; GO:0005575; GO:0008150; GO:0002376; GO:0009056; GO:0034641; GO:0034655; GO:0044281; GO:0005623; GO:0003674; GO:0043167; GO:0008152; GO:0016817	GTPase activity; GTP binding; intracellular; GTP catabolic process; immune response; response to virus; membrane; cellular_component; biological_process; immune system process; catabolic process; cellular nitrogen compound metabolic process; nucleobase-containing compound catabolic process; small molecule metabolic process; cell; molecular_function; ion binding; metabolic process; hydrolase activ…
ENSMUSG00000007815	Rhoa	-0.228586	0.0277535	0.0187517	0.910514	-0.212384	0.0208182	216.901	208.416	199.015	177.825	179.782	187.243	176.525	194.22	187.498	Arha, Arha1, Arha2	11848	uc009rpe.2	protein_coding	ras homolog gene family, member A [Source:MGI Symbol;Acc:MGI:1096342]	RHO RELATED GTP BINDING PRECURSOR; UNKNOWN	GO:0008150; GO:0048856; GO:0030154; GO:0021700; GO:0022607; GO:0034330; GO:0007010; GO:0007049; GO:0051301; GO:0005575; GO:0005623; GO:0005886; GO:0007165; GO:0040011; GO:0048870; GO:0007155; GO:0005622; GO:0005737; GO:0005856; GO:0043226; GO:0005829; GO:0005739; GO:0005634; GO:0003674; GO:0043167; GO:0003924; GO:0000902; GO:0005515; GO:0005525; GO:0005938; GO:0006357; GO:0007160; GO:0007229; GO:…	biological_process; anatomical structure development; cell differentiation; developmental maturation; cellular component assembly; cell junction organization; cytoskeleton organization; cell cycle; cell division; cellular_component; cell; plasma membrane; signal transduction; locomotion; cell motility; cell adhesion; intracellular; cytoplasm; cytoskeleton; organelle; cytosol; mitochondrion; nucle…
ENSMUSG00000040699	Limd2	-0.230763	0.00591817	-0.126534	0.11401	-0.358289	4.7707e-07	1068.99	1094.27	1184.39	975.088	955.508	986.82	862.616	944.291	891.399	0610025L06Rik, AI413966	67803; 102642549	uc007lyd.1; uc007lye.1	protein_coding	LIM domain containing 2 [Source:MGI Symbol;Acc:MGI:1915053]	LIM DOMAIN CONTAINING 2	GO:0008150; GO:0005575; GO:0003674; GO:0008270; GO:0043167	biological_process; cellular_component; molecular_function; zinc ion binding; ion binding
ENSMUSG00000029472	Anapc5	-0.236034	0.0293037	0.0372936	0.807097	-0.202382	0.036973	254.29	274.045	298.094	245.605	222.774	247.621	245.633	245.333	250.803	2510006G12Rik, AA408751, AA536819, AA986414, Anpc5, APC5	59008	uc008zmg.2	protein_coding	anaphase-promoting complex subunit 5 [Source:MGI Symbol;Acc:MGI:1929722]	ANAPHASE PROMOTING COMPLEX SUBUNIT 5 APC5 CYCLOSOME SUBUNIT 5	GO:0007049; GO:0007067; GO:0008150; GO:0051301; GO:0005575; GO:0005622; GO:0005623; GO:0005634; GO:0043226; GO:0043234; GO:0005680; GO:0070979; GO:0006464; GO:0019903	cell cycle; mitotic nuclear division; biological_process; cell division; cellular_component; intracellular; cell; nucleus; organelle; protein complex; anaphase-promoting complex; protein K11-linked ubiquitination; cellular protein modification process; protein phosphatase binding
ENSMUSG00000001281	Itgb7	-0.236159	0.00825632	-0.571984	3.36586e-22	-0.810579	6.33839e-31	1010.31	1116.87	1144.55	957.635	923.556	957.745	659.597	635.852	622.905	Ly69	16421	uc012aaa.1	protein_coding	integrin beta 7 [Source:MGI Symbol;Acc:MGI:96616]	INTEGRIN BETA PRECURSOR SUBUNIT BETA SUBUNIT BETA ANTIGEN; UNKNOWN	GO:0002376; GO:0008150; GO:0040011; GO:0048870; GO:0005575; GO:0043234; GO:0005623; GO:0005886; GO:0007165; GO:0007155; GO:0003674; GO:0004872; GO:0007160; GO:0007229; GO:0007275; GO:0008305; GO:0043235; GO:0050900; GO:0072678; GO:0070062; GO:0005515; GO:0009986; GO:0034669; GO:0003366; GO:0034113; GO:0050901; GO:0050839; GO:0034446; GO:0043113	immune system process; biological_process; locomotion; cell motility; cellular_component; protein complex; cell; plasma membrane; signal transduction; cell adhesion; molecular_function; receptor activity; cell-matrix adhesion; integrin-mediated signaling pathway; multicellular organismal development; integrin complex; receptor complex; leukocyte migration; T cell migration; extracellular vesicula…
ENSMUSG00000002699	Lcp2	-0.238097	0.0235247	-0.00969125	0.960694	-0.251166	0.00508022	205.215	189.295	194.796	175.551	169.213	165.153	168.003	178.484	165.702	AI323664, BB161688, SLP-76, SLP76, twm	16822	uc007ikv.1; uc007iku.1	protein_coding	lymphocyte cytosolic protein 2 [Source:MGI Symbol;Acc:MGI:1321402]	LYMPHOCYTE CYTOSOLIC 2 SH2 DOMAIN CONTAINING LEUKOCYTE OF 76 KDA SLP 76 TYROSINE PHOSPHOPROTEIN SLP76	GO:0005911; GO:0045576; GO:0050663; GO:0006810; GO:0008150; GO:0002376; GO:0005575; GO:0005622; GO:0005623; GO:0005737; GO:0005829	cell-cell junction; mast cell activation; cytokine secretion; transport; biological_process; immune system process; cellular_component; intracellular; cell; cytoplasm; cytosol
ENSMUSG00000015143	Actn1	-0.238418	0.0128868	-0.607965	5.85014e-19	-0.852678	3.91059e-35	755.19	802.507	835.099	660.329	670.919	740.949	449.101	481.282	432.899	3110023F10Rik, Actn1a	109711	uc007oap.2; uc007oaq.2	protein_coding	actinin, alpha 1 [Source:MGI Symbol;Acc:MGI:2137706]	ALPHA ACTININ F ACTIN CROSS LINKING NON MUSCLE ALPHA ACTININ	GO:0007010; GO:0008150; GO:0022607; GO:0003674; GO:0008092; GO:0005575; GO:0005622; GO:0005623; GO:0005737; GO:0016023; GO:0043226; GO:0005856; GO:0005886; GO:0043167; GO:0003723; GO:0001725; GO:0003725; GO:0005509; GO:0005515; GO:0005916; GO:0005925; GO:0030018; GO:0030141; GO:0030863; GO:0030865; GO:0032127; GO:0042803; GO:0051015; GO:0051017; GO:0051764; GO:0005615; GO:0042995; GO:0070062; GO:…	cytoskeleton organization; biological_process; cellular component assembly; molecular_function; cytoskeletal protein binding; cellular_component; intracellular; cell; cytoplasm; cytoplasmic membrane-bounded vesicle; organelle; cytoskeleton; plasma membrane; ion binding; RNA binding; stress fiber; double-stranded RNA binding; calcium ion binding; protein binding; fascia adherens; focal adhesion; Z…
ENSMUSG00000027215	Cd82	-0.239214	0.0115896	0.338093	4.61018e-06	0.098042	0.398932	239.009	246.022	254.752	220.869	207.759	211.403	283.579	273.063	263.353			uc008lfy.2; uc008lfx.2; uc033hon.1; uc033hop.1; uc033hoo.1; uc008lfz.2	protein_coding	CD82 antigen [Source:MGI Symbol;Acc:MGI:104651]	CD82 ANTIGEN C33 ANTIGEN IA4 INDUCIBLE MEMBRANE R2 METASTASIS SUPPRESSOR KANGAI 1 CD82 ANTIGEN; UNKNOWN	GO:0016021; GO:0005575; GO:0070062; GO:0005515	integral component of membrane; cellular_component; extracellular vesicular exosome; protein binding
ENSMUSG00000025357	Dgka	-0.241164	0.00534516	-0.274438	7.64515e-05	-0.518165	1.31208e-13	922.832	936.476	1011.33	810.306	808.785	863.53	660.833	728.58	679.175	80kDa, AW146112, Dagk1	13139	uc007hoc.1	protein_coding	diacylglycerol kinase, alpha [Source:MGI Symbol;Acc:MGI:102952]	DIACYLGLYCEROL KINASE DAG KINASE EC_2.7.1.107 KDA DIACYLGLYCEROL KINASE DIGLYCERIDE KINASE DGK	GO:0008150; GO:0007165; GO:0005575; GO:0005623; GO:0005886; GO:0005622; GO:0005737; GO:0005829; GO:0003674; GO:0008289; GO:0043167; GO:0016301; GO:0003951; GO:0004143; GO:0005509; GO:0005524; GO:0005543; GO:0007205; GO:0016310; GO:0035556; GO:0016020	biological_process; signal transduction; cellular_component; cell; plasma membrane; intracellular; cytoplasm; cytosol; molecular_function; lipid binding; ion binding; kinase activity; NAD+ kinase activity; diacylglycerol kinase activity; calcium ion binding; ATP binding; phospholipid binding; protein kinase C-activating G-protein coupled receptor signaling pathway; phosphorylation; intracellular …
ENSMUSG00000025647	Shisa5	-0.244654	0.00892938	-0.0856183	0.416407	-0.333348	9.95286e-06	3828.52	3500.79	3821.19	3111.32	3082.85	3425.3	2928.2	3225.65	2996.06	2310008D10Rik, 6430628I05Rik, mShisa5, Scotin	66940	uc009rrn.2; uc009rrm.2; uc009rrq.2	protein_coding	shisa family member 5 [Source:MGI Symbol;Acc:MGI:1915044]	SHISA 5 SCOTIN	GO:0005635; GO:0005783; GO:0042771; GO:0072332; GO:0007165; GO:0008150; GO:0008219; GO:0006950; GO:0005575; GO:0005622; GO:0005623; GO:0005737; GO:0043226; GO:0005634; GO:0016021; GO:0004871; GO:0070062; GO:0005515; GO:0043123; GO:0050699	nuclear envelope; endoplasmic reticulum; intrinsic apoptotic signaling pathway in response to DNA damage by p53 class mediator; intrinsic apoptotic signaling pathway by p53 class mediator; signal transduction; biological_process; cell death; response to stress; cellular_component; intracellular; cell; cytoplasm; organelle; nucleus; integral component of membrane; signal transducer activity; extra…
ENSMUSG00000024456	Diap1	-0.245495	0.0108144	-0.122593	0.21571	-0.370549	9.55454e-06	171.283	180.478	198.057	159.296	150.365	163.795	138.863	145.609	154.511	D18Wsu154e, Dia1, Diaph1, Drf1, mKIAA4062, p140mDia	13367	uc033hgl.1; uc033hgk.1	protein_coding	diaphanous homolog 1 (Drosophila) [Source:MGI Symbol;Acc:MGI:1194490]	DIAPHANOUS HOMOLOG DIAPHANOUS RELATED FORMIN	GO:0005575; GO:0005623; GO:0003674; GO:0008150; GO:0005886; GO:0030154; GO:0048856; GO:0006461; GO:0007010; GO:0022607; GO:0065003; GO:0019899; GO:0050877; GO:0005622; GO:0005856; GO:0043226; GO:0005737; GO:0008092; GO:0003779; GO:0005515; GO:0005522; GO:0007605; GO:0008360; GO:0017048; GO:0030036; GO:0030041; GO:0031175; GO:0032587; GO:0032886; GO:0042802; GO:0043005; GO:0044325; GO:0044822; GO:…	cellular_component; cell; molecular_function; biological_process; plasma membrane; cell differentiation; anatomical structure development; protein complex assembly; cytoskeleton organization; cellular component assembly; macromolecular complex assembly; enzyme binding; neurological system process; intracellular; cytoskeleton; organelle; cytoplasm; cytoskeletal protein binding; actin binding; prot…
ENSMUSG00000031532	Saraf	-0.247497	0.0128868	-0.325101	5.29493e-06	-0.576679	1.1276e-13	1296.51	1405.93	1530.61	1190.14	1154.16	1294.67	965.247	932.288	1024.77	1810045K07Rik, Tmem66	67887	uc012gci.1	protein_coding	store-operated calcium entry-associated regulatory factor [Source:MGI Symbol;Acc:MGI:1915137]	STORE OPERATED CALCIUM ENTRY ASSOCIATED REGULATORY FACTOR PRECURSOR SARAF SOCE ASSOCIATED REGULATORY FACTOR TRANSMEMBRANE 66	GO:0005575; GO:0005622; GO:0005623; GO:0005737; GO:0005783; GO:0043226; GO:0030176; GO:2001256; GO:0008150; GO:0005515	cellular_component; intracellular; cell; cytoplasm; endoplasmic reticulum; organelle; integral component of endoplasmic reticulum membrane; regulation of store-operated calcium entry; biological_process; protein binding
ENSMUSG00000039747	Orai2	-0.249261	0.0391034	-0.415769	1.76721e-06	-0.674677	3.19356e-15	166.958	149.756	163.343	151.417	125.956	134.124	106.775	102.359	99.6392	A730041O15Rik, Tmem142b	269717	uc009aad.2	protein_coding	ORAI calcium release-activated calcium modulator 2 [Source:MGI Symbol;Acc:MGI:2443195]	CALCIUM RELEASE ACTIVATED CALCIUM CHANNEL 1 ORAI 1 TRANSMEMBRANE 142A	GO:0005575; GO:0016020; GO:0016021; GO:0005515; GO:0030426	cellular_component; membrane; integral component of membrane; protein binding; growth cone
ENSMUSG00000018209	Stk4	-0.250744	0.00356774	-0.110244	0.208279	-0.36347	2.70667e-07	329.678	321.879	353.487	289.667	271.701	302.422	264.851	270.705	271.493	AI447339, AU020804, Kas-2, Mst1, Ysk3	58231	uc008ntt.1; uc008ntu.1	protein_coding	serine/threonine kinase 4 [Source:MGI Symbol;Acc:MGI:1929004]	SERINE/THREONINE KINASE 4 EC_2.7.11.1 [CONTAINS SERINE/THREONINE KINASE 4 37KDA SUBUNIT MST1/N ; SERINE/THREONINE KINASE 4 18KDA SUBUNIT MST1/C ]	GO:0008150; GO:0008219; GO:0009790; GO:0030154; GO:0048856; GO:0002376; GO:0006464; GO:0003674; GO:0007165; GO:0005575; GO:0005622; GO:0005623; GO:0005737; GO:0005634; GO:0043226; GO:0016301; GO:0048646; GO:0000902; GO:0001569; GO:0001841; GO:0003157; GO:0004674; GO:0005515; GO:0006468; GO:0006915; GO:0007417; GO:0008285; GO:0030216; GO:0035329; GO:0042803; GO:0043065; GO:0046621; GO:0046777; GO:…	biological_process; cell death; embryo development; cell differentiation; anatomical structure development; immune system process; cellular protein modification process; molecular_function; signal transduction; cellular_component; intracellular; cell; cytoplasm; nucleus; organelle; kinase activity; anatomical structure formation involved in morphogenesis; cell morphogenesis; patterning of blood v…
ENSMUSG00000035227	Spcs2	-0.251496	0.0329638	0.0194045	0.927212	-0.237872	0.0200889	140.795	149.764	158.392	125.708	131.171	126.157	132.572	135.21	124.755	5730406I15Rik, AA408713, mKIAA0102	66624	uc009imd.1	protein_coding	signal peptidase complex subunit 2 homolog (S. cerevisiae) [Source:MGI Symbol;Acc:MGI:1913874]	SIGNAL PEPTIDASE COMPLEX SUBUNIT 2 EC_3.4.-.- MICROSOMAL SIGNAL PEPTIDASE 25 KDA SUBUNIT SPASE 25 KDA SUBUNIT	GO:0003674; GO:0008233; GO:0008150; GO:0034641; GO:0051604; GO:0005575; GO:0005622; GO:0005623; GO:0005737; GO:0005783; GO:0043226; GO:0043234; GO:0005787; GO:0006465; GO:0006508; GO:0016021	molecular_function; peptidase activity; biological_process; cellular nitrogen compound metabolic process; protein maturation; cellular_component; intracellular; cell; cytoplasm; endoplasmic reticulum; organelle; protein complex; signal peptidase complex; signal peptide processing; proteolysis; integral component of membrane
ENSMUSG00000022108	Itm2b	-0.253383	0.00224647	-0.127532	0.144174	-0.383062	7.22487e-08	994.855	1042.03	1047.95	873.258	861.666	911.747	801.412	854.534	788.305	AI256040, Bri, Bri2, Bricd2b, D14Sel6, E25BMM, imBRI2	16432	uc007upt.1	protein_coding	integral membrane protein 2B [Source:MGI Symbol;Acc:MGI:1309517]	INTEGRAL MEMBRANE 2B IMMATURE BRI2 IMBRI2 TRANSMEMBRANE BRI BRI [CONTAINS BRI2 MEMBRANE FORM MATURE BRI2 MBRI2 ; BRI2 INTRACELLULAR DOMAIN BRI2 ICD ; BRI2C SOLUBLE FORM; BRI23 PEPTIDE BRI2 23 ABRI23 C TERMINAL PEPTIDE P23 PEPTIDE ]	GO:0008150; GO:0005575; GO:0043226; GO:0005622; GO:0005623; GO:0005737; GO:0005794; GO:0016023; GO:0005886; GO:0005768; GO:0005576; GO:0005615; GO:0003674; GO:0043167; GO:0005515; GO:0005524; GO:0030660; GO:0031301; GO:0042985; GO:0097192; GO:0007165; GO:0008219; GO:0043231; GO:0070062; GO:0016020; GO:0001540	biological_process; cellular_component; organelle; intracellular; cell; cytoplasm; Golgi apparatus; cytoplasmic membrane-bounded vesicle; plasma membrane; endosome; extracellular region; extracellular space; molecular_function; ion binding; protein binding; ATP binding; Golgi-associated vesicle membrane; integral component of organelle membrane; negative regulation of amyloid precursor protein bi…
ENSMUSG00000028843	Sh3bgrl3	-0.257958	0.0100332	0.0412613	0.787867	-0.220671	0.0168538	1691.75	1528.07	1656.29	1337.41	1354.54	1470.01	1356.39	1509.04	1465.61	1110004L05Rik, AU022188	73723	uc008vec.1	protein_coding	SH3 domain binding glutamic acid-rich protein-like 3 [Source:MGI Symbol;Acc:MGI:1920973]	SH3 DOMAIN BINDING GLUTAMIC ACID RICH 3; UNKNOWN	GO:0008150; GO:0042592; GO:0003674; GO:0016491; GO:0005575; GO:0005622; GO:0005623; GO:0005737; GO:0005634; GO:0043226; GO:0009055; GO:0015035; GO:0045454; GO:0055114; GO:0032321; GO:0070062; GO:0030027; GO:0032956; GO:0030834; GO:0043535; GO:0030215; GO:0005100	biological_process; homeostatic process; molecular_function; oxidoreductase activity; cellular_component; intracellular; cell; cytoplasm; nucleus; organelle; electron carrier activity; protein disulfide oxidoreductase activity; cell redox homeostasis; oxidation-reduction process; positive regulation of Rho GTPase activity; extracellular vesicular exosome; lamellipodium; regulation of actin cytosk…
ENSMUSG00000055762	Eef1d	-0.260061	0.00230821	0.0455149	0.751671	-0.216367	0.0131442	192.108	200.14	200.479	167.55	164.608	173.828	173.588	187.52	166.534	EF-1-delta	66656	uc007whk.2; uc007whm.2; uc007whj.2; uc033gul.1; uc007whl.2; uc033guk.1; uc033gum.1; uc033gun.1; uc007who.1	protein_coding	eukaryotic translation elongation factor 1 delta (guanine nucleotide exchange protein) [Source:MGI Symbol;Acc:MGI:1913906]	ELONGATION FACTOR 1 DELTA EF 1 DELTA	GO:0003746; GO:0005853; GO:0006414; GO:0006412; GO:0008150; GO:0009058; GO:0005575; GO:0005622; GO:0005623; GO:0005737; GO:0043234; GO:0003674; GO:0003723; GO:0008135; GO:0003677; GO:0006351; GO:0006355; GO:0034641; GO:0005730; GO:0004871; GO:0005515; GO:0005634; GO:0007165; GO:0043123	translation elongation factor activity; eukaryotic translation elongation factor 1 complex; translational elongation; translation; biological_process; biosynthetic process; cellular_component; intracellular; cell; cytoplasm; protein complex; molecular_function; RNA binding; translation factor activity, nucleic acid binding; DNA binding; transcription, DNA-templated; regulation of transcription, D…
ENSMUSG00000004207	Psap	-0.26129	0.00199252	-0.101196	0.245676	-0.364743	5.06439e-07	825.702	860.939	935.184	746.481	722.223	765.618	690.782	694.475	717.274	AI037048, SGP-1	19156	uc033fpi.1; uc007feq.1; uc033fpj.1	protein_coding	prosaposin [Source:MGI Symbol;Acc:MGI:97783]	PROACTIVATOR POLYPEPTIDE SAPOSIN A SAPOSIN B SAPOSIN B SAPOSIN C SAPOSIN D	GO:0005739; GO:0005764; GO:0006665; GO:0019216; GO:0043408; GO:0048589; GO:0060736; GO:0060742; GO:0071310; GO:0008150; GO:0030154; GO:0048856; GO:0040007; GO:0006629; GO:0005575; GO:0005622; GO:0005623; GO:0005737; GO:0005773; GO:0043226; GO:0005576; GO:0005615; GO:0070062; GO:0005515; GO:0043410; GO:0007193; GO:0001664; GO:1903206	mitochondrion; lysosome; sphingolipid metabolic process; regulation of lipid metabolic process; regulation of MAPK cascade; developmental growth; prostate gland growth; epithelial cell differentiation involved in prostate gland development; cellular response to organic substance; biological_process; cell differentiation; anatomical structure development; growth; lipid metabolic process; cellular_…
ENSMUSG00000042351	Grap2	-0.262035	0.00252016	-0.379532	2.96917e-09	-0.645007	1.2771e-19	402.495	389.264	432.401	350.515	335.602	356.422	267.692	270.259	268.401	Gads, GRAP-2, GRB2L, GRBLG, GrbX, Grf40, GRID, GrpL, Mona, P38	17444	uc007wvq.2	protein_coding	GRB2-related adaptor protein 2 [Source:MGI Symbol;Acc:MGI:1333842]	GRB2 RELATED 2 ADAPTER GRID GRB 2 GRB2L ADAPTER GROWTH FACTOR RECEPTOR BINDING HEMATOPOIETIC CELL ASSOCIATED GRPL	GO:0005575; GO:0005622; GO:0005623; GO:0005737; GO:0005634; GO:0043226; GO:0003674; GO:0005515; GO:0005768	cellular_component; intracellular; cell; cytoplasm; nucleus; organelle; molecular_function; protein binding; endosome
ENSMUSG00000048251	Bcl11b	-0.262338	0.0122578	-0.334162	1.50628e-05	-0.603128	3.63212e-14	134.32	120.36	129.296	117.281	99.7129	109.79	88.4373	84.4389	87.4671	9130430L19Rik, AI604821, B630002E05Rik, BCL-11B, Ctip2, Rit1	58208	uc007ozh.1; uc011yrp.1; uc007ozi.1	protein_coding	B cell leukemia/lymphoma 11B [Source:MGI Symbol;Acc:MGI:1929913]	B CELL LYMPHOMA/LEUKEMIA 11A BCL 11A B CELL CLL/LYMPHOMA 11A COUP TF INTERACTING 1 ECOTROPIC VIRAL INTEGRATION SITE 9 EVI 9	GO:0002376; GO:0008150; GO:0048856; GO:0003674; GO:0043167; GO:0030154; GO:0003677; GO:0006259; GO:0034641; GO:0000902; GO:0009058; GO:0005575; GO:0005622; GO:0005623; GO:0005634; GO:0043226; GO:0001071; GO:0000978; GO:0001077; GO:0003334; GO:0003382; GO:0005515; GO:0006351; GO:0007409; GO:0008285; GO:0009791; GO:0010468; GO:0010837; GO:0019216; GO:0021773; GO:0021902; GO:0021953; GO:0031077; GO:…	immune system process; biological_process; anatomical structure development; molecular_function; ion binding; cell differentiation; DNA binding; DNA metabolic process; cellular nitrogen compound metabolic process; cell morphogenesis; biosynthetic process; cellular_component; intracellular; cell; nucleus; organelle; nucleic acid binding transcription factor activity; RNA polymerase II core promote…
ENSMUSG00000032870	Smap2	-0.265015	0.00619894	-0.19688	0.0152001	-0.466549	5.59204e-09	399.832	359.093	384.961	336.127	318.169	316.708	292.87	286.166	274.595	1810031K02Rik, AA408614, Smap1l	69780	uc008unw.2	protein_coding	small ArfGAP 2 [Source:MGI Symbol;Acc:MGI:1917030]	STROMAL MEMBRANE ASSOCIATED 2 STROMAL MEMBRANE ASSOCIATED 1	GO:0008150; GO:0003674; GO:0043167; GO:0030234; GO:0008060; GO:0008270; GO:0032312; GO:0043547; GO:0005737; GO:0005634	biological_process; molecular_function; ion binding; enzyme regulator activity; ARF GTPase activator activity; zinc ion binding; regulation of ARF GTPase activity; positive regulation of GTPase activity; cytoplasm; nucleus
ENSMUSG00000017264	Exosc10	-0.265033	0.0186607	0.150649	0.235395	-0.118788	0.395239	95.284	98.1175	96.001	80.991	81.8853	82.3291	89.0996	99.7436	87.1449	p2, p3, p4, PM-Scl, PM/Scl-100, Pmscl2, RRP6	50912	uc008vut.2; uc012dpp.1; uc008vuv.2	protein_coding	exosome component 10 [Source:MGI Symbol;Acc:MGI:1355322]	EXOSOME COMPONENT 10 EC_3.1.13.- AUTOANTIGEN PM/SCL 2 POLYMYOSITIS/SCLERODERMA AUTOANTIGEN 2; UNKNOWN	GO:0008150; GO:0003674; GO:0004518; GO:0005575; GO:0005622; GO:0005623; GO:0005737; GO:0005634; GO:0005730; GO:0043226; GO:0043234; GO:0000166; GO:0000176; GO:0000178; GO:0008408; GO:0009048; GO:0071044; GO:0009056; GO:0034641; GO:0034655; GO:0016020; GO:0005515; GO:0044822; GO:0090503; GO:0000956; GO:0000184; GO:0071048; GO:0071035; GO:0071034; GO:0004532; GO:0000460; GO:0071028; GO:0035327; GO:…	biological_process; molecular_function; nuclease activity; cellular_component; intracellular; cell; cytoplasm; nucleus; nucleolus; organelle; protein complex; nucleotide binding; nuclear exosome (RNase complex); exosome (RNase complex); 3'-5' exonuclease activity; dosage compensation by inactivation of X chromosome; histone mRNA catabolic process; catabolic process; cellular nitrogen compound met…
ENSMUSG00000027303	Ptpra	-0.266939	0.035039	-0.313562	0.00195794	-0.590062	3.35899e-09	83.2572	92.7418	98.7022	76.8651	77.1828	77.29	59.9938	64.596	62.7574	Ptpa, Ptpalpha, Rptpalpha, Rptra, Rptralpha	19262	uc008mjd.2; uc008mjc.2	protein_coding	protein tyrosine phosphatase, receptor type, A [Source:MGI Symbol;Acc:MGI:97808]	RECEPTOR TYPE TYROSINE PHOSPHATASE PRECURSOR TYROSINE PHOSPHATASE R PTP EC_3.1.3.48	GO:0004725; GO:0006468; GO:0008286; GO:0035335; GO:0043235; GO:0005575; GO:0043234; GO:0006464; GO:0008150; GO:0007165; GO:0003674; GO:0016791; GO:0005515; GO:0016021; GO:0070062	protein tyrosine phosphatase activity; protein phosphorylation; insulin receptor signaling pathway; peptidyl-tyrosine dephosphorylation; receptor complex; cellular_component; protein complex; cellular protein modification process; biological_process; signal transduction; molecular_function; phosphatase activity; protein binding; integral component of membrane; extracellular vesicular exosome
[truncated: 233 more rows]
