# Supplementary material for: Virtual memory T cells develop and mediate bystander protective immunity in an IL-15-dependent manner
Source: Nat Commun. 2016 Apr 21;7:11291. doi: 10.1038/ncomms11291 (PMC4844673; doi:10.1038/ncomms11291)
Supplement: Supplementary Data 3 — A comparison of gene expression (RNAseq) between naive CD5hi and VM CD8+ T cells from unmaniupulated B6 mice. [file ncomms11291-s4.xlsx]

## Sheet: Hi v VM p
EnsemblID	Associated Gene Name	Lo-vs-Hi_log2FC	Lo-vs-Hi_padj	Hi-vs-VM_log2FC	Hi-vs-VM_padj	Lo-vs-VM_log2FC	Lo-vs-VM_padj	Lo_rep1_TPM	Lo_rep2_TPM	Lo_rep3_TPM	Hi_rep1_TPM	Hi_rep2_TPM	Hi_rep3_TPM	VM_rep1_TPM	VM_rep2_TPM	VM_rep3_TPM	Synonyms	EntrezGene ID	UCSC ID	Gene type	Description	Ensembl Family Description	GO Term Accession	GO Term Name
ENSMUSG00000033066	Gas7			5.60351	1.20211e-172	6.28371	3.15029e-139	0.018134	0.0157903	0.0559198	0.0982669	0.0883067	0	16.6724	14.5644	19.0442			uc033fwl.1; uc011xwo.2	protein_coding	growth arrest specific 7 [Source:MGI Symbol;Acc:MGI:1202388]	GROWTH ARREST SPECIFIC 7 GAS 7	GO:0001726; GO:0005884; GO:0008360; GO:0030041; GO:0030182; GO:0048812; GO:0051015; GO:0051017; GO:0007010; GO:0008150; GO:0022607; GO:0003674; GO:0008092; GO:0000902; GO:0030154; GO:0048856; GO:0006461; GO:0065003; GO:0005575; GO:0005622; GO:0005623; GO:0005856; GO:0043226; GO:0043234	ruffle; actin filament; regulation of cell shape; actin filament polymerization; neuron differentiation; neuron projection morphogenesis; actin filament binding; actin filament bundle assembly; cytoskeleton organization; biological_process; cellular component assembly; molecular_function; cytoskeletal protein binding; cell morphogenesis; cell differentiation; anatomical structure development; pro…
ENSMUSG00000054206	Gzmm	0.244521	0.508767	5.32792	1.71486e-247	6.11735	2.34019e-208	1.25753	1.21667	3.23153	3.40723	2.15465	5.35178	237.839	204.968	253.504	Lmet1, MMET-1	16904	uc007fzj.1; uc007fzk.1	protein_coding	granzyme M (lymphocyte met-ase 1) [Source:MGI Symbol;Acc:MGI:99549]	GRANZYME M PRECURSOR EC_3.4.21.- MET ASE NATURAL KILLER CELL GRANULAR PROTEASE	GO:0004175; GO:0004252; GO:0005515; GO:0006508; GO:0019835; GO:0008150; GO:0003674; GO:0008233; GO:0016020	endopeptidase activity; serine-type endopeptidase activity; protein binding; proteolysis; cytolysis; biological_process; molecular_function; peptidase activity; membrane
ENSMUSG00000049103	Ccr2			5.07594	6.53429e-121	5.49604	2.37256e-101	0.0643441	0.112056	0.0992089	0.0581127	0.0783336	0.0985805	17.1765	17.1373	26.4469			uc009shc.1; uc012hdh.1	protein_coding	chemokine (C-C motif) receptor 2 [Source:MGI Symbol;Acc:MGI:106185]	C C CHEMOKINE RECEPTOR TYPE 5 C C CKR 5 CC CKR 5 CCR 5 CCR5 CD195 ANTIGEN	GO:0008150; GO:0007165; GO:0005575; GO:0005622; GO:0005623; GO:0005737; GO:0006810; GO:0016192; GO:0003674; GO:0002376; GO:0040011; GO:0048870; GO:0048856; GO:0042592; GO:0050877; GO:0004871; GO:0005886; GO:0006950; GO:0005829; GO:0048646; GO:0001525; GO:0001974; GO:0002246; GO:0002548; GO:0002827; GO:0002829; GO:0005515; GO:0005887; GO:0006874; GO:0006954; GO:0006955; GO:0006959; GO:0006968; GO:…	biological_process; signal transduction; cellular_component; intracellular; cell; cytoplasm; transport; vesicle-mediated transport; molecular_function; immune system process; locomotion; cell motility; anatomical structure development; homeostatic process; neurological system process; signal transducer activity; plasma membrane; response to stress; cytosol; anatomical structure formation involved…
ENSMUSG00000035042	Ccl5	2.05051	4.69821e-37	5.07231	0	7.66612	0	7.71285	7.0891	9.24937	55.7272	59.4685	66.6332	2056.07	2375.31	2487.41	MuRantes, RANTES, Scya5, SISd, TCP228	20304	uc007kpi.2	protein_coding	chemokine (C-C motif) ligand 5 [Source:MGI Symbol;Acc:MGI:98262]	C C MOTIF CHEMOKINE 5 PRECURSOR SIS DELTA SMALL INDUCIBLE CYTOKINE A5 T CELL SPECIFIC RANTES	GO:0008150; GO:0007165; GO:0006461; GO:0022607; GO:0065003; GO:0002376; GO:0040011; GO:0048870; GO:0003674; GO:0030234; GO:0007267; GO:0007155; GO:0006950; GO:0005575; GO:0005622; GO:0005623; GO:0005737; GO:0005576; GO:0005615; GO:0002230; GO:0006954; GO:0006955; GO:0007159; GO:0007186; GO:0008009; GO:0010759; GO:0010820; GO:0014068; GO:0014911; GO:0030298; GO:0031328; GO:0031584; GO:0031726; GO:…	biological_process; signal transduction; protein complex assembly; cellular component assembly; macromolecular complex assembly; immune system process; locomotion; cell motility; molecular_function; enzyme regulator activity; cell-cell signaling; cell adhesion; response to stress; cellular_component; intracellular; cell; cytoplasm; extracellular region; extracellular space; positive regulation of…
ENSMUSG00000025461	Cd163l1			4.94879	7.42234e-119	5.36397	1.2587e-98	0.357283	0.0518509	0.0918127	0	0.144988	0.456156	28.753	29.0898	35.5808	B430307C05, E430002D04Rik, Scart1	244233	uc009khk.1	protein_coding	CD163 molecule-like 1 [Source:MGI Symbol;Acc:MGI:2443796]	PRECURSOR	GO:0003674; GO:0005044; GO:0005886; GO:0006898; GO:0008150; GO:0006810; GO:0016192; GO:0005575; GO:0005623	molecular_function; scavenger receptor activity; plasma membrane; receptor-mediated endocytosis; biological_process; transport; vesicle-mediated transport; cellular_component; cell
ENSMUSG00000020120	Plek	0.640555	0.00247953	4.91237	3.67173e-125	7.2864	1.368e-289	0.320939	0.558917	0.212074	2.40168	1.11633	1.96682	140.858	138.182	166.697	2010300B13Rik	56193	uc007ibv.2; uc007ibw.2	protein_coding	pleckstrin [Source:MGI Symbol;Acc:MGI:1860485]	PLECKSTRIN; UNKNOWN	GO:0035556; GO:0007165; GO:0008150; GO:0006950; GO:0007155; GO:0006810; GO:0016192; GO:0006904; GO:0010572; GO:0030836; GO:0033625; GO:0070493; GO:0070527; GO:0070528; GO:0070560; GO:0016020; GO:0005737; GO:0005515; GO:0042803; GO:0030030; GO:0002576; GO:0030866; GO:0046488; GO:0031532; GO:0043325; GO:0007229; GO:0060305; GO:0032233; GO:0030845; GO:0010925; GO:0010920; GO:0005080; GO:0002244; GO:…	intracellular signal transduction; signal transduction; biological_process; response to stress; cell adhesion; transport; vesicle-mediated transport; vesicle docking involved in exocytosis; positive regulation of platelet activation; positive regulation of actin filament depolymerization; positive regulation of integrin activation; thrombin receptor signaling pathway; platelet aggregation; protei…
ENSMUSG00000015133	Lrrk1			4.90801	9.17056e-137	5.37948	3.05883e-116	0.173438	0.1699	0.0334269	0.195802	0.105573	0.265722	15.5238	12.7749	17.5077	AW319595, C230002E15Rik, D130026O16Rik, mKIAA1790	233328; 102641899	uc009hhd.1; uc009hhf.1	protein_coding	leucine-rich repeat kinase 1 [Source:MGI Symbol;Acc:MGI:2142227]	LEUCINE RICH REPEAT SERINE/THREONINE KINASE 1 EC_2.7.11.1	GO:0008150; GO:0003674; GO:0043167; GO:0042592; GO:0002376; GO:0030154; GO:0048856; GO:0007165; GO:0006464; GO:0016301; GO:0004674; GO:0005515; GO:0005524; GO:0005525; GO:0006468; GO:0007264; GO:0036035; GO:0045453; GO:0046872; GO:0050731; GO:0050732; GO:1902533; GO:0005739; GO:0042802; GO:0005737; GO:0004672	biological_process; molecular_function; ion binding; homeostatic process; immune system process; cell differentiation; anatomical structure development; signal transduction; cellular protein modification process; kinase activity; protein serine/threonine kinase activity; protein binding; ATP binding; GTP binding; protein phosphorylation; small GTPase mediated signal transduction; osteoclast devel…
ENSMUSG00000061769	Klra6			4.84244	5.99256e-107	5.55045	7.13101e-91	0	0	0	0.665797	0.149578	0	81.0317	72.2294	98.1087	Ly49f	16637; 93971	uc009ehe.1	protein_coding	killer cell lectin-like receptor, subfamily A, member 6 [Source:MGI Symbol;Acc:MGI:101902]	KILLER CELL LECTIN RECEPTOR LYMPHOCYTE ANTIGEN LY T CELL SURFACE GLYCOPROTEIN LY	GO:0005575; GO:0007155; GO:0008150; GO:0005623; GO:0005886; GO:0016021; GO:0030246; GO:0003674	cellular_component; cell adhesion; biological_process; cell; plasma membrane; integral component of membrane; carbohydrate binding; molecular_function
ENSMUSG00000030167	Klrc1			4.82879	1.18091e-103	5.36716	1.05418e-86	0	0.180537	0	0.0936276	0.0841376	0.158827	44.1152	37.6248	51.8074	CD159a, NKG2A, NKG2B	16641	uc009ego.2; uc009egp.2; uc012etq.2	protein_coding	killer cell lectin-like receptor subfamily C, member 1 [Source:MGI Symbol;Acc:MGI:1336161]	NATURAL KILLER CELL {ECO: |EMBL:	GO:0009897; GO:0030246; GO:0003674; GO:0005575; GO:0005623; GO:0005886	external side of plasma membrane; carbohydrate binding; molecular_function; cellular_component; cell; plasma membrane
ENSMUSG00000079227	Ccr5			4.63573	1.36095e-156	5.80777	4.84261e-135	0.27764	0.38681	0	1.30391	0.721076	1.02088	46.126	41.839	48.7635	AM4-7, CD195, Cmkbr5	12774	uc009shd.2	protein_coding	chemokine (C-C motif) receptor 5 [Source:MGI Symbol;Acc:MGI:107182]	C C CHEMOKINE RECEPTOR TYPE 5 C C CKR 5 CC CKR 5 CCR 5 CCR5 CD195 ANTIGEN; UNKNOWN	GO:0006935; GO:0006952; GO:0007186; GO:0009897; GO:0009986; GO:0016021; GO:0016493; GO:0070098; GO:0007165; GO:0008150; GO:0003674; GO:0004871; GO:0005575; GO:0005623; GO:0005886; GO:0006950; GO:0040011; GO:0002376; GO:0006954; GO:0006955; GO:0019957; GO:2000110	chemotaxis; defense response; G-protein coupled receptor signaling pathway; external side of plasma membrane; cell surface; integral component of membrane; C-C chemokine receptor activity; chemokine-mediated signaling pathway; signal transduction; biological_process; molecular_function; signal transducer activity; cellular_component; cell; plasma membrane; response to stress; locomotion; immune s…
ENSMUSG00000051354	Samd3	0.949454	2.76201e-07	4.51995	1.46516e-202	6.72313	3.9249e-176	0.115743	0.25196	0	2.40429	2.86513	2.12794	73.336	78.9839	97.5566	Gm623	268288	uc007ery.1; uc011xbx.1	protein_coding	sterile alpha motif domain containing 3 [Source:MGI Symbol;Acc:MGI:2685469]	STERILE ALPHA MOTIF DOMAIN CONTAINING 3 SAM DOMAIN CONTAINING 3	GO:0003674; GO:0005575; GO:0008150	molecular_function; cellular_component; biological_process
ENSMUSG00000067599	Klra7			4.51469	3.76122e-96	5.34405	1.99366e-84	0	0	0.250689	0.734218	0.659798	0.249101	62.8067	58.1124	73.8937	LGL-1, Ly-49G.1, Ly-49G.2, Ly-49G.3, Ly49g, Ly49G.4, Ly49g1, Ly49g2	16638	uc009ehx.2; uc009ehz.2; uc009eia.2	protein_coding	killer cell lectin-like receptor, subfamily A, member 7 [Source:MGI Symbol;Acc:MGI:101901]	KILLER CELL LECTIN RECEPTOR LYMPHOCYTE ANTIGEN LY T CELL SURFACE GLYCOPROTEIN LY	GO:0005886; GO:0007155; GO:0009897; GO:0016021; GO:0030246; GO:0003674; GO:0005575; GO:0005623; GO:0008150	plasma membrane; cell adhesion; external side of plasma membrane; integral component of membrane; carbohydrate binding; molecular_function; cellular_component; cell; biological_process
ENSMUSG00000001025	S100a6			4.39512	1.83204e-103	4.97553	4.01827e-90	0.858175	0.996346	3.08741	2.3252	1.62518	3.50612	131.838	120.401	153.316	2A9, 5B10, Cacy, CALCYCLIN, PRA	20200	uc008qdb.1	protein_coding	S100 calcium binding protein A6 (calcyclin) [Source:MGI Symbol;Acc:MGI:1339467]	S100 A6 CALCYCLIN S100 CALCIUM BINDING A6	GO:0003674; GO:0043167; GO:0005575; GO:0005622; GO:0005623; GO:0005737; GO:0005829; GO:0005509; GO:0005515; GO:0008270; GO:0031234; GO:0005886; GO:0070062; GO:0005634; GO:0042803; GO:0048471; GO:0001726; GO:0048306; GO:0005523; GO:0044548; GO:0034220; GO:0015075	molecular_function; ion binding; cellular_component; intracellular; cell; cytoplasm; cytosol; calcium ion binding; protein binding; zinc ion binding; extrinsic component of cytoplasmic side of plasma membrane; plasma membrane; extracellular vesicular exosome; nucleus; protein homodimerization activity; perinuclear region of cytoplasm; ruffle; calcium-dependent protein binding; tropomyosin binding…
ENSMUSG00000030577	Cd22			4.31484	3.94996e-89	4.79474	4.80776e-78	0.206212	0.251384	0	0.297986	0.0334728	0.379121	14.7982	14.6839	18.2958			uc009ggw.2; uc009ggs.2; uc009ggr.2; uc009ggv.2	protein_coding	CD22 antigen [Source:MGI Symbol;Acc:MGI:88322]	B CELL RECEPTOR CD22 PRECURSOR SIALIC ACID BINDING IG LECTIN 2 SIGLEC 2 CD22 ANTIGEN; UNKNOWN	GO:0005887; GO:0007166; GO:0009897; GO:0015026; GO:0003674; GO:0004871; GO:0005575; GO:0005623; GO:0005886; GO:0007165; GO:0008150; GO:0070062	integral component of plasma membrane; cell surface receptor signaling pathway; external side of plasma membrane; coreceptor activity; molecular_function; signal transducer activity; cellular_component; cell; plasma membrane; signal transduction; biological_process; extracellular vesicular exosome
ENSMUSG00000030178	Klra13-ps			4.22877	2.803e-71	4.76225	5.97597e-61	0	0	0	0	0	0	62.8981	59.9545	58.6584			uc009eii.1	transcribed_unprocessed_pseudogene	killer cell lectin-like receptor subfamily A, member 13, pseudogene [Source:MGI Symbol;Acc:MGI:1321090]
ENSMUSG00000054672	5830411N06Rik			4.18127	1.87144e-83	4.7701	5.19356e-75	0.259234	0.180583	0.15988	0.421431	0.168318	0.397167	16.1607	19.7472	23.3755	Scart2	244234	uc009khl.1; uc012fwi.1; uc012fwj.1	protein_coding	RIKEN cDNA 5830411N06 gene [Source:MGI Symbol;Acc:MGI:2443685]	PRECURSOR	GO:0002365; GO:0003674; GO:0005044; GO:0006898; GO:0009897; GO:0032620; GO:0008150; GO:0005575; GO:0005623; GO:0005886; GO:0006810; GO:0016192; GO:0002376; GO:0030154; GO:0048856	gamma-delta T cell lineage commitment; molecular_function; scavenger receptor activity; receptor-mediated endocytosis; external side of plasma membrane; interleukin-17 production; biological_process; cellular_component; cell; plasma membrane; transport; vesicle-mediated transport; immune system process; cell differentiation; anatomical structure development
ENSMUSG00000029822	Osbpl3			4.12934	6.3996e-75	5.06623	7.8377e-72	0.0227946	0	0	0.185284	0.0555012	0.0349233	6.65768	6.9204	10.4835	1200014M06Rik, 6720421I08Rik, A530055M08, ORP3, OSBP3	71720	uc009bwz.2; uc009bxa.1; uc009bwy.2; uc009bxb.1	protein_coding	oxysterol binding protein-like 3 [Source:MGI Symbol;Acc:MGI:1918970]	OXYSTEROL BINDING RELATED ORP OSBP RELATED	GO:0008150; GO:0006869; GO:0006810; GO:0016020; GO:0005829; GO:0005515; GO:0005886; GO:0031965; GO:0015485; GO:0097038	biological_process; lipid transport; transport; membrane; cytosol; protein binding; plasma membrane; nuclear membrane; cholesterol binding; perinuclear endoplasmic reticulum
ENSMUSG00000050241	Klre1			4.11387	8.05476e-76	4.73587	1.18038e-67	0.157848	0.137447	0.973511	0.427684	0.512445	1.20918	50.1928	41.6053	58.0198	Klre-1, NKG2I	243655	uc009egb.1	protein_coding	killer cell lectin-like receptor family E member 1 [Source:MGI Symbol;Acc:MGI:2662547]	KLRE1 SPLICE VARIANT {ECO: |EMBL: 1}KILLER CELL LECTIN RECEPTOR FAMILY E MEMBER 1 {ECO: |EMBL:	GO:0002223; GO:0004888; GO:0005887; GO:0009897; GO:0030101; GO:0030246; GO:0032729; GO:0045954; GO:0046983; GO:0003674; GO:0008150; GO:0002376; GO:0005575; GO:0005623; GO:0005886; GO:0004871; GO:0007165; GO:0009986; GO:0042803; GO:0019903; GO:0002859	stimulatory C-type lectin receptor signaling pathway; transmembrane signaling receptor activity; integral component of plasma membrane; external side of plasma membrane; natural killer cell activation; carbohydrate binding; positive regulation of interferon-gamma production; positive regulation of natural killer cell mediated cytotoxicity; protein dimerization activity; molecular_function; biolog…
ENSMUSG00000044258	Ctla2a	0.175412	0.708496	4.05286	5.74285e-304	4.32458	4.06143e-262	14.231	18.7833	15.475	20.9704	18.4801	19.9671	370.603	357.011	423.948	Ctla-2a	13024	uc007qvx.2	protein_coding	cytotoxic T lymphocyte-associated protein 2 alpha [Source:MGI Symbol;Acc:MGI:88554]	CTLA 2 CYTOTOXIC T LYMPHOCYTE ASSOCIATED 2	GO:0008150; GO:0005575; GO:0005623; GO:0003674; GO:0008233; GO:0005576; GO:0006508; GO:0008234; GO:0010955; GO:0030425; GO:0045589; GO:0050728	biological_process; cellular_component; cell; molecular_function; peptidase activity; extracellular region; proteolysis; cysteine-type peptidase activity; negative regulation of protein processing; dendrite; regulation of regulatory T cell differentiation; negative regulation of inflammatory response
ENSMUSG00000043753	Dmrta1			3.98282	1.63671e-87	5.37985	5.17407e-90	0.0980811	0.0427022	0	0.265747	0.557226	1.20215	19.2904	23.5511	21.5775	Dmrt4	242523	uc008tol.1	protein_coding	doublesex and mab-3 related transcription factor like family A1 [Source:MGI Symbol;Acc:MGI:2653627]	DOUBLESEX AND MAB 3 RELATED TRANSCRIPTION FACTOR A1	GO:0003674; GO:0043167; GO:0003677; GO:0008150; GO:0009058; GO:0034641; GO:0005575; GO:0005622; GO:0005623; GO:0005634; GO:0043226; GO:0001071; GO:0000003; GO:0048856; GO:0001541; GO:0003700; GO:0006351; GO:0006355; GO:0042803; GO:0043565; GO:0046872; GO:0060179	molecular_function; ion binding; DNA binding; biological_process; biosynthetic process; cellular nitrogen compound metabolic process; cellular_component; intracellular; cell; nucleus; organelle; nucleic acid binding transcription factor activity; reproduction; anatomical structure development; ovarian follicle development; sequence-specific DNA binding transcription factor activity; transcription…
ENSMUSG00000067591	Klra3			3.96736	6.3996e-75	5.06586	9.08377e-72	0	0	0	0.900277	0.943864	1.27267	52.0455	50.2092	48.1309			uc009eik.2	protein_coding	killer cell lectin-like receptor, subfamily A, member 3 [Source:MGI Symbol;Acc:MGI:101905]	KILLER CELL LECTIN RECEPTOR LYMPHOCYTE ANTIGEN LY T CELL SURFACE GLYCOPROTEIN LY	GO:0005575; GO:0007155; GO:0008150; GO:0016021; GO:0030246; GO:0003674	cellular_component; cell adhesion; biological_process; integral component of membrane; carbohydrate binding; molecular_function
ENSMUSG00000079853	Klra1			3.80394	4.44056e-54	4.37306	2.79637e-48	0	0	0	0	0	0	17.6781	22.2171	29.3621	A1, Klra22, Ly49a, Ly49o<129>, Ly49v	16627; 27423; 93969	uc009ein.1	protein_coding	killer cell lectin-like receptor, subfamily A, member 1 [Source:MGI Symbol;Acc:MGI:101907]	KILLER CELL LECTIN RECEPTOR LYMPHOCYTE ANTIGEN LY T CELL SURFACE GLYCOPROTEIN LY	GO:0030246; GO:0003674	carbohydrate binding; molecular_function
ENSMUSG00000025017	Pik3ap1	0.0651155	0.913669	3.75313	3.2049e-74	2.32918	1.0708e-11	0.31461	0.479408	1.81905	0.781388	0.957528	1.56653	30.3208	25.1812	38.4518	1810044J04Rik, BCAP	83490	uc008hlu.1	protein_coding	phosphoinositide-3-kinase adaptor protein 1 [Source:MGI Symbol;Acc:MGI:1933177]	PHOSPHOINOSITIDE 3 KINASE ADAPTER 1 B CELL ADAPTER PHOSPHOINOSITIDE 3 KINASE B CELL PHOSPHOINOSITIDE 3 KINASE ADAPTER 1	GO:0003674; GO:0002376; GO:0007165; GO:0008150; GO:0005575; GO:0005623; GO:0005886; GO:0005622; GO:0005737; GO:0005829; GO:0005515; GO:0014068; GO:0016020; GO:0034122; GO:0034123; GO:0034134; GO:0034142; GO:0034154; GO:0034162; GO:0036312; GO:0042802; GO:0050727	molecular_function; immune system process; signal transduction; biological_process; cellular_component; cell; plasma membrane; intracellular; cytoplasm; cytosol; protein binding; positive regulation of phosphatidylinositol 3-kinase signaling; membrane; negative regulation of toll-like receptor signaling pathway; positive regulation of toll-like receptor signaling pathway; toll-like receptor 2 sig…
ENSMUSG00000030247	Kcnj8			3.65983	2.82347e-60	4.60405	2.41268e-59	0	0.245557	0	0.424491	0.686637	0.576074	23.3223	24.3877	21.1056	AI448900, gnite, Kir6.1, slmbr, sltr	16523	uc009epk.1	protein_coding	potassium inwardly-rectifying channel, subfamily J, member 8 [Source:MGI Symbol;Acc:MGI:1100508]	ATP SENSITIVE INWARD RECTIFIER POTASSIUM CHANNEL 11 INWARD RECTIFIER K + CHANNEL KIR6 2 POTASSIUM CHANNEL INWARDLY RECTIFYING SUBFAMILY J MEMBER 11	GO:0008150; GO:0005575; GO:0005622; GO:0005623; GO:0005737; GO:0043226; GO:0048856; GO:0007507; GO:0030016; GO:0032496; GO:0034765; GO:0043330; GO:0051607; GO:0002376; GO:0006950; GO:0005515; GO:0042383; GO:0043231; GO:0016020; GO:0005739; GO:0009268; GO:0042311; GO:0001822; GO:0008282; GO:0015272; GO:0017098; GO:0010107; GO:0005524	biological_process; cellular_component; intracellular; cell; cytoplasm; organelle; anatomical structure development; heart development; myofibril; response to lipopolysaccharide; regulation of ion transmembrane transport; response to exogenous dsRNA; defense response to virus; immune system process; response to stress; protein binding; sarcolemma; intracellular membrane-bounded organelle; membran…
ENSMUSG00000030149	Klrk1	0.0478823	0.952384	3.57792	1.5015e-76	3.8959	2.01144e-69	1.00028	0.705091	1.02818	0.989443	1.00513	1.09465	23.4859	16.7617	25.2702	D6H12S2489E, NKG2-D, Nkg2d	27007	uc009egg.2; uc009egf.2; uc009egh.2	protein_coding	killer cell lectin-like receptor subfamily K, member 1 [Source:MGI Symbol;Acc:MGI:1196250]	NKG2 D TYPE II INTEGRAL MEMBRANE KILLER CELL LECTIN RECEPTOR SUBFAMILY K MEMBER 1 NK CELL RECEPTOR D NKG2 D ACTIVATING NK RECEPTOR CD314 ANTIGEN	GO:0002223; GO:0005515; GO:0005886; GO:0009897; GO:0009986; GO:0016021; GO:0019900; GO:0030101; GO:0030154; GO:0030246; GO:0032394; GO:0032729; GO:0042288; GO:0042803; GO:0045087; GO:0045429; GO:0045954; GO:0050830; GO:0071222; GO:0008150; GO:0006950; GO:0002376; GO:0003674; GO:0004871; GO:0019899; GO:0005575; GO:0005623; GO:0007165	stimulatory C-type lectin receptor signaling pathway; protein binding; plasma membrane; external side of plasma membrane; cell surface; integral component of membrane; kinase binding; natural killer cell activation; cell differentiation; carbohydrate binding; MHC class Ib receptor activity; positive regulation of interferon-gamma production; MHC class I protein binding; protein homodimerization a…
ENSMUSG00000030789	Itgax			3.54271	3.66935e-60	4.75776	3.76688e-66	0.101694	0.177101	0	0.596995	0.577752	0.701116	16.2083	12.9811	23.3851	AI449405, Cd11c, Cr4, N418	16411	uc009jyc.1	protein_coding	integrin alpha X [Source:MGI Symbol;Acc:MGI:96609]	INTEGRIN ALPHA PRECURSOR CD11 ANTIGEN FAMILY MEMBER GLYCOPROTEIN ALPHA LEUKOCYTE ANTIGEN	GO:0003674; GO:0043167; GO:0005575; GO:0005623; GO:0005886; GO:0043234; GO:0007165; GO:0008150; GO:0007155; GO:0007229; GO:0008305; GO:0009897; GO:0046872; GO:0051607; GO:0002376; GO:0006950	molecular_function; ion binding; cellular_component; cell; plasma membrane; protein complex; signal transduction; biological_process; cell adhesion; integrin-mediated signaling pathway; integrin complex; external side of plasma membrane; metal ion binding; defense response to virus; immune system process; response to stress
ENSMUSG00000001444	Tbx21	1.45883	9.7051e-15	3.40897	1.738e-190	5.91141	4.05776e-213	1.81868	0.647845	1.2746	11.9458	10.3995	8.23244	125.657	134.842	123.938	Tbet, Tblym, TBT1	57765	uc007ldr.2	protein_coding	T-box 21 [Source:MGI Symbol;Acc:MGI:1888984]	T BOX BRAIN T BRAIN TBR	GO:0008150; GO:0005575; GO:0005623; GO:0002376; GO:0030154; GO:0048856; GO:0009058; GO:0034641; GO:0005622; GO:0005634; GO:0043226; GO:0003674; GO:0001071; GO:0003700; GO:0005515; GO:0006351; GO:0030217; GO:0043025; GO:0045893; GO:0048304; GO:0050776; GO:0071310; GO:0072676; GO:0040011; GO:0048870; GO:0009615; GO:0044212	biological_process; cellular_component; cell; immune system process; cell differentiation; anatomical structure development; biosynthetic process; cellular nitrogen compound metabolic process; intracellular; nucleus; organelle; molecular_function; nucleic acid binding transcription factor activity; sequence-specific DNA binding transcription factor activity; protein binding; transcription, DNA-te…
ENSMUSG00000032380	Dapk2			3.32645	1.75961e-43	3.62929	1.84697e-37	0.234255	0.305968	0.180593	0.158676	0.190124	0.269174	8.69037	9.53646	11.2402		13143	uc009qen.2	protein_coding	death-associated protein kinase 2 [Source:MGI Symbol;Acc:MGI:1341297]	DEATH ASSOCIATED KINASE DAP KINASE EC_2.7.11.1 DAP KINASE; UNKNOWN	GO:0008150; GO:0007165; GO:0005575; GO:0005622; GO:0005623; GO:0005737; GO:0043226; GO:0006464; GO:0003674; GO:0043167; GO:0016301; GO:0004683; GO:0005516; GO:0005524; GO:0006468; GO:0031410; GO:0035556; GO:0042981; GO:2001242; GO:0042802; GO:0005515; GO:0043276	biological_process; signal transduction; cellular_component; intracellular; cell; cytoplasm; organelle; cellular protein modification process; molecular_function; ion binding; kinase activity; calmodulin-dependent protein kinase activity; calmodulin binding; ATP binding; protein phosphorylation; cytoplasmic vesicle; intracellular signal transduction; regulation of apoptotic process; regulation of…
ENSMUSG00000026068	Il18rap	1.58755	7.08082e-18	3.28469	1.08712e-222	4.23951	4.18532e-46	1.30984	0.47744	0.516637	5.47478	6.35378	5.64701	61.9678	68.4355	61.6091	AcPL, IL-18R-beta, IL-18RAcP, IL-18Rbeta, IL-1RAcPL	16174	uc007auk.2; uc007aui.1	protein_coding	interleukin 18 receptor accessory protein [Source:MGI Symbol;Acc:MGI:1338888]	INTERLEUKIN 18 RECEPTOR ACCESSORY PRECURSOR IL 18 RECEPTOR ACCESSORY IL 18RACP ACCESSORY ACPL CD218 ANTIGEN FAMILY MEMBER B IL 1R ACCESSORY IL 1RACPL INTERLEUKIN 18 RECEPTOR ACCESSORY INTERLEUKIN 18 RECEPTOR BETA IL 18R BETA IL 18RBETA CD218B ANTIGEN	GO:0005575; GO:0003674; GO:0004871; GO:0004908; GO:0016021; GO:0019221; GO:0007165; GO:0008150	cellular_component; molecular_function; signal transducer activity; interleukin-1 receptor activity; integral component of membrane; cytokine-mediated signaling pathway; signal transduction; biological_process
ENSMUSG00000005087	Cd44	1.25442	1.66713e-19	3.2569	1.6326e-299	4.72256	0	3.91562	4.28174	4.02485	12.7475	11.6279	11.4865	118.349	118.5	137.017	AU023126, AW121933, AW146109, HERMES, Ly-24, Pgp-1	12505	uc008lie.2; uc008lif.2; uc008lig.2; uc008lij.2; uc008lii.2; uc008lih.2	protein_coding	CD44 antigen [Source:MGI Symbol;Acc:MGI:88338]	CD44 ANTIGEN PRECURSOR EXTRACELLULAR MATRIX RECEPTOR III ECMR III GP90 LYMPHOCYTE HOMING/ADHESION RECEPTOR HUTCH I HERMES ANTIGEN HYALURONATE RECEPTOR PHAGOCYTIC GLYCOPROTEIN 1 PGP 1 PHAGOCYTIC GLYCOPROTEIN I PGP I CD44 ANTIGEN	GO:0001658; GO:0002246; GO:0005540; GO:0005886; GO:0007155; GO:0009897; GO:0009986; GO:0010628; GO:0016055; GO:0016323; GO:0060442; GO:0008150; GO:0048856; GO:0005575; GO:0005623; GO:0007165; GO:0003674; GO:0006950; GO:0005794; GO:0070062; GO:0005737; GO:0005515; GO:0043066; GO:0050731; GO:0033138; GO:0005925; GO:0043154; GO:0004415; GO:0004888; GO:1900625; GO:0070487; GO:0034116; GO:0051216; GO:…	branching involved in ureteric bud morphogenesis; wound healing involved in inflammatory response; hyaluronic acid binding; plasma membrane; cell adhesion; external side of plasma membrane; cell surface; positive regulation of gene expression; Wnt signaling pathway; basolateral plasma membrane; branching involved in prostate gland morphogenesis; biological_process; anatomical structure developmen…
ENSMUSG00000050232	Cxcr3	2.74755	1.2277e-63	3.21764	1.24535e-224	6.87349	0	3.80221	2.06924	1.83201	46.3588	40.5991	58.6171	466.076	471.248	548.184	Cd183, Cmkar3	12766	uc009tye.1	protein_coding	chemokine (C-X-C motif) receptor 3 [Source:MGI Symbol;Acc:MGI:1277207]	C X C CHEMOKINE RECEPTOR TYPE CXC CXCR HIGH AFFINITY INTERLEUKIN 8 RECEPTOR IL 8R ANTIGEN	GO:0008150; GO:0003674; GO:0005575; GO:0005623; GO:0005886; GO:0007165; GO:0006950; GO:0048646; GO:0048856; GO:0001525; GO:0002685; GO:0004872; GO:0006954; GO:0007186; GO:0008284; GO:0009897; GO:0009986; GO:0016021; GO:0019958; GO:0045766; GO:0050921; GO:0051281; GO:0071954; GO:1900118; GO:0016525; GO:0045944; GO:0007166; GO:1900119; GO:0019956; GO:0043950; GO:0030816; GO:0001937; GO:0007204; GO:…	biological_process; molecular_function; cellular_component; cell; plasma membrane; signal transduction; response to stress; anatomical structure formation involved in morphogenesis; anatomical structure development; angiogenesis; regulation of leukocyte migration; receptor activity; inflammatory response; G-protein coupled receptor signaling pathway; positive regulation of cell proliferation; ext…
ENSMUSG00000047880	Cxcr5	0.575631	0.0040529	3.17312	1.30244e-178	3.94283	1.49252e-197	7.79297	6.65892	8.19754	13.4845	13.4773	12.3858	118.311	140.709	148.095	Blr1, CXC-R5, CXCR-5, Gpcr6, MDR15	12145	uc009pdx.1	protein_coding	chemokine (C-X-C motif) receptor 5 [Source:MGI Symbol;Acc:MGI:103567]	C X C CHEMOKINE RECEPTOR TYPE CXC CXCR HIGH AFFINITY INTERLEUKIN 8 RECEPTOR IL 8R ANTIGEN	GO:0002376; GO:0008150; GO:0048856; GO:0003674; GO:0004871; GO:0005575; GO:0005623; GO:0005886; GO:0007165; GO:0040011; GO:0006935; GO:0006955; GO:0007186; GO:0009897; GO:0016021; GO:0016494; GO:0042113; GO:0048535; GO:0070098; GO:0005515; GO:0032467	immune system process; biological_process; anatomical structure development; molecular_function; signal transducer activity; cellular_component; cell; plasma membrane; signal transduction; locomotion; chemotaxis; immune response; G-protein coupled receptor signaling pathway; external side of plasma membrane; integral component of membrane; C-X-C chemokine receptor activity; B cell activation; lym…
ENSMUSG00000020303	Stc2			3.15578	1.37601e-37	4.01522	2.82134e-39	0	0	0	0.14358	0.0322568	0.182674	5.39842	5.26527	6.18888	AW125853, mustc2, Stc2l	20856	uc007iik.1	protein_coding	stanniocalcin 2 [Source:MGI Symbol;Acc:MGI:1316731]	STANNIOCALCIN 2 STC 2	GO:0008150; GO:0042592; GO:0006950; GO:0007165; GO:0005575; GO:0005622; GO:0005623; GO:0005737; GO:0005794; GO:0043226; GO:0005783; GO:0003674; GO:0005179; GO:0005515; GO:0006874; GO:0006979; GO:0030968; GO:0034976; GO:0040015; GO:0055074; GO:2001256; GO:0020037; GO:0005615; GO:0042803; GO:0048471; GO:0010629; GO:0019899; GO:0046885; GO:0071456; GO:0043434; GO:0033280; GO:0007566; GO:0046697	biological_process; homeostatic process; response to stress; signal transduction; cellular_component; intracellular; cell; cytoplasm; Golgi apparatus; organelle; endoplasmic reticulum; molecular_function; hormone activity; protein binding; cellular calcium ion homeostasis; response to oxidative stress; endoplasmic reticulum unfolded protein response; response to endoplasmic reticulum stress; nega…
ENSMUSG00000032666	1700025G04Rik	0.266766	0.439985	3.14004	1.82137e-174	3.53277	3.87203e-175	1.90182	1.82314	1.80244	2.33221	2.57729	2.40585	23.7131	24.5114	25.432	2610510E02Rik, 2900042O04Rik, ENSMUSG00000073540	69399	uc007cze.2	protein_coding	RIKEN cDNA 1700025G04 gene [Source:MGI Symbol;Acc:MGI:1916649]	UNCHARACTERIZED; UNKNOWN	GO:0005575; GO:0003674; GO:0008150	cellular_component; molecular_function; biological_process
ENSMUSG00000074923	Pak6			3.12976	1.88209e-36	3.82034	1.92727e-36	0.0394696	0.0343683	0.0608561	0.178236	0.032034	0.120941	5.20618	4.84762	7.36106			uc008lsf.2; uc008lsg.2	protein_coding	p21 protein (Cdc42/Rac)-activated kinase 6 [Source:MGI Symbol;Acc:MGI:2679420]	SERINE/THREONINE KINASE PAK EC_2.7.11.1 P21 ACTIVATED KINASE PAK	GO:0008150; GO:0050877; GO:0006464; GO:0005575; GO:0005622; GO:0005623; GO:0005737; GO:0005634; GO:0043226; GO:0003674; GO:0043167; GO:0016301; GO:0004674; GO:0005524; GO:0006468; GO:0007612; GO:0007613; GO:0007626	biological_process; neurological system process; cellular protein modification process; cellular_component; intracellular; cell; cytoplasm; nucleus; organelle; molecular_function; ion binding; kinase activity; protein serine/threonine kinase activity; ATP binding; protein phosphorylation; learning; memory; locomotory behavior
ENSMUSG00000038179	Slamf7	0.641387	0.00516569	3.04209	6.96754e-97	4.07515	2.67528e-119	1.7076	1.72167	2.07857	4.50493	3.35536	4.19966	37.1517	36.8974	49.3078	19A, 19A24, 4930560D03Rik, CRACC, CS1	75345	uc007dox.1; uc007dov.1; uc007doy.1; uc007dow.1	protein_coding	SLAM family member 7 [Source:MGI Symbol;Acc:MGI:1922595]	SLAM FAMILY MEMBER 7 PRECURSOR LY9 CD319 ANTIGEN	GO:0004872; GO:0005515; GO:0005886; GO:0009897; GO:0016021; GO:0032814; GO:0008150; GO:0005575; GO:0005623; GO:0003674	receptor activity; protein binding; plasma membrane; external side of plasma membrane; integral component of membrane; regulation of natural killer cell activation; biological_process; cellular_component; cell; molecular_function
ENSMUSG00000032204	Aqp9	0.289827	0.375933	3.03656	6.3026e-51	4.04333	5.8037e-69	0.496442	0.82133	0.535807	0.582873	1.65196	1.90148	20.931	16.7161	18.8768	1700020I22Rik, AI266899, AQP-9	64008	uc009qov.2; uc009qow.1; uc009qou.2	protein_coding	aquaporin 9 [Source:MGI Symbol;Acc:MGI:1891066]	AQUAPORIN AQP AQUAGLYCEROPORIN	GO:0006810; GO:0008150; GO:0005575; GO:0005623; GO:0005886; GO:0005887; GO:0006833; GO:0015250; GO:0003674; GO:0022857; GO:0043231; GO:0010033; GO:0072531; GO:0071320; GO:0046689; GO:0015855; GO:0015837; GO:0015791; GO:0006863; GO:0005350; GO:0005345; GO:0015254; GO:0016323; GO:0015722	transport; biological_process; cellular_component; cell; plasma membrane; integral component of plasma membrane; water transport; water channel activity; molecular_function; transmembrane transporter activity; intracellular membrane-bounded organelle; response to organic substance; pyrimidine-containing compound transmembrane transport; cellular response to cAMP; response to mercury ion; pyrimidi…
ENSMUSG00000039153	Runx2	0.872044	2.92971e-05	2.98094	6.25855e-89	4.68472	4.40565e-138	0.768056	0.385059	0.394742	2.75367	1.41673	1.96121	19.5346	20.1062	20.9026	AML3, Cbf, Cbfa-1, Cbfa1, LS3, Osf2, Pebp2a1, PEBP2aA, Pebpa2a	12393	uc008cpz.3; uc012aty.2; uc008cqa.3; uc008cqi.3; uc008cpy.3; uc008cqb.3	protein_coding	runt related transcription factor 2 [Source:MGI Symbol;Acc:MGI:99829]	RUNT RELATED TRANSCRIPTION FACTOR ACUTE MYELOID LEUKEMIA CORE BINDING FACTOR SUBUNIT ALPHA CBF ALPHA ONCOGENE AML POLYOMAVIRUS ENHANCER BINDING 2 ALPHA SUBUNIT PEA2 ALPHA PEBP2 ALPHA SL3 3 ENHANCER FACTOR 1 ALPHA SUBUNIT SL3/AKV CORE BINDING FACTOR ALPHA ; UNKNOWN	GO:0000979; GO:0001501; GO:0001649; GO:0001958; GO:0002051; GO:0002062; GO:0002063; GO:0002076; GO:0003677; GO:0003682; GO:0003700; GO:0005515; GO:0005524; GO:0005634; GO:0005667; GO:0005737; GO:0008284; GO:0010628; GO:0019904; GO:0030217; GO:0030278; GO:0032332; GO:0035115; GO:0040036; GO:0042475; GO:0042487; GO:0043425; GO:0044212; GO:0045667; GO:0045669; GO:0045879; GO:0045893; GO:0045944; GO:…	RNA polymerase II core promoter sequence-specific DNA binding; skeletal system development; osteoblast differentiation; endochondral ossification; osteoblast fate commitment; chondrocyte differentiation; chondrocyte development; osteoblast development; DNA binding; chromatin binding; sequence-specific DNA binding transcription factor activity; protein binding; ATP binding; nucleus; transcription …
ENSMUSG00000034936	Arl4d	0.259334	0.53938	2.92966	8.07797e-83	3.41321	1.00037e-89	7.7389	7.38662	8.49022	11.9627	8.69674	12.5407	88.9217	116.038	111.023	1110036H21Rik, Arf4l, Arfl4, Arl5, ARL6, AW456149	80981	uc007lpq.2	protein_coding	ADP-ribosylation factor-like 4D [Source:MGI Symbol;Acc:MGI:1933155]	ADP RIBOSYLATION FACTOR ADP RIBOSYLATION FACTOR	GO:0007165; GO:0008150; GO:0005575; GO:0005623; GO:0005886; GO:0005622; GO:0005737; GO:0005634; GO:0043226; GO:0003674; GO:0043167; GO:0005525; GO:0007264; GO:0005515	signal transduction; biological_process; cellular_component; cell; plasma membrane; intracellular; cytoplasm; nucleus; organelle; molecular_function; ion binding; GTP binding; small GTPase mediated signal transduction; protein binding
ENSMUSG00000074874	Ctla2b			2.89058	2.35111e-42	4.04792	3.79334e-50	1.25522	0.15614	1.10591	2.42926	2.76517	4.12091	43.3629	38.603	40.2608	AW545568, Ctla-2b	13025	uc007qvt.2; uc007qvu.2	protein_coding	cytotoxic T lymphocyte-associated protein 2 beta [Source:MGI Symbol;Acc:MGI:88555]	CTLA 2 CYTOTOXIC T LYMPHOCYTE ASSOCIATED 2	GO:0004869; GO:0005515; GO:0005575; GO:0006508; GO:0008234; GO:0010951; GO:0008150; GO:0003674; GO:0008233; GO:0030234	cysteine-type endopeptidase inhibitor activity; protein binding; cellular_component; proteolysis; cysteine-type peptidase activity; negative regulation of endopeptidase activity; biological_process; molecular_function; peptidase activity; enzyme regulator activity
ENSMUSG00000022114	Spry2			2.8511	3.47026e-32	4.05428	4.96748e-41	0.0986456	0	0	1.24729	0.400309	0.302266	13.7088	16.744	14.6464	sprouty2	24064	uc007uxy.2	protein_coding	sprouty homolog 2 (Drosophila) [Source:MGI Symbol;Acc:MGI:1345138]	SPROUTY HOMOLOG SPRY	GO:0008150; GO:0048856; GO:0040007; GO:0030154; GO:0005575; GO:0005623; GO:0009790; GO:0050877; GO:0005886; GO:0005622; GO:0005856; GO:0043226; GO:0043234; GO:0005737; GO:0003674; GO:0007010; GO:0007049; GO:0000132; GO:0005515; GO:0005874; GO:0007605; GO:0008285; GO:0030324; GO:0034261; GO:0040037; GO:0042472; GO:0042995; GO:0043066; GO:0043407; GO:0045165; GO:0046580; GO:0048754; GO:0051387; GO:…	biological_process; anatomical structure development; growth; cell differentiation; cellular_component; cell; embryo development; neurological system process; plasma membrane; intracellular; cytoskeleton; organelle; protein complex; cytoplasm; molecular_function; cytoskeleton organization; cell cycle; establishment of mitotic spindle orientation; protein binding; microtubule; sensory perception o…
ENSMUSG00000028042	Zbtb7b			2.80704	5.38544e-29	3.52597	1.39709e-30	0.073574	0.0640648	0	0.0332243	0.119427	0.281803	4.33244	4.26432	4.26299			uc008pzb.1; uc008pza.1; uc008pzc.1; uc008pzd.1	protein_coding	zinc finger and BTB domain containing 7B [Source:MGI Symbol;Acc:MGI:102755]	ZINC FINGER AND BTB DOMAIN CONTAINING 7B KRUEPPEL RELATED ZINC FINGER CKROX T HELPER INDUCING POZ/KRUEPPEL FACTOR ZINC FINGER 67 ZFP 67 ZINC FINGER TH POK; UNKNOWN	GO:0003677; GO:0003700; GO:0010628; GO:0042803; GO:0043370; GO:0043376; GO:0045944; GO:0008150; GO:0003674; GO:0001071; GO:0030154; GO:0009058; GO:0034641; GO:0005575; GO:0005622; GO:0005623; GO:0005634; GO:0043226; GO:0005515; GO:0006351; GO:0007275; GO:0046872; GO:0043167	DNA binding; sequence-specific DNA binding transcription factor activity; positive regulation of gene expression; protein homodimerization activity; regulation of CD4-positive, alpha-beta T cell differentiation; regulation of CD8-positive, alpha-beta T cell differentiation; positive regulation of transcription from RNA polymerase II promoter; biological_process; molecular_function; nucleic acid b…
ENSMUSG00000041481	Serpina3g	0.506177	0.0074974	2.785	9.773e-39	4.57726	3.23447e-63	0.0977083	0.340319	0.301303	1.50018	1.50672	4.19152	30.6859	24.5402	27.2454			uc007oxa.2	protein_coding	serine (or cysteine) peptidase inhibitor, clade A, member 3G [Source:MGI Symbol;Acc:MGI:105046]	PRECURSOR; UNKNOWN	GO:0004867; GO:0005576; GO:0005615; GO:0010951; GO:0030162; GO:0034097; GO:0043434; GO:0008150; GO:0005575; GO:0003674; GO:0030234	serine-type endopeptidase inhibitor activity; extracellular region; extracellular space; negative regulation of endopeptidase activity; regulation of proteolysis; response to cytokine; response to peptide hormone; biological_process; cellular_component; molecular_function; enzyme regulator activity
ENSMUSG00000018930	Ccl4	0.261733	0.362133	2.75952	8.58171e-37	3.85007	1.75479e-48	3.1163	1.89947	0.960973	5.62901	8.34645	2.38722	82.455	70.0976	67.1471	Act-2, AT744.1, MIP-1B, Mip1b, Scya4	20303	uc007kpp.1	protein_coding	chemokine (C-C motif) ligand 4 [Source:MGI Symbol;Acc:MGI:98261]	C C MOTIF CHEMOKINE 4 PRECURSOR MACROPHAGE INFLAMMATORY 1 BETA MIP 1 BETA SMALL INDUCIBLE CYTOKINE A4	GO:0003674; GO:0002376; GO:0008150; GO:0006950; GO:0005575; GO:0005576; GO:0005615; GO:0005515; GO:0006954; GO:0006955; GO:0008009; GO:0060326; GO:0040011; GO:0048870	molecular_function; immune system process; biological_process; response to stress; cellular_component; extracellular region; extracellular space; protein binding; inflammatory response; immune response; chemokine activity; cell chemotaxis; locomotion; cell motility
ENSMUSG00000095115	Itpripl2	0.0934156	0.886407	2.75593	3.87917e-39	3.19917	8.96898e-40	0.539517	0.391489	0.415927	0.785042	0.486532	0.459214	6.42455	6.70076	7.65231	C130081G24, E030018N11Rik	319622	uc009jjx.1	protein_coding	inositol 1,4,5-triphosphate receptor interacting protein-like 2 [Source:MGI Symbol;Acc:MGI:2442416]	INOSITOL 1 4 5 TRISPHOSPHATE RECEPTOR INTERACTING 2 PRECURSOR	GO:0008150; GO:0005575; GO:0003674; GO:0016021	biological_process; cellular_component; molecular_function; integral component of membrane
ENSMUSG00000034612	Chst11	1.38143	3.05808e-13	2.75116	2.09841e-87	5.0321	1.70122e-131	0.409343	0.518453	0.688521	3.697	3.26187	4.50405	26.471	31.1716	33.3534	1110020P09Rik, C4s, C4ST, C4ST-1, C4ST1	58250	uc007gke.1	protein_coding	carbohydrate sulfotransferase 11 [Source:MGI Symbol;Acc:MGI:1927166]	CARBOHYDRATE SULFOTRANSFERASE 11 EC_2.8.2.5 CHONDROITIN 4 O SULFOTRANSFERASE 1 CHONDROITIN 4 SULFOTRANSFERASE 1 C4S 1 C4ST 1 C4ST1	GO:0003674; GO:0008150; GO:0009790; GO:0048856; GO:0040007; GO:0006790; GO:0009058; GO:0044281; GO:0005975; GO:0005575; GO:0005622; GO:0005623; GO:0005737; GO:0005794; GO:0043226; GO:0030154; GO:0002063; GO:0007585; GO:0008146; GO:0009791; GO:0016021; GO:0016051; GO:0030204; GO:0030206; GO:0030326; GO:0030512; GO:0033037; GO:0036342; GO:0042127; GO:0042733; GO:0043066; GO:0047756; GO:0048589; GO:…	molecular_function; biological_process; embryo development; anatomical structure development; growth; sulfur compound metabolic process; biosynthetic process; small molecule metabolic process; carbohydrate metabolic process; cellular_component; intracellular; cell; cytoplasm; Golgi apparatus; organelle; cell differentiation; chondrocyte development; respiratory gaseous exchange; sulfotransferase …
ENSMUSG00000028885	Smpdl3b			2.74798	2.00135e-31	3.06311	1.33653e-28	1.0253	0.892787	0.632345	0.926008	0.915363	0.94251	17.2272	14.4321	14.4806	1110054A24Rik, Asml3b, AU045240	100340	uc008vbs.1	protein_coding	sphingomyelin phosphodiesterase, acid-like 3B [Source:MGI Symbol;Acc:MGI:1916022]	ACID SPHINGOMYELINASE PHOSPHODIESTERASE PRECURSOR ASM PHOSPHODIESTERASE EC_3.1.4.-	GO:0008150; GO:0006629; GO:0009056; GO:0034641; GO:0044281; GO:0003674; GO:0004767; GO:0006685; GO:0016798; GO:0070062	biological_process; lipid metabolic process; catabolic process; cellular nitrogen compound metabolic process; small molecule metabolic process; molecular_function; sphingomyelin phosphodiesterase activity; sphingomyelin catabolic process; hydrolase activity, acting on glycosyl bonds; extracellular vesicular exosome
ENSMUSG00000023243	Kcnk5			2.69617	7.24734e-26	1.02755	0.00493373	0.122281	0.266191	1.41404	0.110438	0.347355	0.281016	6.86454	5.48425	12.9525	TASK-2	16529	uc007siz.1	protein_coding	potassium channel, subfamily K, member 5 [Source:MGI Symbol;Acc:MGI:1336175]	POTASSIUM CHANNEL SUBFAMILY K MEMBER 5 ACID SENSITIVE POTASSIUM CHANNEL TASK 2 TWIK RELATED ACID SENSITIVE K + CHANNEL 2	GO:0005267; GO:0016021; GO:0071805; GO:0006810; GO:0008150; GO:0055085; GO:0005575; GO:0003674; GO:0022857	potassium channel activity; integral component of membrane; potassium ion transmembrane transport; transport; biological_process; transmembrane transport; cellular_component; molecular_function; transmembrane transporter activity
ENSMUSG00000018925	Heatr9			2.67627	2.49672e-25	3.08247	4.40537e-23	0.219388	0.477582	0.169131	0.396282	0.267086	0.16806	12.4881	13.3211	8.14342	Gm11435, OTTMUSG00000000990	629303	uc007kph.2	protein_coding	HEAT repeat containing 9 [Source:MGI Symbol;Acc:MGI:3650286]	HEATR9 HEAT REPEAT CONTAINING 9	GO:0002376; GO:0008150; GO:0030154; GO:0048856; GO:0002244; GO:0005575	immune system process; biological_process; cell differentiation; anatomical structure development; hematopoietic progenitor cell differentiation; cellular_component
ENSMUSG00000033024	Klra9			2.64088	9.08783e-24	3.22267	3.43567e-23	0	0	0	0.154669	0	0	13.5803	12.0528	15.8144	Ly49I, LY49I1	16640	uc009ehw.1	protein_coding	killer cell lectin-like receptor subfamily A, member 9 [Source:MGI Symbol;Acc:MGI:1321153]	KILLER CELL LECTIN RECEPTOR LYMPHOCYTE ANTIGEN LY T CELL SURFACE GLYCOPROTEIN LY	GO:0030246; GO:0003674	carbohydrate binding; molecular_function
ENSMUSG00000002228	Ppm1j	1.02843	1.61836e-07	2.63969	1.07881e-61	4.75627	2.41109e-97	0.597548	1.56095	1.10559	9.93008	6.01371	7.50704	60.5215	60.8562	63.1868	2310008J22Rik, PP2Czeta, Ppp2cz	71887	uc008quk.1	protein_coding	protein phosphatase 1J [Source:MGI Symbol;Acc:MGI:1919137]	PHOSPHATASE EC_3.1.3.16	GO:0003674; GO:0016791; GO:0004722; GO:0005515; GO:0006470; GO:0006464; GO:0008150	molecular_function; phosphatase activity; protein serine/threonine phosphatase activity; protein binding; protein dephosphorylation; cellular protein modification process; biological_process
ENSMUSG00000000489	Pdgfb			2.59839	1.22986e-30	4.27929	5.81818e-50	0.0704853	0.184126	0	0.954886	0.68648	2.26777	15.1634	13.4231	13.7836	PDGF-B, Sis	18591	uc007wuz.1	protein_coding	platelet derived growth factor, B polypeptide [Source:MGI Symbol;Acc:MGI:97528]	PLATELET DERIVED GROWTH FACTOR SUBUNIT B PRECURSOR PDGF SUBUNIT B PDGF 2 PLATELET DERIVED GROWTH FACTOR B CHAIN PLATELET DERIVED GROWTH FACTOR BETA POLYPEPTIDE PROTO ONCOGENE C SIS	GO:0001568; GO:0001892; GO:0001938; GO:0002548; GO:0003104; GO:0005161; GO:0005615; GO:0005737; GO:0006468; GO:0006929; GO:0007179; GO:0007507; GO:0007596; GO:0008083; GO:0008284; GO:0009611; GO:0009986; GO:0010512; GO:0010544; GO:0014068; GO:0014911; GO:0016176; GO:0016323; GO:0018105; GO:0018108; GO:0030031; GO:0030036; GO:0030335; GO:0030336; GO:0031954; GO:0032147; GO:0032148; GO:0035793; GO:…	blood vessel development; embryonic placenta development; positive regulation of endothelial cell proliferation; monocyte chemotaxis; positive regulation of glomerular filtration; platelet-derived growth factor receptor binding; extracellular space; cytoplasm; protein phosphorylation; substrate-dependent cell migration; transforming growth factor beta receptor signaling pathway; heart development…
ENSMUSG00000052736	Klrc2			2.51021	3.53973e-23	3.10858	9.05866e-24	0.106165	0.154072	0	0.191766	0.172329	0.162653	3.47309	3.36964	3.90867	NKG2C	16642; 58179	uc009egl.1; uc009egm.1	protein_coding	killer cell lectin-like receptor subfamily C, member 2 [Source:MGI Symbol;Acc:MGI:1336162]	NATURAL KILLER CELL {ECO: |EMBL:	GO:0009897; GO:0030246; GO:0003674; GO:0005575; GO:0005623; GO:0005886	external side of plasma membrane; carbohydrate binding; molecular_function; cellular_component; cell; plasma membrane
ENSMUSG00000073102	Drc1	-0.148287	0.80378	2.50312	1.67385e-33	2.43993	8.56386e-27	3.31201	3.02814	4.72362	3.36517	2.21766	3.55199	25.6139	19.082	35.832	b2b1654Clo, Ccdc164, Gm1060	381738	uc029vgu.1	protein_coding	dynein regulatory complex subunit 1 [Source:MGI Symbol;Acc:MGI:2685906]	DYNEIN REGULATORY COMPLEX 1 COILED COIL DOMAIN CONTAINING 164	GO:0006461; GO:0008150; GO:0022607; GO:0065003; GO:0040011; GO:0048870; GO:0005575; GO:0005622; GO:0005623; GO:0005737; GO:0005929; GO:0043226; GO:0005856; GO:0003674; GO:0005930; GO:0060285; GO:0070286; GO:0071973	protein complex assembly; biological_process; cellular component assembly; macromolecular complex assembly; locomotion; cell motility; cellular_component; intracellular; cell; cytoplasm; cilium; organelle; cytoskeleton; molecular_function; axoneme; cilium-dependent cell motility; axonemal dynein complex assembly; bacterial-type flagellum-dependent cell motility
ENSMUSG00000001020	S100a4			2.47952	7.4698e-21	2.92712	2.46182e-19	1.05116	0	0.54024	0.632904	0	0.536819	22.2832	24.6599	47.5825	18A2, 42a, Capl, FSp1, metastasin, Mts1, PeL98, pk9a	20198	uc008qcz.2	protein_coding	S100 calcium binding protein A4 [Source:MGI Symbol;Acc:MGI:1330282]	S100 A4 METASTASIN PLACENTAL CALCIUM BINDING S100 CALCIUM BINDING A4	GO:0005509; GO:0003674; GO:0043167; GO:0005515; GO:0042802; GO:0005615; GO:0070062; GO:0044822; GO:0005634; GO:0048471; GO:0043123; GO:0050786; GO:0003779; GO:0043005; GO:0048306	calcium ion binding; molecular_function; ion binding; protein binding; identical protein binding; extracellular space; extracellular vesicular exosome; poly(A) RNA binding; nucleus; perinuclear region of cytoplasm; positive regulation of I-kappaB kinase/NF-kappaB signaling; RAGE receptor binding; actin binding; neuron projection; calcium-dependent protein binding
ENSMUSG00000026573	Xcl1	1.19101	5.68265e-10	2.46241	8.8932e-72	4.31097	2.18272e-113	14.1574	10.273	6.0635	50.435	41.1737	52.4183	276.346	291.971	353.899	AI661682, ATAC, Lptn, LTN, SCM-1, SCM-1a, Scyc1	16963	uc007dis.1	protein_coding	chemokine (C motif) ligand 1 [Source:MGI Symbol;Acc:MGI:104593]	LYMPHOTACTIN PRECURSOR C MOTIF CHEMOKINE 1 CYTOKINE SCM 1 SMALL INDUCIBLE CYTOKINE C1	GO:0008150; GO:0006810; GO:0042592; GO:0003674; GO:0002376; GO:0040011; GO:0048870; GO:0005575; GO:0005576; GO:0005615; GO:0001916; GO:0002690; GO:0002726; GO:0002839; GO:0006935; GO:0006955; GO:0008009; GO:0010820; GO:0032689; GO:0032703; GO:0032733; GO:0035782; GO:0042379; GO:0042803; GO:0043433; GO:0045089; GO:0045892; GO:0050727; GO:0051209; GO:0051281; GO:0071353; GO:0071560; GO:0071636; GO:…	biological_process; transport; homeostatic process; molecular_function; immune system process; locomotion; cell motility; cellular_component; extracellular region; extracellular space; positive regulation of T cell mediated cytotoxicity; positive regulation of leukocyte chemotaxis; positive regulation of T cell cytokine production; positive regulation of immune response to tumor cell; chemotaxis;…
ENSMUSG00000055170	Ifng	1.01094	1.05963e-07	2.43105	1.93894e-33	2.54011	8.44899e-14	1.53362	0.741894	0	9.5418	7.60654	10.965	103.152	67.7243	49.367	Ifg, IFN-g	15978	uc007hdy.1	protein_coding	interferon gamma [Source:MGI Symbol;Acc:MGI:107656]	INTERFERON GAMMA PRECURSOR IFN GAMMA	GO:0008150; GO:0002376; GO:0006950; GO:0007165; GO:0040011; GO:0048870; GO:0005575; GO:0005623; GO:0005886; GO:0008219; GO:0005576; GO:0005615; GO:0003674; GO:0030154; GO:0048856; GO:0042592; GO:0001781; GO:0002250; GO:0002302; GO:0005125; GO:0005133; GO:0005515; GO:0006355; GO:0006925; GO:0006959; GO:0009615; GO:0009897; GO:0019882; GO:0030593; GO:0030968; GO:0031642; GO:0032735; GO:0032760; GO:…	biological_process; immune system process; response to stress; signal transduction; locomotion; cell motility; cellular_component; cell; plasma membrane; cell death; extracellular region; extracellular space; molecular_function; cell differentiation; anatomical structure development; homeostatic process; neutrophil apoptotic process; adaptive immune response; CD8-positive, alpha-beta T cell diffe…
ENSMUSG00000039899	Fgl2			2.42032	2.83573e-20	2.92439	4.29949e-20	0.16289	0.141837	0.251152	0.147115	0.176271	0.332748	4.77462	3.74645	10.028	AI385601, musfiblp	14190	uc008wom.2	protein_coding	fibrinogen-like protein 2 [Source:MGI Symbol;Acc:MGI:103266]	FIBROLEUKIN PRECURSOR FIBRINOGEN 2	GO:0019835; GO:0008150; GO:0070062	cytolysis; biological_process; extracellular vesicular exosome
ENSMUSG00000000982	Ccl3			2.40943	3.3135e-25	3.46593	2.42785e-33	1.87955	0.467606	1.65598	3.15254	4.57638	4.93649	52.9147	38.9063	37.4357	AI323804, G0S19-1, LD78alpha, MIP-1alpha, MIP1-(a), MIP1-alpha, Mip1a, Scya3	20302	uc007kpn.1	protein_coding	chemokine (C-C motif) ligand 3 [Source:MGI Symbol;Acc:MGI:98260]	C C MOTIF CHEMOKINE 3 PRECURSOR MACROPHAGE INFLAMMATORY 1 ALPHA MIP 1 ALPHA SMALL INDUCIBLE CYTOKINE A3	GO:0002376; GO:0008150; GO:0040011; GO:0048870; GO:0044403; GO:0030154; GO:0048856; GO:0007165; GO:0006810; GO:0016192; GO:0003674; GO:0016301; GO:0030234; GO:0042592; GO:0007267; GO:0007010; GO:0006950; GO:0006464; GO:0005575; GO:0005622; GO:0005623; GO:0005737; GO:0005829; GO:0005576; GO:0005615; GO:0000165; GO:0001649; GO:0001775; GO:0002548; GO:0004672; GO:0004698; GO:0005515; GO:0006468; GO:…	immune system process; biological_process; locomotion; cell motility; symbiosis, encompassing mutualism through parasitism; cell differentiation; anatomical structure development; signal transduction; transport; vesicle-mediated transport; molecular_function; kinase activity; enzyme regulator activity; homeostatic process; cell-cell signaling; cytoskeleton organization; response to stress; cellul…
ENSMUSG00000050777	Tmem37			2.39525	7.90213e-21	3.34367	5.77293e-26	0.156885	0.136608	0	0.850148	0.891307	0.721081	14.1653	13.2065	18.4644	AI173373, AW540203, Pr, Pr1	170706	uc007cjd.1	protein_coding	transmembrane protein 37 [Source:MGI Symbol;Acc:MGI:2157899]	VOLTAGE DEPENDENT CALCIUM CHANNEL GAMMA SUBUNIT NEURONAL VOLTAGE GATED CALCIUM CHANNEL GAMMA SUBUNIT TRANSMEMBRANE 37	GO:0008150; GO:0005575; GO:0003674; GO:0022857; GO:0005244; GO:0005262; GO:0016021; GO:0034765; GO:0070588; GO:0006810; GO:0055085	biological_process; cellular_component; molecular_function; transmembrane transporter activity; voltage-gated ion channel activity; calcium channel activity; integral component of membrane; regulation of ion transmembrane transport; calcium ion transmembrane transport; transport; transmembrane transport
ENSMUSG00000026463	Atp2b4	-0.0220984	0.979315	2.39001	8.35334e-62	2.42827	6.20734e-55	1.64568	1.59382	2.25257	1.72896	1.54009	2.26404	10.6531	10.4281	12.5881	Pmca4	381290	uc007cqv.3; uc007cqu.3; uc007cqw.1; uc011wsc.2	protein_coding	ATPase, Ca++ transporting, plasma membrane 4 [Source:MGI Symbol;Acc:MGI:88111]	PLASMA MEMBRANE CALCIUM TRANSPORTING ATPASE EC_3.6.3.8 PLASMA MEMBRANE CALCIUM ATPASE PLASMA MEMBRANE CALCIUM PUMP; UNKNOWN	GO:0005388; GO:0005524; GO:0005887; GO:0006816; GO:0008152; GO:0030315; GO:0042383; GO:0046872; GO:0070588; GO:1903243; GO:0008150; GO:0006810; GO:0055085; GO:0003674; GO:0043167; GO:0005575; GO:0005623; GO:0005886; GO:0016887; GO:0022857; GO:0006357; GO:0005515; GO:0005516; GO:0033138; GO:0006874; GO:2000481; GO:1903249; GO:1901205; GO:1900082; GO:0098736; GO:0051599; GO:0036487; GO:0071872; GO:…	calcium-transporting ATPase activity; ATP binding; integral component of plasma membrane; calcium ion transport; metabolic process; T-tubule; sarcolemma; metal ion binding; calcium ion transmembrane transport; negative regulation of cardiac muscle hypertrophy in response to stress; biological_process; transport; transmembrane transport; molecular_function; ion binding; cellular_component; cell; p…
ENSMUSG00000045777	Ifitm10	0.452878	0.0332856	2.38536	1.23678e-110	2.96691	9.65686e-122	5.45434	5.27294	6.88674	9.23162	8.29591	9.40929	48.8601	52.5108	52.102	6330512M04Rik, AI848576, DSPA3	320802	uc009kmt.1; uc012fxk.1; uc009kmu.1	protein_coding	interferon induced transmembrane protein 10 [Source:MGI Symbol;Acc:MGI:2444776]	INTERFERON INDUCED TRANSMEMBRANE 10 DISPANIN SUBFAMILY A MEMBER 3 DSPA3	GO:0003674; GO:0005575; GO:0005886; GO:0008150; GO:0009607; GO:0016021; GO:0005623	molecular_function; cellular_component; plasma membrane; biological_process; response to biotic stimulus; integral component of membrane; cell
ENSMUSG00000034903	Cobll1	1.07738	5.39233e-08	2.35024	1.33104e-41	4.36097	1.52088e-88	0.394488	0.343502	0.38015	1.80368	1.54082	2.90862	11.6342	12.2488	16.2054	1810047P18Rik, Coblr1, D430044D16Rik	319876	uc008jwd.2; uc008jwa.2; uc008jwc.2; uc008jvz.2; uc008jwf.1	protein_coding	Cobl-like 1 [Source:MGI Symbol;Acc:MGI:2442894]	CORDON BLEU 1	GO:0003674; GO:0008150; GO:0070062	molecular_function; biological_process; extracellular vesicular exosome
ENSMUSG00000078945	Naip2	0.253851	0.565161	2.34513	6.82164e-38	2.92073	1.64317e-49	1.44304	1.47828	1.57055	1.68661	1.92902	3.18624	15.362	14.0568	15.0625	Birc1b, Naip-rs6	17948	uc007rqj.2; uc011zdq.1; uc007rqk.2	protein_coding	NLR family, apoptosis inhibitory protein 2 [Source:MGI Symbol;Acc:MGI:1298226]	BACULOVIRAL IAP REPEAT CONTAINING NEURONAL APOPTOSIS INHIBITORY	GO:0008150; GO:0008219; GO:0003674; GO:0043167; GO:0002376; GO:0006950; GO:0005524; GO:0006915; GO:0006954; GO:0016045; GO:0042742; GO:0045087; GO:0046872; GO:0070269; GO:0071391; GO:0072557; GO:0005575; GO:0005622; GO:0005623; GO:0043234	biological_process; cell death; molecular_function; ion binding; immune system process; response to stress; ATP binding; apoptotic process; inflammatory response; detection of bacterium; defense response to bacterium; innate immune response; metal ion binding; pyroptosis; cellular response to estrogen stimulus; IPAF inflammasome complex; cellular_component; intracellular; cell; protein complex
ENSMUSG00000032547	Ryk			2.2779	1.66353e-17	2.63252	1.8847e-15	0	0.0790001	0.139886	0	0.0736343	0	2.3863	2.94223	3.44978	AW536699, ERK-3, Vik	20187	uc009rga.1; uc009rgb.1	protein_coding	receptor-like tyrosine kinase [Source:MGI Symbol;Acc:MGI:101766]	TYROSINE KINASE PRECURSOR EC_2.7.10.1; UNKNOWN	GO:0005515; GO:0005886; GO:0007409; GO:0016020; GO:0016055; GO:0017147; GO:0042813; GO:0048705; GO:0048843; GO:0050919; GO:0071679; GO:0008150; GO:0040011; GO:0030154; GO:0048856; GO:0003674; GO:0004871; GO:0007165; GO:0005575; GO:0000902; GO:0005623; GO:0006464; GO:0005622; GO:0005737; GO:0005634; GO:0043226; GO:0043167; GO:0005109; GO:0005524; GO:0006468; GO:0007411; GO:0016021; GO:0022038; GO:…	protein binding; plasma membrane; axonogenesis; membrane; Wnt signaling pathway; Wnt-protein binding; Wnt-activated receptor activity; skeletal system morphogenesis; negative regulation of axon extension involved in axon guidance; negative chemotaxis; commissural neuron axon guidance; biological_process; locomotion; cell differentiation; anatomical structure development; molecular_function; signa…
ENSMUSG00000027435	Cd93			2.26679	2.57672e-17			0.154018	0	0	0	0.0250006	0	1.57204	1.61533	3.73695	6030404G09Rik, AA145088, AA4.1, AW555904, C1qr1, C1qrp, Ly68	17064	uc008mte.1	protein_coding	CD93 antigen [Source:MGI Symbol;Acc:MGI:106664]	COMPLEMENT COMPONENT C1Q RECEPTOR PRECURSOR C1Q/MBL/SPA RECEPTOR C1QR P C1QRP CELL SURFACE ANTIGEN AA4 COMPLEMENT COMPONENT 1 Q SUBCOMPONENT RECEPTOR 1 CD93 ANTIGEN	GO:0007155; GO:0008150; GO:0005575; GO:0005622; GO:0005623; GO:0005737; GO:0016023; GO:0043226; GO:0005886; GO:0003674; GO:0043167; GO:0005509; GO:0009986; GO:0016021; GO:0016337; GO:0030246; GO:0001849	cell adhesion; biological_process; cellular_component; intracellular; cell; cytoplasm; cytoplasmic membrane-bounded vesicle; organelle; plasma membrane; molecular_function; ion binding; calcium ion binding; cell surface; integral component of membrane; single organismal cell-cell adhesion; carbohydrate binding; complement component C1q binding
ENSMUSG00000052609	Plekhg3	0.599166	0.0117857	2.26476	1.17704e-33	3.48909	3.94105e-50	0.664141	0.650591	0.576002	2.0244	1.58338	1.97144	12.2865	10.2534	13.3783	BC030417	263406	uc007nyk.2	protein_coding	pleckstrin homology domain containing, family G (with RhoGef domain) member 3 [Source:MGI Symbol;Acc:MGI:2388284]	PLECKSTRIN HOMOLOGY DOMAIN CONTAINING FAMILY G MEMBER PH DOMAIN CONTAINING FAMILY G MEMBER	GO:0008150; GO:0005575; GO:0003674; GO:0005089; GO:0032321	biological_process; cellular_component; molecular_function; Rho guanyl-nucleotide exchange factor activity; positive regulation of Rho GTPase activity
ENSMUSG00000025352	Gdf11	0.032277	0.970381	2.25042	4.66385e-39	2.38622	1.27009e-38	3.69629	3.924	2.57632	3.38406	2.83557	5.04242	22.4218	19.1457	24.3874	BMP-11, Bmp11	14561	uc007hot.1	protein_coding	growth differentiation factor 11 [Source:MGI Symbol;Acc:MGI:1338027]	GROWTH/DIFFERENTIATION FACTOR 8 PRECURSOR GDF 8 MYOSTATIN	GO:0008150; GO:0048856; GO:0021700; GO:0030154; GO:0005575; GO:0043234; GO:0040007; GO:0003674; GO:0005576; GO:0005615; GO:0001501; GO:0001656; GO:0001657; GO:0005125; GO:0005515; GO:0008083; GO:0008285; GO:0009887; GO:0009952; GO:0021512; GO:0031016; GO:0045596; GO:0048469; GO:0048593; GO:0060021	biological_process; anatomical structure development; developmental maturation; cell differentiation; cellular_component; protein complex; growth; molecular_function; extracellular region; extracellular space; skeletal system development; metanephros development; ureteric bud development; cytokine activity; protein binding; growth factor activity; negative regulation of cell proliferation; organ …
ENSMUSG00000031239	Itm2a	0.555628	0.001057	2.23586	4.02835e-121	2.9015	1.16803e-136	21.5818	29.2669	29.2755	43.67	45.9438	41.0152	223.523	209.455	229.982	AW108051, Bricd2a, E25, Itm2	16431	uc009ucg.1	protein_coding	integral membrane protein 2A [Source:MGI Symbol;Acc:MGI:107706]	INTEGRAL MEMBRANE 2B IMMATURE BRI2 IMBRI2 TRANSMEMBRANE BRI BRI [CONTAINS BRI2 MEMBRANE FORM MATURE BRI2 MBRI2 ; BRI2 INTRACELLULAR DOMAIN BRI2 ICD ; BRI2C SOLUBLE FORM; BRI23 PEPTIDE BRI2 23 ABRI23 C TERMINAL PEPTIDE P23 PEPTIDE ]	GO:0016021; GO:0005575; GO:0005515	integral component of membrane; cellular_component; protein binding
ENSMUSG00000000817	Fasl			2.22655	1.75155e-18	0.606654	0.087848	2.54839	0.462295	0	1.72619	0.517075	1.30145	19.2581	10.9898	11.1512	APT1LG1, CD178, CD95-L, CD95L, Fas-L, Faslg, gld, Tnfsf6	14103	uc007dfr.2	protein_coding	Fas ligand (TNF superfamily, member 6) [Source:MGI Symbol;Acc:MGI:99255]	TUMOR NECROSIS FACTOR LIGAND SUPERFAMILY MEMBER 6 CD95 LIGAND CD95 L FAS ANTIGEN LIGAND FAS LIGAND FASL CD178 ANTIGEN [CONTAINS TUMOR NECROSIS FACTOR LIGAND SUPERFAMILY MEMBER 6 MEMBRANE FORM; TUMOR NECROSIS FACTOR LIGAND SUPERFAMILY MEMBER 6 SOLUBLE FORM; UNKNOWN	GO:0008150; GO:0008219; GO:0030154; GO:0048856; GO:0005575; GO:0005623; GO:0005886; GO:0007165; GO:0002376; GO:0009058; GO:0034641; GO:0005622; GO:0005737; GO:0005764; GO:0005773; GO:0043226; GO:0005634; GO:0003674; GO:0000122; GO:0005125; GO:0006351; GO:0006955; GO:0008625; GO:0009897; GO:0016021; GO:0043065; GO:0046666; GO:0097190; GO:0016525; GO:0005615; GO:0070062; GO:0097191; GO:0006919; GO:…	biological_process; cell death; cell differentiation; anatomical structure development; cellular_component; cell; plasma membrane; signal transduction; immune system process; biosynthetic process; cellular nitrogen compound metabolic process; intracellular; cytoplasm; lysosome; vacuole; organelle; nucleus; molecular_function; negative regulation of transcription from RNA polymerase II promoter; c…
ENSMUSG00000040596	Pogk	1.20163	3.64843e-15	2.197	3.44755e-112	3.6461	5.15677e-178	2.46743	2.11115	1.95182	6.66602	6.0426	6.77167	32.5125	30.5564	32.3617			uc011wvk.2; uc007dkp.3; uc007dko.2	protein_coding	pogo transposable element with KRAB domain [Source:MGI Symbol;Acc:MGI:1918842]	POGO TRANSPOSABLE ELEMENT WITH KRAB DOMAIN; UNKNOWN	GO:0003677; GO:0005575; GO:0005622; GO:0006355; GO:0008150; GO:0005623; GO:0003674; GO:0005634; GO:0043226; GO:0007275; GO:0003676; GO:0005515	DNA binding; cellular_component; intracellular; regulation of transcription, DNA-templated; biological_process; cell; molecular_function; nucleus; organelle; multicellular organismal development; nucleic acid binding; protein binding
ENSMUSG00000076752	Tcrg-C2			2.17585	3.23887e-16	2.22389	7.66335e-12	4.49789	1.06815	1.89138	2.58509	0.9956	0	28.2518	39.4993	25.173				IG_C_gene	T-cell receptor gamma, constant 2 [Source:MGI Symbol;Acc:MGI:98626]	T CELL RECEPTOR GAMMA CHAIN C REGION
ENSMUSG00000005824	Tnfsf14	0.631084	0.0077631	2.1644	1.00511e-36	3.34314	7.99621e-65	3.54042	2.79381	3.9235	5.99539	9.78766	9.15335	45.7786	44.1243	49.882	HVEM-L, HVEML, LIGHT, LTg, Ly113	50930	uc008def.2	protein_coding	tumor necrosis factor (ligand) superfamily, member 14 [Source:MGI Symbol;Acc:MGI:1355317]	TUMOR NECROSIS FACTOR LIGAND SUPERFAMILY MEMBER 14 CD258 ANTIGEN [CONTAINS TUMOR NECROSIS FACTOR LIGAND SUPERFAMILY MEMBER 14 MEMBRANE FORM; TUMOR NECROSIS FACTOR LIGAND SUPERFAMILY MEMBER 14 SOLUBLE FORM]	GO:0008150; GO:0003674; GO:0030234; GO:0002376; GO:0005575; GO:0007165; GO:0005623; GO:0005886; GO:0005576; GO:0005615; GO:0005102; GO:0005125; GO:0005164; GO:0006955; GO:0008588; GO:0010820; GO:0016021; GO:0031295; GO:0043027; GO:0045663; GO:1901741; GO:0071260; GO:0043154	biological_process; molecular_function; enzyme regulator activity; immune system process; cellular_component; signal transduction; cell; plasma membrane; extracellular region; extracellular space; receptor binding; cytokine activity; tumor necrosis factor receptor binding; immune response; release of cytoplasmic sequestered NF-kappaB; positive regulation of T cell chemotaxis; integral component o…
ENSMUSG00000079852	Klra4			2.16055	9.00489e-16	2.62608	5.36752e-15	0	0.14385	0.254716	0.149203	0	0	6.87444	9.11906	17.0502	Chok, Klra32, Klra33, Ly-49d, Ly49d, ly49r<129>	16635; 93970	uc009ehg.2	protein_coding	killer cell lectin-like receptor, subfamily A, member 4 [Source:MGI Symbol;Acc:MGI:101904]	KILLER CELL LECTIN RECEPTOR LYMPHOCYTE ANTIGEN LY T CELL SURFACE GLYCOPROTEIN LY	GO:0005575; GO:0005623; GO:0005886; GO:0007155; GO:0008150; GO:0009897; GO:0016021; GO:0030246; GO:0003674	cellular_component; cell; plasma membrane; cell adhesion; biological_process; external side of plasma membrane; integral component of membrane; carbohydrate binding; molecular_function
ENSMUSG00000068227	Il2rb	0.950429	7.75578e-22	2.14726	4.88674e-135	3.18674	5.60799e-288	147.333	129.642	156.34	346.102	257.256	308.324	1344.41	1333.24	1581.38	CD122, IL-15Rbeta, Il-2/15Rbeta, Il-2Rbeta, IL15Rbeta, p70	16185	uc007wpk.2	protein_coding	interleukin 2 receptor, beta chain [Source:MGI Symbol;Acc:MGI:96550]	INTERLEUKIN 2 RECEPTOR SUBUNIT BETA PRECURSOR IL 2 RECEPTOR SUBUNIT BETA IL 2R SUBUNIT BETA IL 2RB HIGH AFFINITY IL 2 RECEPTOR SUBUNIT BETA P70 75 CD122 ANTIGEN	GO:0005575; GO:0005623; GO:0005886; GO:0009897; GO:0016021; GO:0019976; GO:0003674; GO:0016020; GO:0043066; GO:0019221; GO:0004911	cellular_component; cell; plasma membrane; external side of plasma membrane; integral component of membrane; interleukin-2 binding; molecular_function; membrane; negative regulation of apoptotic process; cytokine-mediated signaling pathway; interleukin-2 receptor activity
ENSMUSG00000104117	RP23-152I6.3			2.12839	2.41216e-15	2.71943	3.2055e-16	0	0.0858754	0	0.133606	0.0400213	0.0755484	2.43911	3.40243	3.39287			uc007dir.2	processed_transcript
ENSMUSG00000040694	Apobec2			2.12236	1.11924e-17	3.23487	6.50436e-26	0.168864	1.02927	0	3.0502	1.50757	1.55228	16.4401	19.5745	22.3203	Arp1	11811	uc008cxx.1	protein_coding	apolipoprotein B mRNA editing enzyme, catalytic polypeptide 2 [Source:MGI Symbol;Acc:MGI:1343178]	PROBABLE C >U EDITING ENZYME APOBEC 2 EC_3.5.4.-	GO:0003674; GO:0016810; GO:0008150; GO:0034641; GO:0043167; GO:0006397; GO:0008270; GO:0016556; GO:0016814; GO:0080111; GO:0006259	molecular_function; hydrolase activity, acting on carbon-nitrogen (but not peptide) bonds; biological_process; cellular nitrogen compound metabolic process; ion binding; mRNA processing; zinc ion binding; mRNA modification; hydrolase activity, acting on carbon-nitrogen (but not peptide) bonds, in cyclic amidines; DNA demethylation; DNA metabolic process
ENSMUSG00000014932	Yes1			2.10828	4.34471e-15	2.41865	4.37802e-13	0.0446346	0.233194	0	0.120936	0.0724518	0.0683838	2.41806	3.14136	2.66702			uc008wzu.2; uc008wzs.2	protein_coding	Yamaguchi sarcoma viral (v-yes) oncogene homolog 1 [Source:MGI Symbol;Acc:MGI:99147]	TYROSINE KINASE EC_2.7.10.2	GO:0006464; GO:0008150; GO:0006810; GO:0005575; GO:0005623; GO:0005886; GO:0005622; GO:0005856; GO:0043226; GO:0043234; GO:0003674; GO:0043167; GO:0016301; GO:0004715; GO:0005515; GO:0005524; GO:0005884; GO:0015758; GO:0018108; GO:0036120; GO:0005794; GO:0070062; GO:0005737; GO:0019899; GO:0044325; GO:0005925; GO:0005154; GO:0046777	cellular protein modification process; biological_process; transport; cellular_component; cell; plasma membrane; intracellular; cytoskeleton; organelle; protein complex; molecular_function; ion binding; kinase activity; non-membrane spanning protein tyrosine kinase activity; protein binding; ATP binding; actin filament; glucose transport; peptidyl-tyrosine phosphorylation; cellular response to pl…
ENSMUSG00000033965	Slc16a2			2.09674	6.01583e-15	2.63888	1.59524e-15	0.0969256	0.0421991	0.0747222	0.175078	0.0786659	0.074249	3.57671	2.54137	3.07126	AW105741, Mct8, Xpct	20502	uc009tzy.1	protein_coding	solute carrier family 16 (monocarboxylic acid transporters), member 2 [Source:MGI Symbol;Acc:MGI:1203732]	MONOCARBOXYLATE TRANSPORTER 10 MCT 10 AROMATIC AMINO ACID TRANSPORTER 1 SOLUTE CARRIER FAMILY 16 MEMBER 10 T TYPE AMINO ACID TRANSPORTER 1	GO:0016021; GO:0055085; GO:0005575; GO:0003674; GO:0022857; GO:0005623; GO:0005886; GO:0015293; GO:0006810; GO:0008150	integral component of membrane; transmembrane transport; cellular_component; molecular_function; transmembrane transporter activity; cell; plasma membrane; symporter activity; transport; biological_process
ENSMUSG00000045087	S1pr5			2.05273	2.76502e-14	2.62326	8.09393e-15	0	0	0	0	0	0.126045	3.68185	3.8601	5.66067	Edg8, lpB4, S1P5	94226	uc009oks.2	protein_coding	sphingosine-1-phosphate receptor 5 [Source:MGI Symbol;Acc:MGI:2150641]	SPHINGOSINE 1 PHOSPHATE RECEPTOR S1P RECEPTOR ENDOTHELIAL DIFFERENTIATION G COUPLED RECEPTOR SPHINGOSINE 1 PHOSPHATE RECEPTOR EDG S1P RECEPTOR EDG	GO:0007165; GO:0008150; GO:0005575; GO:0005623; GO:0005886; GO:0003674; GO:0004871; GO:0003376; GO:0004930; GO:0007186; GO:0038036; GO:0045664	signal transduction; biological_process; cellular_component; cell; plasma membrane; molecular_function; signal transducer activity; sphingosine-1-phosphate signaling pathway; G-protein coupled receptor activity; G-protein coupled receptor signaling pathway; sphingosine-1-phosphate receptor activity; regulation of neuron differentiation
ENSMUSG00000025058	5430427O19Rik			2.04537	7.98074e-17	2.83072	7.86009e-22	0.383519	0.477073	0.168951	0.98965	0.800405	0.419702	6.7106	6.35104	5.55543		71398	uc009tsa.2	protein_coding	RIKEN cDNA 5430427O19 gene [Source:MGI Symbol;Acc:MGI:1918648]	UNCHARACTERIZED CXORF21	GO:0005575; GO:0003674; GO:0008150	cellular_component; molecular_function; biological_process
ENSMUSG00000011267	Zfp296	1.32991	3.18039e-12	2.04086	6.56846e-38	4.24976	3.14811e-81	1.74757	1.63876	2.27996	13.4765	10.8013	14.005	53.1949	71.4215	62.0687	2210018A16Rik	63872	uc009fmj.2	protein_coding	zinc finger protein 296 [Source:MGI Symbol;Acc:MGI:1926956]	ZINC FINGER 296 ZFP296 ZINC FINGER 342	GO:0003674; GO:0003676; GO:0005575; GO:0008150; GO:0046872; GO:0043167	molecular_function; nucleic acid binding; cellular_component; biological_process; metal ion binding; ion binding
ENSMUSG00000033577	Myo6	-0.111677	0.873383	2.03162	3.01382e-24	1.98188	3.73364e-19	0.66413	0.75623	1.02399	0.78437	0.704867	0.626155	3.26231	4.20647	4.62509	BC029719, sv, Tlc	17920	uc009qvg.2; uc012gxi.1	protein_coding	myosin VI [Source:MGI Symbol;Acc:MGI:104785]	UNCONVENTIONAL MYOSIN VI UNCONVENTIONAL MYOSIN 6	GO:0003774; GO:0005515; GO:0005524; GO:0005737; GO:0005886; GO:0006605; GO:0006897; GO:0007268; GO:0007416; GO:0007605; GO:0007626; GO:0008152; GO:0012506; GO:0014047; GO:0016358; GO:0016459; GO:0030424; GO:0042472; GO:0042491; GO:0043025; GO:0045202; GO:0048167; GO:0048471; GO:0048839; GO:0051015; GO:0071257; GO:0008150; GO:0003674; GO:0008092; GO:0048856; GO:0005575; GO:0005622; GO:0005623; GO:…	motor activity; protein binding; ATP binding; cytoplasm; plasma membrane; protein targeting; endocytosis; synaptic transmission; synapse assembly; sensory perception of sound; locomotory behavior; metabolic process; vesicle membrane; glutamate secretion; dendrite development; myosin complex; axon; inner ear morphogenesis; auditory receptor cell differentiation; neuronal cell body; synapse; regula…
ENSMUSG00000025809	Itgb1	0.24077	0.0951522	2.02612	2.01372e-109	2.30315	2.41874e-121	40.4195	40.9443	41.9616	50.388	47.694	54.1274	209.285	195.712	250.769	4633401G24Rik, AA409975, AA960159, CD29, ENSMUSG00000051907, Fnrb, Gm9863, gpIIa	16412	uc009nzv.2	protein_coding	integrin beta 1 (fibronectin receptor beta) [Source:MGI Symbol;Acc:MGI:96610]	INTEGRIN BETA PRECURSOR SUBUNIT BETA SUBUNIT BETA ANTIGEN; UNKNOWN	GO:0005575; GO:0005623; GO:0005886; GO:0008150; GO:0030154; GO:0048856; GO:0000902; GO:0040007; GO:0003674; GO:0043167; GO:0007010; GO:0022607; GO:0048646; GO:0043234; GO:0040011; GO:0048870; GO:0050877; GO:0000003; GO:0007155; GO:0005622; GO:0005737; GO:0005768; GO:0043226; GO:0009790; GO:0007049; GO:0000082; GO:0001701; GO:0001708; GO:0002042; GO:0004872; GO:0005178; GO:0005515; GO:0007160; GO:…	cellular_component; cell; plasma membrane; biological_process; cell differentiation; anatomical structure development; cell morphogenesis; growth; molecular_function; ion binding; cytoskeleton organization; cellular component assembly; anatomical structure formation involved in morphogenesis; protein complex; locomotion; cell motility; neurological system process; reproduction; cell adhesion; int…
ENSMUSG00000024812	Tjp2	0.139357	0.756328	2.00801	7.34541e-16	2.63048	3.0854e-19	0.447998	0.351087	0.345373	0.404612	0.727201	0.755007	4.15055	4.88404	6.40832	ZO-2	21873	uc008ham.2	protein_coding	tight junction protein 2 [Source:MGI Symbol;Acc:MGI:1341872]	TIGHT JUNCTION ZO TIGHT JUNCTION ZONA OCCLUDENS ZONULA OCCLUDENS	GO:0005575; GO:0005623; GO:0005886; GO:0005622; GO:0005634; GO:0043226; GO:0003674; GO:0005515; GO:0030054; GO:0005923; GO:0005737; GO:0010033; GO:0008022	cellular_component; cell; plasma membrane; intracellular; nucleus; organelle; molecular_function; protein binding; cell junction; tight junction; cytoplasm; response to organic substance; protein C-terminus binding
ENSMUSG00000030688	Stard10	-0.159896	0.781553	2.00512	1.1021e-25	1.80852	9.82865e-16	2.93453	5.71174	5.58921	3.8196	3.7827	4.09924	18.2289	22.0347	21.7228	AV048538, CGI-52, NY-C0-28, PC-TP2, PCTP2, Pctpl, Sdccag28, SdccagG28, TISP-81	56018	uc009ioh.1; uc009ioi.1; uc012fqj.1; uc009ioj.1	protein_coding	START domain containing 10 [Source:MGI Symbol;Acc:MGI:1860093]	PCTP PCTP L START DOMAIN CONTAINING 10 STARD10 SEROLOGICALLY DEFINED COLON CANCER ANTIGEN 28 STAR RELATED LIPID TRANSFER 10; UNKNOWN	GO:0005829; GO:0005902; GO:0008289; GO:0016020; GO:0032782; GO:0035360; GO:0046581; GO:0008150; GO:0006810; GO:0005575; GO:0003674; GO:0005623; GO:0005622; GO:0005737; GO:0005929; GO:0043226; GO:0031514; GO:0005515	cytosol; microvillus; lipid binding; membrane; bile acid secretion; positive regulation of peroxisome proliferator activated receptor signaling pathway; intercellular canaliculus; biological_process; transport; cellular_component; molecular_function; cell; intracellular; cytoplasm; cilium; organelle; motile cilium; protein binding
ENSMUSG00000021782	Dlg5			1.97272	3.29416e-13	4.82943	2.69113e-64	0.0242228	0	0	0.175016	0.0786381	0.482448	5.97175	6.15062	7.80702	4933429D20Rik, mKIAA0583, T25557	71228	uc011zhl.1; uc011zhm.1; uc007sqh.1; uc007sqg.1	protein_coding	discs, large homolog 5 (Drosophila) [Source:MGI Symbol;Acc:MGI:1918478]	DISKS LARGE HOMOLOG 5 DISCS LARGE P DLG PLACENTA AND PROSTATE DLG; UNKNOWN	GO:0005515; GO:0005913; GO:0006461; GO:0030859; GO:0030901; GO:0045176; GO:0045186; GO:0045197; GO:0060441; GO:0071896; GO:0072205; GO:0008150; GO:0048856; GO:0022607; GO:0034330; GO:0030154; GO:0065003; GO:0005575; GO:0003674; GO:0042981; GO:0008092; GO:0008013	protein binding; cell-cell adherens junction; protein complex assembly; polarized epithelial cell differentiation; midbrain development; apical protein localization; zonula adherens assembly; establishment or maintenance of epithelial cell apical/basal polarity; epithelial tube branching involved in lung morphogenesis; protein localization to adherens junction; metanephric collecting duct develop…
ENSMUSG00000029314	Agpat9			1.96881	1.26037e-13	2.98315	1.03574e-19	0	0.0511402	0	0.424346	0.286001	0.269942	3.73508	4.21451	4.4664	1-AGPAT, 1-AGPAT 9, 4933407I02Rik, 4933408F15, 9, A230097K15Rik, GPAT-3, mGPAT3	231510	uc008yii.1; uc008yih.1; uc008yij.1	protein_coding	1-acylglycerol-3-phosphate O-acyltransferase 9 [Source:MGI Symbol;Acc:MGI:3603816]	GLYCEROL 3 PHOSPHATE ACYLTRANSFERASE 3 GPAT 3 EC_2.3.1.15 1 ACYL SN GLYCEROL 3 PHOSPHATE O ACYLTRANSFERASE 9 1 AGP ACYLTRANSFERASE 9 1 AGPAT 9 EC_2.3.1.- 51 LYSOPHOSPHATIDIC ACID ACYLTRANSFERASE THETA LPAAT THETA; UNKNOWN	GO:0006629; GO:0008150; GO:0009058; GO:0005575; GO:0005622; GO:0005623; GO:0005737; GO:0005783; GO:0043226; GO:0003674; GO:0016746; GO:0003841; GO:0004366; GO:0005789; GO:0016021; GO:0016024; GO:0019432; GO:0032006	lipid metabolic process; biological_process; biosynthetic process; cellular_component; intracellular; cell; cytoplasm; endoplasmic reticulum; organelle; molecular_function; transferase activity, transferring acyl groups; 1-acylglycerol-3-phosphate O-acyltransferase activity; glycerol-3-phosphate O-acyltransferase activity; endoplasmic reticulum membrane; integral component of membrane; CDP-diacyl…
ENSMUSG00000052160	Pld4			1.96721	3.95611e-13	2.42997	3.87951e-13	0.207964	0.181085	0.320648	0.187823	0.421964	0	6.77615	4.01783	8.84903	AI132321, thss	104759	uc007pfc.1	protein_coding	phospholipase D family, member 4 [Source:MGI Symbol;Acc:MGI:2144765]	PHOSPHOLIPASE D3 PLD 3 EC_3.1.4.4 CHOLINE PHOSPHATASE 3 PHOSPHATIDYLCHOLINE HYDROLYZING PHOSPHOLIPASE D3	GO:0005575; GO:0005622; GO:0005623; GO:0005737; GO:0016023; GO:0043226; GO:0005794; GO:0006629; GO:0008150; GO:0009056; GO:0006810; GO:0016192; GO:0005783; GO:0005634; GO:0003674; GO:0002376; GO:0030154; GO:0048856; GO:0002244; GO:0005515; GO:0005789; GO:0006909; GO:0016021; GO:0016042; GO:0032588; GO:0045335; GO:0070290	cellular_component; intracellular; cell; cytoplasm; cytoplasmic membrane-bounded vesicle; organelle; Golgi apparatus; lipid metabolic process; biological_process; catabolic process; transport; vesicle-mediated transport; endoplasmic reticulum; nucleus; molecular_function; immune system process; cell differentiation; anatomical structure development; hematopoietic progenitor cell differentiation; …
ENSMUSG00000089727	Klra8			1.95828	3.59627e-13	2.50739	1.76107e-13	0	0	0	0	0	0	7.26544	5.78263	18.02	Cmv-1, Cmv1, Ly49h, Ly49u<129>	16639; 93968	uc009ehp.3	protein_coding	killer cell lectin-like receptor, subfamily A, member 8 [Source:MGI Symbol;Acc:MGI:102968]	KILLER CELL LECTIN RECEPTOR LYMPHOCYTE ANTIGEN LY T CELL SURFACE GLYCOPROTEIN LY	GO:0005575; GO:0008150; GO:0007155; GO:0005623; GO:0005886; GO:0009615; GO:0016021; GO:0030246; GO:0003674	cellular_component; biological_process; cell adhesion; cell; plasma membrane; response to virus; integral component of membrane; carbohydrate binding; molecular_function
ENSMUSG00000040498	Igsf23	-1.48099	8.55036e-16	1.93014	1.36918e-16	0.0535853	0.919852	12.6987	13.0421	16.5673	2.15655	2.73076	2.32801	13.4642	13.3303	19.0628	2210010C17Rik	70080	uc009fnq.1	protein_coding	immunoglobulin superfamily, member 23 [Source:MGI Symbol;Acc:MGI:1917330]	{ECO: |EMBL: 1}	GO:0003674; GO:0005575; GO:0008150	molecular_function; cellular_component; biological_process
ENSMUSG00000022816	Fstl1			1.91904	1.31231e-12	1.90427	4.84819e-08	0.334841	0.072891	0	0	0	0.0641255	1.4788	1.79055	3.48616	AI316791, AW107808, Fstl, TSC-36	14314	uc007zej.1	protein_coding	follistatin-like 1 [Source:MGI Symbol;Acc:MGI:102793]	FOLLISTATIN RELATED 1 PRECURSOR FOLLISTATIN 1	GO:0003674; GO:0043167; GO:0005509; GO:0005515; GO:0008201; GO:0042594; GO:0006950; GO:0008150; GO:0005615; GO:0070062	molecular_function; ion binding; calcium ion binding; protein binding; heparin binding; response to starvation; response to stress; biological_process; extracellular space; extracellular vesicular exosome
ENSMUSG00000079018	Ly6c1	2.10974	6.3454e-33	1.91554	1.33132e-44	5.00059	1.36037e-123	1.3491	1.49511	2.2692	20.1597	23.6906	24.0515	79.9238	105.611	103.929	AA682074, AA959465, Ly-6C, Ly-6C1, Ly6c	17067	uc029ssd.1; uc007wgn.2; uc007wgo.2; uc029ssf.1; uc029sse.1	protein_coding	lymphocyte antigen 6 complex, locus C1 [Source:MGI Symbol;Acc:MGI:96882]	LYMPHOCYTE ANTIGEN PRECURSOR LY; UNKNOWN	GO:0005575; GO:0005623; GO:0005886; GO:0009897; GO:0031225	cellular_component; cell; plasma membrane; external side of plasma membrane; anchored component of membrane
ENSMUSG00000021217	Tshz3			1.91346	1.77969e-12	2.73136	1.51842e-16	0.0753944	0.032825	0	0.272371	0	0.11551	2.4862	1.97683	2.93507	A630038G13Rik, mKIAA1474, teashirt3, Tsh3, Zfp537	243931	uc009gkj.1	protein_coding	teashirt zinc finger family member 3 [Source:MGI Symbol;Acc:MGI:2442819]	TEASHIRT HOMOLOG	GO:0001656; GO:0001657; GO:0001701; GO:0002087; GO:0003677; GO:0003682; GO:0005515; GO:0005634; GO:0005739; GO:0006351; GO:0030324; GO:0045892; GO:0046872; GO:0048745; GO:0050881; GO:0050975; GO:0051152; GO:0060993; GO:0072105; GO:0072193; GO:0072195; GO:0008150; GO:0030154; GO:0048856; GO:0050877; GO:0003674; GO:0043167; GO:0009058; GO:0034641; GO:0005575; GO:0005622; GO:0005623; GO:0005737; GO:…	metanephros development; ureteric bud development; in utero embryonic development; regulation of respiratory gaseous exchange by neurological system process; DNA binding; chromatin binding; protein binding; nucleus; mitochondrion; transcription, DNA-templated; lung development; negative regulation of transcription, DNA-templated; metal ion binding; smooth muscle tissue development; musculoskeleta…
ENSMUSG00000044393	Dsg2			1.90233	1.86311e-12	2.40096	2.17152e-12	0	0	0	0	0	0	0.91797	1.06419	1.35128	AA408168, D18Ertd293e	13511	uc008ees.2; uc008eer.1; uc008eeq.1	protein_coding	desmoglein 2 [Source:MGI Symbol;Acc:MGI:1196466]	DESMOGLEIN PRECURSOR	GO:0005575; GO:0007155; GO:0008150; GO:0003674; GO:0043167; GO:0005509; GO:0007156; GO:0016021; GO:0030057; GO:0070062; GO:0005886; GO:0009986; GO:0086069; GO:0086005; GO:0086091; GO:0032570; GO:0060135; GO:0016324; GO:0016328; GO:0005623	cellular_component; cell adhesion; biological_process; molecular_function; ion binding; calcium ion binding; homophilic cell adhesion via plasma membrane adhesion molecules; integral component of membrane; desmosome; extracellular vesicular exosome; plasma membrane; cell surface; bundle of His cell to Purkinje myocyte communication; ventricular cardiac muscle cell action potential; regulation of …
ENSMUSG00000047293	Gpr15	1.21543	1.19213e-11	1.8948	4.70295e-20	5.01443	1.87312e-69	0	0	0	8.49587	5.8231	14.9007	40.4337	54.1259	49.3663	4933439K08Rik	71223	uc007zob.1	protein_coding	G protein-coupled receptor 15 [Source:MGI Symbol;Acc:MGI:1918473]	G COUPLED RECEPTOR 15	GO:0005575; GO:0007165; GO:0008150; GO:0005623; GO:0005886; GO:0003674; GO:0004871; GO:0004930; GO:0007186; GO:0016021; GO:0072678; GO:0002376; GO:0040011; GO:0048870	cellular_component; signal transduction; biological_process; cell; plasma membrane; molecular_function; signal transducer activity; G-protein coupled receptor activity; G-protein coupled receptor signaling pathway; integral component of membrane; T cell migration; immune system process; locomotion; cell motility
ENSMUSG00000032640	Chsy1	0.710488	2.35748e-05	1.85363	2.19077e-73	2.71228	1.3472e-95	11.0069	7.99408	7.83861	19.124	16.745	15.5779	69.097	66.2749	63.9902	mKIAA0990	269941	uc009hhb.1	protein_coding	chondroitin sulfate synthase 1 [Source:MGI Symbol;Acc:MGI:2681120]	CHONDROITIN SULFATE SYNTHASE 3 EC_2.4.1.175 EC_2.4.1.- 226 CARBOHYDRATE SYNTHASE 2 CHONDROITIN GLUCURONYLTRANSFERASE 3 CHONDROITIN SYNTHASE 2 CHSY 2 GLUCURONOSYL N ACETYLGALACTOSAMINYL PROTEOGLYCAN 4 BETA N ACETYLGALACTOSAMINYLTRANSFERASE II N ACETYLGALAC	GO:0006790; GO:0008150; GO:0048856; GO:0003674; GO:0016757; GO:0043167; GO:0005575; GO:0005622; GO:0005623; GO:0005737; GO:0005794; GO:0043226; GO:0009058; GO:0044281; GO:0030154; GO:0002063; GO:0009954; GO:0016021; GO:0030206; GO:0032580; GO:0045880; GO:0046872; GO:0047238; GO:0050510; GO:0051216; GO:0051923; GO:0060349; GO:0005576; GO:0030279; GO:0031667	sulfur compound metabolic process; biological_process; anatomical structure development; molecular_function; transferase activity, transferring glycosyl groups; ion binding; cellular_component; intracellular; cell; cytoplasm; Golgi apparatus; organelle; biosynthetic process; small molecule metabolic process; cell differentiation; chondrocyte development; proximal/distal pattern formation; integra…
ENSMUSG00000008999	Bmp7			1.84996	4.79179e-12	2.74125	7.27215e-17	0	0.133685	0.0789055	0.415978	0.207675	0.392029	3.2546	3.178	4.07717	OP1	12162	uc008odb.3	protein_coding	bone morphogenetic protein 7 [Source:MGI Symbol;Acc:MGI:103302]	BONE MORPHOGENETIC PRECURSOR BMP	GO:0008150; GO:0048856; GO:0003674; GO:0007165; GO:0009790; GO:0030154; GO:0000902; GO:0048646; GO:0040007; GO:0040011; GO:0005575; GO:0005576; GO:0005615; GO:0001503; GO:0001654; GO:0001657; GO:0001707; GO:0001822; GO:0005125; GO:0005515; GO:0007389; GO:0007411; GO:0007435; GO:0008083; GO:0008285; GO:0009880; GO:0009887; GO:0010862; GO:0010942; GO:0030326; GO:0030509; GO:0030855; GO:0034504; GO:…	biological_process; anatomical structure development; molecular_function; signal transduction; embryo development; cell differentiation; cell morphogenesis; anatomical structure formation involved in morphogenesis; growth; locomotion; cellular_component; extracellular region; extracellular space; ossification; eye development; ureteric bud development; mesoderm formation; kidney development; cyto…
ENSMUSG00000034177	Rnf43	-0.0237934	0.979315	1.84259	4.88129e-19	1.90593	2.33962e-16	1.22314	1.61124	1.1122	1.21799	1.24726	1.5376	7.11635	6.9681	5.05409	4732452J19Rik	207742	uc007kue.2	protein_coding	ring finger protein 43 [Source:MGI Symbol;Acc:MGI:2442609]	E3 UBIQUITIN LIGASE RNF43 PRECURSOR EC_6.3.2.- RING FINGER 43	GO:0006464; GO:0008150; GO:0009056; GO:0003674; GO:0016874; GO:0007165; GO:0043167; GO:0005575; GO:0005623; GO:0005886; GO:0005622; GO:0005737; GO:0005783; GO:0043226; GO:0005634; GO:0004842; GO:0005887; GO:0008270; GO:0016055; GO:0016567; GO:0030178; GO:0038018; GO:0042787; GO:0072089; GO:0008283; GO:0005109	cellular protein modification process; biological_process; catabolic process; molecular_function; ligase activity; signal transduction; ion binding; cellular_component; cell; plasma membrane; intracellular; cytoplasm; endoplasmic reticulum; organelle; nucleus; ubiquitin-protein transferase activity; integral component of plasma membrane; zinc ion binding; Wnt signaling pathway; protein ubiquitina…
ENSMUSG00000032231	Anxa2	1.56413	4.12367e-21	1.84211	3.40665e-64	3.8487	2.83113e-134	3.41783	3.69611	2.03991	14.1894	14.0934	16.047	57.7813	53.6319	58.5918	AW215814, Cal1h	12306	uc009qng.1; uc009qnh.1	protein_coding	annexin A2 [Source:MGI Symbol;Acc:MGI:88246]	ANNEXIN ANNEXIN ANNEXIN CALPACTIN CALPACTIN CHROMOBINDIN LIPOCORTIN I	GO:0001525; GO:0005509; GO:0005515; GO:0005544; GO:0005737; GO:0005769; GO:0008092; GO:0019897; GO:0030199; GO:0042383; GO:0042730; GO:0043086; GO:0051099; GO:0008150; GO:0005575; GO:0005623; GO:0005886; GO:0030198; GO:0003674; GO:0005622; GO:0005768; GO:0043226; GO:0008289; GO:0043167; GO:0048646; GO:0048856; GO:0005576; GO:0005578; GO:0005604; GO:0035749; GO:0043220; GO:0005615; GO:0070062; GO:…	angiogenesis; calcium ion binding; protein binding; calcium-dependent phospholipid binding; cytoplasm; early endosome; cytoskeletal protein binding; extrinsic component of plasma membrane; collagen fibril organization; sarcolemma; fibrinolysis; negative regulation of catalytic activity; positive regulation of binding; biological_process; cellular_component; cell; plasma membrane; extracellular ma…
ENSMUSG00000022584	Ly6c2	2.73947	2.90057e-58	1.84193	7.58505e-226	5.23586	3.17016e-110	24.546	16.0138	13.657	402.158	361.03	395.041	1448.71	1427.54	1383.23	Ly-6C.2, Ly-6C2	100041546	uc007wgp.1	protein_coding	lymphocyte antigen 6 complex, locus C2 [Source:MGI Symbol;Acc:MGI:3712069]	LYMPHOCYTE ANTIGEN PRECURSOR LY	GO:0005575; GO:0005623; GO:0005886; GO:0031225	cellular_component; cell; plasma membrane; anchored component of membrane
ENSMUSG00000026070	Il18r1	-0.165301	0.441694	1.84045	2.37965e-89	1.68842	5.40464e-67	37.6596	35.8038	41.2778	32.6627	35.2433	36.0446	119.479	126.684	147.434	Il18ralpha, Il1rrp	16182	uc007aud.1; uc007auf.1; uc007aug.1; uc011wjz.1	protein_coding	interleukin 18 receptor 1 [Source:MGI Symbol;Acc:MGI:105383]	INTERLEUKIN 18 RECEPTOR 1 PRECURSOR IL 18R 1 IL 18R1 CD218 ANTIGEN FAMILY MEMBER A IL1 RECEPTOR RELATED IL 1RRP IL1R RP CD218A ANTIGEN	GO:0030101; GO:0032729; GO:0035655; GO:0042008; GO:0042346; GO:0045063; GO:0002376; GO:0008150; GO:0030154; GO:0048856; GO:0003674; GO:0004871; GO:0007165; GO:0005575; GO:0016021	natural killer cell activation; positive regulation of interferon-gamma production; interleukin-18-mediated signaling pathway; interleukin-18 receptor activity; positive regulation of NF-kappaB import into nucleus; T-helper 1 cell differentiation; immune system process; biological_process; cell differentiation; anatomical structure development; molecular_function; signal transducer activity; sign…
ENSMUSG00000044629	Cnrip1			1.82419	8.37762e-12	2.14563	3.08769e-11	0.411044	0.357918	0.158442	0.371236	0.375309	0.314876	3.67102	3.40342	3.25617	1500041B16Rik, 3110054C06Rik, 5330437A18Rik, AI854501, C2orf32	380686	uc007iby.1; uc007ibx.1	protein_coding	cannabinoid receptor interacting protein 1 [Source:MGI Symbol;Acc:MGI:1917505]	CB1 CANNABINOID RECEPTOR INTERACTING 1 CRIP 1	GO:0005575; GO:0003674; GO:0008150	cellular_component; molecular_function; biological_process
ENSMUSG00000024235	Map3k8	0.311011	0.413955	1.79938	1.67188e-20	2.41662	1.29343e-26	1.82661	1.47124	1.05613	2.88699	2.22374	2.02892	11.4014	9.45263	11.3278	c-COT, Cot, Cot/Tpl2, Est, Estf, Tpl-2, Tpl2	26410	uc008dye.1	protein_coding	mitogen-activated protein kinase kinase kinase 8 [Source:MGI Symbol;Acc:MGI:1346878]	MITOGEN ACTIVATED KINASE KINASE KINASE 8 EC_2.7.11.25 CANCER OSAKA THYROID ONCOGENE PROTO ONCOGENE C COT SERINE/THREONINE KINASE COT TUMOR PROGRESSION LOCUS 2 TPL 2	GO:0006464; GO:0008150; GO:0003674; GO:0043167; GO:0004871; GO:0016301; GO:0002376; GO:0007165; GO:0000165; GO:0000186; GO:0000287; GO:0004709; GO:0005524; GO:0006468; GO:0007049; GO:0005737; GO:0005515	cellular protein modification process; biological_process; molecular_function; ion binding; signal transducer activity; kinase activity; immune system process; signal transduction; MAPK cascade; activation of MAPKK activity; magnesium ion binding; MAP kinase kinase kinase activity; ATP binding; protein phosphorylation; cell cycle; cytoplasm; protein binding
ENSMUSG00000026656	Fcgr2b			1.77992	4.49104e-11	2.05765	3.17895e-09	0.106568	0	0	0	0	0	0.948269	1.86279	1.73664	AI528646, CD32, F630109E10Rik, Fcgr2, Fcgr2a, FcgRII, Fcr-2, Fcr-3, fcRII, Fc[g]RII, Ly-17, Ly-m20, LyM-1	14130	uc007dms.2; uc007dmt.2; uc011wvv.2	protein_coding	Fc receptor, IgG, low affinity IIb [Source:MGI Symbol;Acc:MGI:95499]	LOW AFFINITY IMMUNOGLOBULIN GAMMA FC REGION RECEPTOR III PRECURSOR IGG FC RECEPTOR III FC GAMMA RIII FCRIII CD16 ANTIGEN	GO:0001811; GO:0002638; GO:0002862; GO:0002865; GO:0002924; GO:0005057; GO:0005576; GO:0005737; GO:0005856; GO:0005887; GO:0006911; GO:0006952; GO:0006955; GO:0007166; GO:0009617; GO:0009897; GO:0016021; GO:0016064; GO:0019864; GO:0019886; GO:0030889; GO:0032693; GO:0035556; GO:0050765; GO:0050766; GO:0050777; GO:0071219; GO:0008150; GO:0007165; GO:0002376; GO:0003674; GO:0005575; GO:0005623; GO:…	negative regulation of type I hypersensitivity; negative regulation of immunoglobulin production; negative regulation of inflammatory response to antigenic stimulus; negative regulation of acute inflammatory response to antigenic stimulus; negative regulation of humoral immune response mediated by circulating immunoglobulin; receptor signaling protein activity; extracellular region; cytoplasm; cy…
ENSMUSG00000009633	G0s2	-0.176766	0.727469	1.77986	5.99379e-24	1.61547	2.18349e-17	17.4742	23.0292	20.753	15.5686	18.3986	18.0891	64.3343	70.7133	83.3759	AI255151, AV006465	14373	uc007eei.2	protein_coding	G0/G1 switch gene 2 [Source:MGI Symbol;Acc:MGI:1316737]	G0/G1 SWITCH 2	GO:0007165; GO:0008150; GO:0008219; GO:0005575; GO:0005622; GO:0005623; GO:0005737; GO:0005739; GO:0043226; GO:0097191; GO:2001238; GO:0005515	signal transduction; biological_process; cell death; cellular_component; intracellular; cell; cytoplasm; mitochondrion; organelle; extrinsic apoptotic signaling pathway; positive regulation of extrinsic apoptotic signaling pathway; protein binding
ENSMUSG00000031428	Zcchc18	0.871557	3.049e-05	1.77096	4.31149e-28	3.2242	5.91724e-52	1.8138	1.13862	0.650371	3.80962	3.69736	5.23464	15.8968	15.7748	18.4068			uc009ujk.1; uc009ujl.1; uc009ujm.1	protein_coding	zinc finger, CCHC domain containing 18 [Source:MGI Symbol;Acc:MGI:1914245]	ZINC FINGER CCHC DOMAIN CONTAINING	GO:0000988; GO:0003674; GO:0005575; GO:0005622; GO:0005623; GO:0005634; GO:0005654; GO:0043226; GO:0043167; GO:0003676; GO:0008270; GO:0016607; GO:0030374; GO:0030509; GO:0007165; GO:0008150	protein binding transcription factor activity; molecular_function; cellular_component; intracellular; cell; nucleus; nucleoplasm; organelle; ion binding; nucleic acid binding; zinc ion binding; nuclear speck; ligand-dependent nuclear receptor transcription coactivator activity; BMP signaling pathway; signal transduction; biological_process
ENSMUSG00000051359	Ncald			1.76653	7.2172e-11	2.02162	7.44786e-10	0.235496	0.179426	0.181549	0.212689	0.16724	0.180399	1.94142	1.34055	2.55844			uc007vni.2; uc007vng.2; uc007vnh.2; uc011zsg.1; uc007vnk.1	protein_coding	neurocalcin delta [Source:MGI Symbol;Acc:MGI:1196326]	UNKNOWN	GO:0003073; GO:0005509; GO:0019722; GO:0003674; GO:0043167; GO:0003013; GO:0008150; GO:0007165; GO:0005622; GO:0070062; GO:0003779; GO:0015631; GO:0030276; GO:0005829; GO:0005515; GO:0043014	regulation of systemic arterial blood pressure; calcium ion binding; calcium-mediated signaling; molecular_function; ion binding; circulatory system process; biological_process; signal transduction; intracellular; extracellular vesicular exosome; actin binding; tubulin binding; clathrin binding; cytosol; protein binding; alpha-tubulin binding
ENSMUSG00000095105	Edaradd			1.75722	8.05413e-11	2.83206	1.18865e-17	0.0507654	0	0	0.137547	0.185408	0.272219	1.93311	1.15592	2.48183	1810032E07Rik, 5830469M23Rik, A630043P06, cr	171211	uc007plp.2	protein_coding	EDAR (ectodysplasin-A receptor)-associated death domain [Source:MGI Symbol;Acc:MGI:1931001]	ECTODYSPLASIN A RECEPTOR ASSOCIATED ADAPTER EDAR ASSOCIATED DEATH DOMAIN PROTEIN CRINKLED	GO:0001942; GO:0007165; GO:0042475; GO:0061153; GO:0008150; GO:0048856	hair follicle development; signal transduction; odontogenesis of dentin-containing tooth; trachea gland development; biological_process; anatomical structure development
ENSMUSG00000044320	1700001O22Rik			1.75418	8.07043e-11	2.83979	4.20151e-18	0	0.0642371	0.22749	0.399765	0.299371	1.13025	5.50252	4.37759	5.87739	1700113K14Rik, 4930549G18Rik	73598	uc008jct.3; uc008jcr.3; uc008jcs.3	protein_coding	RIKEN cDNA 1700001O22 gene [Source:MGI Symbol;Acc:MGI:1923631]	UNCHARACTERIZED	GO:0003674; GO:0005575; GO:0008150	molecular_function; cellular_component; biological_process
ENSMUSG00000079056	Kcnip3			1.75039	1.77112e-10	2.30644	1.38318e-11	0	0.202023	0	0.052385	0.282452	0.0888642	3.64319	2.24119	3.04567	4933407H12Rik, AI413860, Csen, DREAM, KChIP3, R74849	56461	uc008mfn.1; uc008mfm.1; uc008mfl.1; uc008mfo.1	protein_coding	Kv channel interacting protein 3, calsenilin [Source:MGI Symbol;Acc:MGI:1929258]	KV CHANNEL INTERACTING A TYPE POTASSIUM CHANNEL MODULATORY POTASSIUM CHANNEL INTERACTING	GO:0000122; GO:0003677; GO:0005509; GO:0005634; GO:0005829; GO:0006813; GO:0008022; GO:0019233; GO:0043523; GO:0045892; GO:0048265; GO:0048266; GO:0048306; GO:0003674; GO:0006950; GO:0008150; GO:0050877; GO:0006810; GO:0005575; GO:0005622; GO:0005623; GO:0005737; GO:0043226; GO:0043167; GO:0030424; GO:0005515; GO:0043565; GO:0030425; GO:0043679; GO:0006886; GO:0044325; GO:0032993; GO:0015459; GO:…	negative regulation of transcription from RNA polymerase II promoter; DNA binding; calcium ion binding; nucleus; cytosol; potassium ion transport; protein C-terminus binding; sensory perception of pain; regulation of neuron apoptotic process; negative regulation of transcription, DNA-templated; response to pain; behavioral response to pain; calcium-dependent protein binding; molecular_function; r…
ENSMUSG00000060002	Chpt1	-0.0394372	0.964256	1.73318	1.61285e-18	1.76578	7.62626e-16	1.4084	1.2694	1.06672	1.36127	1.12302	1.21139	4.90817	6.10352	4.78714		212862	uc007grr.2; uc011xlh.1; uc007grs.2	protein_coding	choline phosphotransferase 1 [Source:MGI Symbol;Acc:MGI:2384841]	CHOLINEPHOSPHOTRANSFERASE 1 EC_2.7.8.2 DIACYLGLYCEROL CHOLINEPHOSPHOTRANSFERASE 1; UNKNOWN	GO:0005794; GO:0006656; GO:0016780; GO:0003674; GO:0006629; GO:0008150; GO:0009058; GO:0034641; GO:0044281; GO:0005575; GO:0005622; GO:0005623; GO:0005737; GO:0043226; GO:0004142; GO:0006657; GO:0006663; GO:0016021; GO:0046872; GO:0043167; GO:0016020	Golgi apparatus; phosphatidylcholine biosynthetic process; phosphotransferase activity, for other substituted phosphate groups; molecular_function; lipid metabolic process; biological_process; biosynthetic process; cellular nitrogen compound metabolic process; small molecule metabolic process; cellular_component; intracellular; cell; cytoplasm; organelle; diacylglycerol cholinephosphotransferase …
ENSMUSG00000032446	Eomes	1.87474	3.07003e-60	1.72994	2.12285e-67	3.80142	7.00249e-243	11.2862	10.474	10.8378	44.3493	48.8132	53.4668	146.755	175.49	193.959	C77258, TBR-2, Tbr2	13813	uc009rzp.2; uc009rzq.2; uc009rzo.2	protein_coding	eomesodermin homolog (Xenopus laevis) [Source:MGI Symbol;Acc:MGI:1201683]	T BOX BRAIN T BRAIN TBR	GO:0000977; GO:0001706; GO:0001707; GO:0001714; GO:0001824; GO:0001829; GO:0003682; GO:0003700; GO:0005622; GO:0005634; GO:0006351; GO:0006357; GO:0010002; GO:0010468; GO:0019827; GO:0021772; GO:0021796; GO:0030154; GO:0032609; GO:0035914; GO:0043565; GO:0045597; GO:0045664; GO:0045944; GO:0050767; GO:0008150; GO:0048856; GO:0003674; GO:0003677; GO:0009058; GO:0034641; GO:0005575; GO:0005623; GO:…	RNA polymerase II regulatory region sequence-specific DNA binding; endoderm formation; mesoderm formation; endodermal cell fate specification; blastocyst development; trophectodermal cell differentiation; chromatin binding; sequence-specific DNA binding transcription factor activity; intracellular; nucleus; transcription, DNA-templated; regulation of transcription from RNA polymerase II promoter;…
ENSMUSG00000024300	Myo1f	0.905082	2.95891e-16	1.72415	2.44429e-79	2.73062	6.99123e-194	21.5135	21.8308	23.1678	47.2142	38.7599	51.621	156.26	147.056	172.262	C330006B10Rik	17916	uc008byu.2; uc012api.1	protein_coding	myosin IF [Source:MGI Symbol;Acc:MGI:107711]	UNCONVENTIONAL MYOSIN IE UNCONVENTIONAL MYOSIN 1E	GO:0002446; GO:0003674; GO:0003774; GO:0005524; GO:0007162; GO:0008152; GO:0016459; GO:0030335; GO:0030864; GO:0031941; GO:0032956; GO:0043312; GO:0045088; GO:0050830; GO:0006950; GO:0008150; GO:0002376; GO:0006810; GO:0016192; GO:0005575; GO:0005622; GO:0005623; GO:0005856; GO:0043226; GO:0043234; GO:0005737; GO:0043167	neutrophil mediated immunity; molecular_function; motor activity; ATP binding; negative regulation of cell adhesion; metabolic process; myosin complex; positive regulation of cell migration; cortical actin cytoskeleton; filamentous actin; regulation of actin cytoskeleton organization; neutrophil degranulation; regulation of innate immune response; defense response to Gram-positive bacterium; resp…
ENSMUSG00000032737	Inppl1	0.289749	0.416015	1.70299	1.61236e-12	2.51649	1.03574e-19	0.454213	0.611239	0.763994	1.00692	0.837829	1.77136	4.89544	8.09154	5.1589			uc009iph.2; uc009ipg.2; uc009ipi.1	protein_coding	inositol polyphosphate phosphatase-like 1 [Source:MGI Symbol;Acc:MGI:1333787]	PHOSPHATIDYLINOSITOL 3 4 5 TRISPHOSPHATE 5 PHOSPHATASE EC_3.1.3.86 INOSITOL POLYPHOSPHATE PHOSPHATASE SH2 DOMAIN CONTAINING INOSITOL 5' PHOSPHATASE SH2 DOMAIN CONTAINING INOSITOL PHOSPHATASE SHIP	GO:0006629; GO:0008150; GO:0005575; GO:0005623; GO:0003674; GO:0007155; GO:0009058; GO:0005975; GO:0005886; GO:0005622; GO:0005856; GO:0043226; GO:0005737; GO:0008092; GO:0002376; GO:0048856; GO:0001958; GO:0003779; GO:0005515; GO:0006006; GO:0006661; GO:0008285; GO:0009791; GO:0010629; GO:0016787; GO:0017124; GO:0032868; GO:0042995; GO:0044255; GO:0046856; GO:0097178; GO:0022607; GO:0042169; GO:…	lipid metabolic process; biological_process; cellular_component; cell; molecular_function; cell adhesion; biosynthetic process; carbohydrate metabolic process; plasma membrane; intracellular; cytoskeleton; organelle; cytoplasm; cytoskeletal protein binding; immune system process; anatomical structure development; endochondral ossification; actin binding; protein binding; glucose metabolic process…
ENSMUSG00000102252	Snrpn			1.69673	2.53509e-10	1.63615	8.95311e-07	1.71476	1.07837	0.293767	0.860386	0.69586	0.875718	5.6845	6.31027	6.89972			uc009hes.2; uc009her.2	protein_coding	small nuclear ribonucleoprotein N [Source:MGI Symbol;Acc:MGI:98347]	SMALL NUCLEAR RIBONUCLEOPROTEIN ASSOCIATED N SNRNP N SM N SM N SMN	GO:0003674; GO:0003723; GO:0005634; GO:0005575; GO:0005622; GO:0005623; GO:0043226; GO:0005515; GO:0005685; GO:0009725; GO:0005686	molecular_function; RNA binding; nucleus; cellular_component; intracellular; cell; organelle; protein binding; U1 snRNP; response to hormone; U2 snRNP
ENSMUSG00000039959	Hip1			1.69393	7.79304e-10	1.93971	8.6551e-09	0.131004	0.114072	0.16159	0.0946534	0.0212648	0.200709	1.31656	1.41012	1.32835	2610109B09Rik, A930014B11Rik, E130315I21Rik, mKIAA4113	215114	uc008zyk.3	protein_coding	huntingtin interacting protein 1 [Source:MGI Symbol;Acc:MGI:1099804]	HUNTINGTIN INTERACTING 1 HUNTINGTIN INTERACTING HIP	GO:0008150; GO:0003674; GO:0008289; GO:0043167; GO:0030154; GO:0005575; GO:0005622; GO:0005623; GO:0005737; GO:0016023; GO:0043226; GO:0008219; GO:0051604; GO:0006810; GO:0016192; GO:0009058; GO:0034641; GO:0005794; GO:0005634; GO:0008092; GO:0003779; GO:0005515; GO:0006351; GO:0006355; GO:0006897; GO:0006915; GO:0006919; GO:0016020; GO:0030136; GO:0030276; GO:0035091; GO:0042981; GO:0048260; GO:…	biological_process; molecular_function; lipid binding; ion binding; cell differentiation; cellular_component; intracellular; cell; cytoplasm; cytoplasmic membrane-bounded vesicle; organelle; cell death; protein maturation; transport; vesicle-mediated transport; biosynthetic process; cellular nitrogen compound metabolic process; Golgi apparatus; nucleus; cytoskeletal protein binding; actin binding…
ENSMUSG00000026090	2010300C02Rik	0.334084	0.323261	1.68882	1.61963e-13	2.49878	4.4328e-21	0.729491	0.705786	0.624869	1.17128	1.64462	1.17973	6.52302	7.71796	4.76982		72097	uc007arw.1; uc007arx.2	protein_coding	RIKEN cDNA 2010300C02 gene [Source:MGI Symbol;Acc:MGI:1919347]	UNCHARACTERIZED; UNKNOWN	GO:0003674; GO:0005575; GO:0008150	molecular_function; cellular_component; biological_process
ENSMUSG00000067235	H2-Q10	-0.163427	0.772677	1.6773	1.83114e-14	1.57444	1.20524e-11	3.54777	2.63615	2.47979	3.37507	1.84282	1.95677	13.4818	9.4001	8.6508			uc008cht.1	protein_coding	histocompatibility 2, Q region locus 10 [Source:MGI Symbol;Acc:MGI:95929]	H 2 CLASS I HISTOCOMPATIBILITY ANTIGEN ALPHA CHAIN	GO:0005575; GO:0005623; GO:0005886; GO:0043234; GO:0003674; GO:0005622; GO:0005737; GO:0016023; GO:0043226; GO:0002376; GO:0008150; GO:0001916; GO:0002474; GO:0006955; GO:0030670; GO:0042605; GO:0042612; GO:0071556; GO:0005783	cellular_component; cell; plasma membrane; protein complex; molecular_function; intracellular; cytoplasm; cytoplasmic membrane-bounded vesicle; organelle; immune system process; biological_process; positive regulation of T cell mediated cytotoxicity; antigen processing and presentation of peptide antigen via MHC class I; immune response; phagocytic vesicle membrane; peptide antigen binding; MHC c…
ENSMUSG00000049493	Pls1			1.63945	1.26008e-09	1.99404	1.08513e-08	0	0.0920787	0	0	0	0	1.36992	2.91857	1.72325	AI427122	102502	uc009rbk.2	protein_coding	plastin 1 (I-isoform) [Source:MGI Symbol;Acc:MGI:104809]	PLASTIN	GO:0005509; GO:0005737; GO:0008150; GO:0005575; GO:0005622; GO:0005623; GO:0003674; GO:0043167; GO:0008092; GO:0003779; GO:0070062	calcium ion binding; cytoplasm; biological_process; cellular_component; intracellular; cell; molecular_function; ion binding; cytoskeletal protein binding; actin binding; extracellular vesicular exosome
ENSMUSG00000042082	Arsb	0.285526	0.285622	1.63211	8.81978e-38	2.00901	5.08828e-52	15.726	12.167	16.0588	18.8132	15.5672	23.6986	60.7237	58.9862	74.7812	1110007C02Rik, AI480648, As-1, As-1r, As-1s, As-1t, As1, As1-r, As1-s, As1-t, Asr-1, Ast-1	11881	uc007rlo.1	protein_coding	arylsulfatase B [Source:MGI Symbol;Acc:MGI:88075]	ARYLSULFATASE B ASB EC_3.1.6.12 N ACETYLGALACTOSAMINE 4 SULFATASE G4S	GO:0003943; GO:0004065; GO:0046872; GO:0003674; GO:0043167; GO:0070062; GO:0005764; GO:0005739; GO:0051597; GO:0043627; GO:0009268; GO:0007584; GO:0006914; GO:0005791; GO:0007417; GO:0005794	N-acetylgalactosamine-4-sulfatase activity; arylsulfatase activity; metal ion binding; molecular_function; ion binding; extracellular vesicular exosome; lysosome; mitochondrion; response to methylmercury; response to estrogen; response to pH; response to nutrient; autophagy; rough endoplasmic reticulum; central nervous system development; Golgi apparatus
ENSMUSG00000047344	Lancl3			1.62244	2.14806e-09	2.14512	5.36905e-10	0	0	0	0	0.0418264	0	2.22542	1.06677	2.89271	6030463G20Rik	236285	uc009spo.1	protein_coding	LanC lantibiotic synthetase component C-like 3 (bacterial) [Source:MGI Symbol;Acc:MGI:2443335]	LANC 3	GO:0008150; GO:0005575; GO:0003674; GO:0003824; GO:0008152	biological_process; cellular_component; molecular_function; catalytic activity; metabolic process
ENSMUSG00000063171	Rps4l			1.61281	3.61713e-09	1.7729	1.48344e-07	5.01649	0.759674	1.00887	3.34875	0.354038	3.3416	17.467	16.2533	18.1665			uc009etk.1	protein_coding	ribosomal protein S4-like [Source:MGI Symbol;Acc:MGI:1913434]	40S RIBOSOMAL S4	GO:0003674; GO:0003735; GO:0005730; GO:0005844; GO:0006412; GO:0008150; GO:0019843; GO:0022627; GO:0005575; GO:0005622; GO:0005623; GO:0005737; GO:0005829; GO:0005840; GO:0043226; GO:0003723; GO:0009058; GO:0005634; GO:0005198	molecular_function; structural constituent of ribosome; nucleolus; polysome; translation; biological_process; rRNA binding; cytosolic small ribosomal subunit; cellular_component; intracellular; cell; cytoplasm; cytosol; ribosome; organelle; RNA binding; biosynthetic process; nucleus; structural molecule activity
ENSMUSG00000025555	Farp1	-0.00432751	0.997494	1.60038	1.95516e-10	1.79466	3.68842e-10	1.04253	0.71326	0.918526	1.17696	0.876347	0.627487	2.98179	5.03538	6.00013	AW228844, BC030329, Cdep	223254	uc007vaa.1	protein_coding	FERM, RhoGEF (Arhgef) and pleckstrin domain protein 1 (chondrocyte-derived) [Source:MGI Symbol;Acc:MGI:2446173]	FERM RHOGEF AND PLECKSTRIN DOMAIN CONTAINING	GO:0005856; GO:0008092; GO:0003674; GO:0005575; GO:0005622; GO:0005623; GO:0043226; GO:0008150; GO:0005886; GO:0022607; GO:0048856; GO:0005737; GO:0005829; GO:0007416; GO:0030054; GO:0030425; GO:0030676; GO:0031234; GO:0032855; GO:0045202; GO:0048813; GO:0000902; GO:0030154; GO:0048365	cytoskeleton; cytoskeletal protein binding; molecular_function; cellular_component; intracellular; cell; organelle; biological_process; plasma membrane; cellular component assembly; anatomical structure development; cytoplasm; cytosol; synapse assembly; cell junction; dendrite; Rac guanyl-nucleotide exchange factor activity; extrinsic component of cytoplasmic side of plasma membrane; positive reg…
ENSMUSG00000002233	Rhoc	0.341204	0.157993	1.58468	3.58817e-10	2.70911	1.46744e-18	0.318384	1.38617	0.736349	4.16947	2.45484	2.43895	13.4987	16.9156	15.8535	AI324259, Arh9, Arhc	11853	uc008qul.2	protein_coding	ras homolog gene family, member C [Source:MGI Symbol;Acc:MGI:106028]	RHO RELATED GTP BINDING PRECURSOR	GO:0005575; GO:0005623; GO:0007165; GO:0008150; GO:0005886; GO:0005622; GO:0005634; GO:0043226; GO:0003674; GO:0043167; GO:0007049; GO:0051301; GO:0000910; GO:0005515; GO:0005525; GO:0007264; GO:0032154; GO:0043297; GO:0022607; GO:0034330; GO:0004871; GO:0070062; GO:0043123; GO:0005829	cellular_component; cell; signal transduction; biological_process; plasma membrane; intracellular; nucleus; organelle; molecular_function; ion binding; cell cycle; cell division; cytokinesis; protein binding; GTP binding; small GTPase mediated signal transduction; cleavage furrow; apical junction assembly; cellular component assembly; cell junction organization; signal transducer activity; extrac…
ENSMUSG00000024277	Mapre2	0.168454	0.556369	1.58151	6.05656e-57	1.79217	1.26419e-63	6.99565	7.12721	7.55346	9.28604	7.87031	8.2778	26.7664	25.3728	28.327	AI314113, C820009F03Rik, D18Abb1e, EB1, EB2, RP1	212307	uc012bah.1; uc008egd.1; uc008ege.2; uc008egf.2	protein_coding	microtubule-associated protein, RP/EB family, member 2 [Source:MGI Symbol;Acc:MGI:106271]	MICROTUBULE ASSOCIATED RP/EB FAMILY MEMBER; UNKNOWN	GO:0005515; GO:0008017; GO:0035371; GO:0005575; GO:0005622; GO:0005623; GO:0005856; GO:0043226; GO:0043234; GO:0003674; GO:0008092; GO:0005737; GO:0007067; GO:0007049; GO:0008150; GO:0051301; GO:0015630	protein binding; microtubule binding; microtubule plus-end; cellular_component; intracellular; cell; cytoskeleton; organelle; protein complex; molecular_function; cytoskeletal protein binding; cytoplasm; mitotic nuclear division; cell cycle; biological_process; cell division; microtubule cytoskeleton
ENSMUSG00000039470	Zdhhc2			1.58139	1.09252e-08	1.90171	1.59342e-08	0.260444	0.12959	0.286832	0.168015	0.332167	0.171009	2.30776	2.00242	1.75158	5730415P04Rik, 6430583A19Rik	70546	uc009lmo.1	protein_coding	zinc finger, DHHC domain containing 2 [Source:MGI Symbol;Acc:MGI:1923452]	PALMITOYLTRANSFERASE EC_2.3.1.225 ZINC FINGER DHHC DOMAIN CONTAINING DHHC	GO:0003674; GO:0016746; GO:0006464; GO:0008150; GO:0009058; GO:0043167; GO:0005575; GO:0005623; GO:0005886; GO:0005887; GO:0008270; GO:0016409; GO:0018345; GO:0019706; GO:0055038; GO:0005622; GO:0005737; GO:0005768; GO:0043226; GO:0005794; GO:0005783	molecular_function; transferase activity, transferring acyl groups; cellular protein modification process; biological_process; biosynthetic process; ion binding; cellular_component; cell; plasma membrane; integral component of plasma membrane; zinc ion binding; palmitoyltransferase activity; protein palmitoylation; protein-cysteine S-palmitoyltransferase activity; recycling endosome membrane; int…
ENSMUSG00000059325	Hopx	0.948146	3.54062e-09	1.56523	1.39888e-62	2.68911	2.44998e-77	18.7225	26.226	36.1886	60.5304	62.3231	67.7617	197.701	191.155	201.682			uc012dxq.1; uc008xvv.2; uc008xvw.2	protein_coding	HOP homeobox [Source:MGI Symbol;Acc:MGI:1916782]	UNKNOWN	GO:0008150; GO:0048856; GO:0006464; GO:0051276; GO:0009058; GO:0034641; GO:0005575; GO:0005622; GO:0005623; GO:0005737; GO:0005634; GO:0043226; GO:0003674; GO:0003677; GO:0009790; GO:0030154; GO:0048646; GO:0000122; GO:0001829; GO:0005515; GO:0006351; GO:0007507; GO:0008016; GO:0016575; GO:0043393; GO:0043415; GO:0048286; GO:0051155; GO:0045596	biological_process; anatomical structure development; cellular protein modification process; chromosome organization; biosynthetic process; cellular nitrogen compound metabolic process; cellular_component; intracellular; cell; cytoplasm; nucleus; organelle; molecular_function; DNA binding; embryo development; cell differentiation; anatomical structure formation involved in morphogenesis; negative…
ENSMUSG00000024143	Rhoq	0.337148	0.344689	1.55977	4.60817e-14	2.21329	5.09115e-20	1.04052	1.76893	1.83351	2.148	2.61392	3.11241	10.6593	8.06843	10.6762	Arhq, Tc10, TC10A	104215	uc008dum.1	protein_coding	ras homolog gene family, member Q [Source:MGI Symbol;Acc:MGI:1931553]	CELL DIVISION CONTROL 42 HOMOLOG PRECURSOR	GO:0003924; GO:0005515; GO:0005525; GO:0007264; GO:0008360; GO:0030036; GO:0007010; GO:0008150; GO:0007165; GO:0003674; GO:0043167; GO:0005575; GO:0005622; GO:0005623; GO:0005737; GO:0030866; GO:0032869; GO:0045121; GO:0046325; GO:0090005; GO:0070062; GO:0045944; GO:0005886; GO:0051491; GO:0005884; GO:0032427; GO:0046326; GO:0005522; GO:0008286	GTPase activity; protein binding; GTP binding; small GTPase mediated signal transduction; regulation of cell shape; actin cytoskeleton organization; cytoskeleton organization; biological_process; signal transduction; molecular_function; ion binding; cellular_component; intracellular; cell; cytoplasm; cortical actin cytoskeleton organization; cellular response to insulin stimulus; membrane raft; n…
ENSMUSG00000029658	Wdr95	0.915714	1.6309e-06	1.55772	4.9251e-13	3.89453	1.7123e-49	0.35492	0.721111	0	2.24383	5.18503	3.98762	14.3975	13.5507	16.923	4930434E21Rik	381693	uc009apv.1	protein_coding	WD40 repeat domain 95 [Source:MGI Symbol;Acc:MGI:1923042]	{ECO: |EMBL: 1}	GO:0003674; GO:0005575; GO:0008150	molecular_function; cellular_component; biological_process
ENSMUSG00000032089	Il10ra	0.859472	1.49547e-06	1.55303	1.40754e-31	2.66938	3.90151e-69	6.29141	5.63186	4.80487	11.0456	13.1233	15.044	42.1947	38.1362	44.8215	AW553859, CDw210, CDw210a, Il10r, mIL-10R	16154	uc009pfn.1; uc009pfp.1; uc009pfo.1	protein_coding	interleukin 10 receptor, alpha [Source:MGI Symbol;Acc:MGI:96538]	INTERLEUKIN 10 RECEPTOR SUBUNIT ALPHA PRECURSOR IL 10 RECEPTOR SUBUNIT ALPHA IL 10R SUBUNIT ALPHA IL 10RA CDW210A INTERLEUKIN 10 RECEPTOR SUBUNIT 1 IL 10R SUBUNIT 1 IL 10R1 CD210 ANTIGEN; UNKNOWN	GO:0016021; GO:0005575; GO:0005886; GO:0032496; GO:0019221; GO:0019969; GO:0004920	integral component of membrane; cellular_component; plasma membrane; response to lipopolysaccharide; cytokine-mediated signaling pathway; interleukin-10 binding; interleukin-10 receptor activity
ENSMUSG00000041696	Rasl12			1.53984	1.14942e-08	2.00615	7.72509e-09	0	0	0	0	0	0	1.08295	2.04985	2.40142	4631404I11Rik	70784	uc012gvl.1; uc009qdf.2	protein_coding	RAS-like, family 12 [Source:MGI Symbol;Acc:MGI:1918034]	RAS FAMILY MEMBER 12	GO:0005525; GO:0005575; GO:0006184; GO:0007264; GO:0008150; GO:0016020; GO:0007165; GO:0009056; GO:0034641; GO:0034655; GO:0044281; GO:0003674; GO:0043167	GTP binding; cellular_component; GTP catabolic process; small GTPase mediated signal transduction; biological_process; membrane; signal transduction; catabolic process; cellular nitrogen compound metabolic process; nucleobase-containing compound catabolic process; small molecule metabolic process; molecular_function; ion binding
ENSMUSG00000046410	Kcnk6			1.5141	1.76212e-08	2.45923	7.60747e-14	0	0.394189	0.0775547	0.908571	0.653183	0.308254	3.59381	3.88714	3.46091	D7Ertd764e, Toss, Twik2	52150	uc009gbg.2	protein_coding	potassium inwardly-rectifying channel, subfamily K, member 6 [Source:MGI Symbol;Acc:MGI:1891291]	POTASSIUM CHANNEL SUBFAMILY K MEMBER 1 INWARD RECTIFYING POTASSIUM CHANNEL TWIK 1	GO:0003073; GO:0003085; GO:0005267; GO:0005575; GO:0016021; GO:0060075; GO:0071805; GO:0006810; GO:0008150; GO:0055085; GO:0003674; GO:0022857; GO:0003013	regulation of systemic arterial blood pressure; negative regulation of systemic arterial blood pressure; potassium channel activity; cellular_component; integral component of membrane; regulation of resting membrane potential; potassium ion transmembrane transport; transport; biological_process; transmembrane transport; molecular_function; transmembrane transporter activity; circulatory system pr…
ENSMUSG00000020178	Adora2a	0.977902	5.72345e-09	1.50064	6.98209e-41	2.7006	2.44549e-70	7.62966	11.2375	7.38364	23.3113	21.0143	22.7567	66.9772	71.2377	63.6364	A2AAR, A2aR, AA2AR	11540	uc007fqh.1	protein_coding	adenosine A2a receptor [Source:MGI Symbol;Acc:MGI:99402]	ADENOSINE RECEPTOR	GO:0007267; GO:0008150; GO:0005575; GO:0007165; GO:0005623; GO:0005886; GO:0003674; GO:0004871; GO:0001609; GO:0001963; GO:0001973; GO:0001975; GO:0007186; GO:0007189; GO:0007626; GO:0016020; GO:0030819; GO:0032230; GO:0042755; GO:0046636; GO:0050728; GO:0060080; GO:2001235; GO:0030424; GO:0005515; GO:0046982; GO:0007271; GO:0042493; GO:0043025; GO:0030425; GO:0048812; GO:0030673; GO:0007205; GO:…	cell-cell signaling; biological_process; cellular_component; signal transduction; cell; plasma membrane; molecular_function; signal transducer activity; G-protein coupled adenosine receptor activity; synaptic transmission, dopaminergic; adenosine receptor signaling pathway; response to amphetamine; G-protein coupled receptor signaling pathway; adenylate cyclase-activating G-protein coupled recept…
ENSMUSG00000037661	Gpr160	0.0564718	0.945481	1.49998	4.94207e-10	1.78517	3.34395e-11	1.02181	1.18633	1.50045	1.75782	1.46117	0.894571	5.88328	6.71471	4.93378			uc033hsr.1; uc033hst.1; uc008ovi.3; uc033hss.1; uc008ovk.3; uc008ovj.3	protein_coding	G protein-coupled receptor 160 [Source:MGI Symbol;Acc:MGI:1919112]	PROBABLE G COUPLED RECEPTOR 160; UNKNOWN	GO:0005575; GO:0007165; GO:0008150; GO:0005623; GO:0005886; GO:0003674; GO:0004871; GO:0004930; GO:0007186; GO:0016021; GO:0043235; GO:0043234	cellular_component; signal transduction; biological_process; cell; plasma membrane; molecular_function; signal transducer activity; G-protein coupled receptor activity; G-protein coupled receptor signaling pathway; integral component of membrane; receptor complex; protein complex
ENSMUSG00000040616	Tmem51			1.49554	6.91637e-08	2.20117	1.69548e-10	0.219388	0	0	0.0990705	0.623202	0	3.7895	7.87158	3.57516	BC003277	214359	uc008vpr.1	protein_coding	transmembrane protein 51 [Source:MGI Symbol;Acc:MGI:2384874]	TRANSMEMBRANE 51	GO:0008150; GO:0005575; GO:0003674; GO:0016021	biological_process; cellular_component; molecular_function; integral component of membrane
ENSMUSG00000033249	Hsf4			1.49293	1.00918e-07	2.19782	1.44867e-10	0.351984	0.306491	0	0.635792	0.571349	0.898781	4.05324	4.85735	11.6844	HSF 4, HSTF 4, HSTF4, ldis1, mHSF4	26386	uc009nca.2; uc009ncb.2; uc012gjg.2; uc009ncc.2	protein_coding	heat shock transcription factor 4 [Source:MGI Symbol;Acc:MGI:1347058]	HEAT SHOCK FACTOR HSF HEAT SHOCK TRANSCRIPTION FACTOR HSTF; UNKNOWN	GO:0000122; GO:0001654; GO:0003700; GO:0005634; GO:0008284; GO:0033169; GO:0043010; GO:0043565; GO:0045597; GO:0045944; GO:0048468; GO:0070207; GO:0006461; GO:0008150; GO:0022607; GO:0065003; GO:0030154; GO:0048856; GO:0003674; GO:0003677; GO:0006464; GO:0051276; GO:0005575; GO:0005622; GO:0005623; GO:0043226; GO:0001071; GO:0006950; GO:0009058; GO:0034641; GO:0006351; GO:0019903	negative regulation of transcription from RNA polymerase II promoter; eye development; sequence-specific DNA binding transcription factor activity; nucleus; positive regulation of cell proliferation; histone H3-K9 demethylation; camera-type eye development; sequence-specific DNA binding; positive regulation of cell differentiation; positive regulation of transcription from RNA polymerase II promo…
ENSMUSG00000009739	Pou6f1	0.365274	0.0834986	1.48562	3.19993e-30	1.96483	6.39887e-59	8.44841	8.15108	8.12433	14.0109	8.95926	11.8162	36.4479	38.4697	30.2215	2310038G18Rik, Brn5.0, C79593, cns-1, Emb	19009	uc007xrr.1	protein_coding	POU domain, class 6, transcription factor 1 [Source:MGI Symbol;Acc:MGI:102935]	UNKNOWN; POU DOMAIN CLASS 6 TRANSCRIPTION FACTOR	GO:0003677; GO:0003700; GO:0005634; GO:0006355; GO:0043565; GO:0008150; GO:0005575; GO:0005622; GO:0005623; GO:0043226; GO:0001071; GO:0003674; GO:0009058; GO:0034641; GO:0006351	DNA binding; sequence-specific DNA binding transcription factor activity; nucleus; regulation of transcription, DNA-templated; sequence-specific DNA binding; biological_process; cellular_component; intracellular; cell; organelle; nucleic acid binding transcription factor activity; molecular_function; biosynthetic process; cellular nitrogen compound metabolic process; transcription, DNA-templated
ENSMUSG00000076749	Tcrg-C1			1.46637	1.79171e-07	1.92158	3.45235e-08	1.19117	0	2.44881	0.717209	0.96677	3.64995	19.3283	15.8901	17.2546			uc007por.1	IG_C_gene	T cell receptor gamma, constant 1 [Source:MGI Symbol;Acc:MGI:98625]	T CELL RECEPTOR GAMMA CHAIN C REGION
ENSMUSG00000022747	St3gal6	0.612153	9.79452e-07	1.45676	6.93276e-55	2.13935	1.22825e-93	12.6856	13.2258	12.3615	20.1339	21.278	22.1304	55.3775	62.6015	64.9272			uc007znt.2; uc007znu.2; uc007znv.2; uc007znw.1	protein_coding	ST3 beta-galactoside alpha-2,3-sialyltransferase 6 [Source:MGI Symbol;Acc:MGI:1888707]	TYPE 2 LACTOSAMINE ALPHA 2 3 SIALYLTRANSFERASE EC_2.4.99.- CMP NEUAC:BETA GALACTOSIDE ALPHA 2 3 SIALYLTRANSFERASE VI ST3GAL VI ST3GALVI SIALYLTRANSFERASE 10; UNKNOWN	GO:0008373; GO:0097503; GO:0003674; GO:0016757; GO:0008150; GO:0005575; GO:0005622; GO:0005623; GO:0005737; GO:0005794; GO:0043226; GO:0005975; GO:0006629; GO:0006464; GO:0009058; GO:0006486; GO:0006664; GO:0009311; GO:0030173; GO:0052798; GO:0071354; GO:0070062	sialyltransferase activity; sialylation; molecular_function; transferase activity, transferring glycosyl groups; biological_process; cellular_component; intracellular; cell; cytoplasm; Golgi apparatus; organelle; carbohydrate metabolic process; lipid metabolic process; cellular protein modification process; biosynthetic process; protein glycosylation; glycolipid metabolic process; oligosaccharide…
ENSMUSG00000029121	Crmp1	0.269472	0.468165	1.45641	1.52372e-09	2.13506	1.14534e-13	1.3487	0.640572	0.756175	1.43955	1.54241	2.25416	6.0647	7.19095	7.21515	CRMP-1, Dpysl1, DRP-1, ULIP-3, Ulip3	12933	uc008xfl.2; uc008xfm.2	protein_coding	collapsin response mediator protein 1 [Source:MGI Symbol;Acc:MGI:107793]	DIHYDROPYRIMIDINASE RELATED DRP COLLAPSIN RESPONSE MEDIATOR CRMP	GO:0006208; GO:0016812; GO:0030425; GO:0043025; GO:0005575; GO:0005623; GO:0003674; GO:0016810; GO:0008150; GO:0009056; GO:0034641; GO:0044281; GO:0005515; GO:0048666; GO:0005622; GO:0005856; GO:0043226; GO:0005737; GO:0051219	pyrimidine nucleobase catabolic process; hydrolase activity, acting on carbon-nitrogen (but not peptide) bonds, in cyclic amides; dendrite; neuronal cell body; cellular_component; cell; molecular_function; hydrolase activity, acting on carbon-nitrogen (but not peptide) bonds; biological_process; catabolic process; cellular nitrogen compound metabolic process; small molecule metabolic process; pro…
ENSMUSG00000051344	Plekhm3	0.319567	0.344756	1.45557	1.45449e-18	1.93178	4.73699e-24	1.56315	1.14793	1.48092	1.99007	2.06349	1.93321	6.12166	5.58773	7.19522	9430067K14Rik, A230102O09Rik, AI449570, DAPR, Plekhm1l	241075	uc007bha.1	protein_coding	pleckstrin homology domain containing, family M, member 3 [Source:MGI Symbol;Acc:MGI:2443627]	PLECKSTRIN HOMOLOGY DOMAIN CONTAINING FAMILY M MEMBER 3 PH DOMAIN CONTAINING FAMILY M MEMBER 3	GO:0003674; GO:0005575; GO:0008150; GO:0007165; GO:0035556; GO:0046872; GO:0043167	molecular_function; cellular_component; biological_process; signal transduction; intracellular signal transduction; metal ion binding; ion binding
ENSMUSG00000071203	Naip5			1.45409	1.81119e-07	1.94206	2.86721e-08	0.0790454	0.068829	0	0.107085	0.128308	0	1.17917	1.90893	1.35969	Birc1e, Lgn1, Naip-rs3	17951; 102642044	uc007rql.1	protein_coding	NLR family, apoptosis inhibitory protein 5 [Source:MGI Symbol;Acc:MGI:1298220]	BACULOVIRAL IAP REPEAT CONTAINING NEURONAL APOPTOSIS INHIBITORY	GO:0005524; GO:0003674; GO:0043167	ATP binding; molecular_function; ion binding
ENSMUSG00000038151	Prdm1	-0.444438	0.107953	1.45198	4.13924e-08	0.837199	0.00747491	1.5729	1.20656	2.07873	1.08234	0.638294	0.34426	2.70513	3.61765	4.00079	b2b1765Clo, Blimp-1, Blimp1, PRDI-BF1, ZNFPR1A1	12142	uc007ezu.2; uc007ezv.2	protein_coding	PR domain containing 1, with ZNF domain [Source:MGI Symbol;Acc:MGI:99655]	PR DOMAIN ZINC FINGER 1 EC_2.1.1.- BLIMP 1 BETA INTERFERON GENE POSITIVE REGULATORY DOMAIN I BINDING FACTOR PR DOMAIN CONTAINING 1	GO:0008150; GO:0030154; GO:0048856; GO:0003674; GO:0043167; GO:0003677; GO:0019899; GO:0008168; GO:0000003; GO:0009058; GO:0034641; GO:0005575; GO:0005622; GO:0005623; GO:0005737; GO:0005634; GO:0043226; GO:0009790; GO:0000122; GO:0001701; GO:0001892; GO:0001893; GO:0005515; GO:0006351; GO:0007281; GO:0009791; GO:0010628; GO:0010629; GO:0030889; GO:0031665; GO:0032259; GO:0042462; GO:0042826; GO:…	biological_process; cell differentiation; anatomical structure development; molecular_function; ion binding; DNA binding; enzyme binding; methyltransferase activity; reproduction; biosynthetic process; cellular nitrogen compound metabolic process; cellular_component; intracellular; cell; cytoplasm; nucleus; organelle; embryo development; negative regulation of transcription from RNA polymerase II…
ENSMUSG00000052632	Asap2	0.0721071	0.926381	1.45156	5.22034e-11	1.58003	3.53633e-08	1.55514	1.54309	0.390337	1.53518	1.26217	1.44064	5.08277	5.53987	4.58394	6530401G17Rik, Ddef2, Gm1523, Gm592, PAG3, PAP	211914	uc007ndk.1; uc007ndi.1; uc011ykr.1; uc007ndj.1	protein_coding	ArfGAP with SH3 domain, ankyrin repeat and PH domain 2 [Source:MGI Symbol;Acc:MGI:2685438]	ARF GAP WITH SH3 DOMAIN ANK REPEAT AND PH DOMAIN CONTAINING 1.130 KDA PHOSPHATIDYLINOSITOL 4 5 BISPHOSPHATE DEPENDENT ARF1 GTPASE ACTIVATING ADP RIBOSYLATION FACTOR DIRECTED GTPASE ACTIVATING 1 ARF GTPASE ACTIVATING 1 DEVELOPMENT AND DIFFERENTIATION ENHAN	GO:0003674; GO:0005575; GO:0008060; GO:0008150; GO:0008270; GO:0032312; GO:0043547; GO:0043167; GO:0030234; GO:0005623; GO:0005886; GO:0005622; GO:0005737; GO:0005794; GO:0043226	molecular_function; cellular_component; ARF GTPase activator activity; biological_process; zinc ion binding; regulation of ARF GTPase activity; positive regulation of GTPase activity; ion binding; enzyme regulator activity; cell; plasma membrane; intracellular; cytoplasm; Golgi apparatus; organelle
ENSMUSG00000030616	Sytl2	0.221401	0.434838	1.43909	4.00932e-33	1.72685	6.48885e-46	7.94277	8.21624	8.74753	8.95346	10.1301	11.7572	27.7346	28.4325	33.197	AI266830, mKIAA1597, Slp2	83671	uc012fow.2; uc009iha.2; uc009ihc.2; uc009ihb.2	protein_coding	synaptotagmin-like 2 [Source:MGI Symbol;Acc:MGI:1933366]	SYNAPTOTAGMIN	GO:0005515; GO:0005886; GO:0006886; GO:0006887; GO:0010923; GO:0016020; GO:0017137; GO:0019897; GO:0019902; GO:0042043; GO:0042470; GO:0070257; GO:0008150; GO:0005575; GO:0005622; GO:0005623; GO:0005737; GO:0016023; GO:0043226; GO:0003674; GO:0019899; GO:0006810; GO:0016192; GO:0005794; GO:0005634; GO:0006904; GO:0005546; GO:0070382; GO:0001786	protein binding; plasma membrane; intracellular protein transport; exocytosis; negative regulation of phosphatase activity; membrane; Rab GTPase binding; extrinsic component of plasma membrane; phosphatase binding; neurexin family protein binding; melanosome; positive regulation of mucus secretion; biological_process; cellular_component; intracellular; cell; cytoplasm; cytoplasmic membrane-bounde…
ENSMUSG00000025558	Dock9	0.0236575	0.977051	1.4349	8.06942e-24	1.49066	9.40815e-19	4.11402	3.32018	5.60831	3.89685	4.78452	4.881	13.2749	12.3239	14.7621	AA959601, AW538057, B230309H04Rik, D14Wsu89e, mKIAA1058, Zizimin1	105445	uc011zqi.1; uc007vaj.1	protein_coding	dedicator of cytokinesis 9 [Source:MGI Symbol;Acc:MGI:106321]	DEDICATOR OF CYTOKINESIS CDC42 GUANINE NUCLEOTIDE EXCHANGE FACTOR ZIZIMIN	GO:0005089; GO:0007264; GO:0017048; GO:0032321; GO:0008150; GO:0003674; GO:0019899; GO:0007165; GO:0016020; GO:0005515	Rho guanyl-nucleotide exchange factor activity; small GTPase mediated signal transduction; Rho GTPase binding; positive regulation of Rho GTPase activity; biological_process; molecular_function; enzyme binding; signal transduction; membrane; protein binding
ENSMUSG00000100426	Gm4208			1.43088	1.6744e-07	1.92425	3.76026e-08	0	0.411236	0	0.639807	0	0	11.1241	3.91041	11.9719				lincRNA	predicted gene 4208 [Source:MGI Symbol;Acc:MGI:3782384]
ENSMUSG00000028937	Acot7	0.893652	2.33198e-08	1.42522	5.12186e-30	2.5054	5.25232e-64	10.1676	11.0458	11.3471	24.8376	22.8702	25.6659	71.1627	62.1381	78.5503	2410041A17Rik, Ach1, Act, Bach, Cte-II, CTE-IIa, Lach1	70025	uc008vzx.2; uc008vzy.2; uc008vzz.2	protein_coding	acyl-CoA thioesterase 7 [Source:MGI Symbol;Acc:MGI:1917275]	CYTOSOLIC ACYL COENZYME A THIOESTER HYDROLASE EC_3.1.2.2 ACYL COA THIOESTERASE 7 BRAIN ACYL COA HYDROLASE BACH CTE IIA CTE II LONG CHAIN ACYL COA THIOESTER HYDROLASE	GO:0005829; GO:0009062; GO:0016290; GO:0043005; GO:0044297; GO:0052689; GO:0003674; GO:0005575; GO:0005623; GO:0006629; GO:0008150; GO:0009056; GO:0044281; GO:0005622; GO:0005737; GO:0070062; GO:0005515; GO:0005634; GO:0042803; GO:1900535; GO:0051792; GO:0036116; GO:0036114; GO:0036042; GO:0015937; GO:0000062; GO:0047617	cytosol; fatty acid catabolic process; palmitoyl-CoA hydrolase activity; neuron projection; cell body; carboxylic ester hydrolase activity; molecular_function; cellular_component; cell; lipid metabolic process; biological_process; catabolic process; small molecule metabolic process; intracellular; cytoplasm; extracellular vesicular exosome; protein binding; nucleus; protein homodimerization activ…
ENSMUSG00000038517	Tbkbp1	0.332859	0.146679	1.41858	1.70603e-07	2.64891	6.76168e-17	0.103485	0.405494	0.159558	0.887896	0.461942	1.66475	5.64688	3.28458	5.24657	3110043L15Rik, ProSAPiP2, SINTBAD	73174	uc011ydr.1	protein_coding	TBK1 binding protein 1 [Source:MGI Symbol;Acc:MGI:1920424]	TANK BINDING KINASE 1 BINDING 1 TBK1 BINDING 1	GO:0005575; GO:0008150; GO:0005515; GO:0003674; GO:0045087; GO:0002376; GO:0006950	cellular_component; biological_process; protein binding; molecular_function; innate immune response; immune system process; response to stress
ENSMUSG00000007659	Bcl2l1	0.378023	0.113205	1.4153	7.94062e-29	1.89781	3.50281e-39	6.7273	5.77972	6.01603	8.83015	9.09992	8.72641	25.1769	25.9941	25.8236	Bcl(X)L, bcl-x, Bcl-XL, bcl2-L-1, Bcl2l, BclX	12048	uc008ngm.2; uc008ngn.2; uc008ngl.2	protein_coding	BCL2-like 1 [Source:MGI Symbol;Acc:MGI:88139]	BCL 2 1 BCL2 L 1 APOPTOSIS REGULATOR BCL X; UNKNOWN	GO:0001541; GO:0001701; GO:0001836; GO:0005515; GO:0005622; GO:0005739; GO:0005741; GO:0005829; GO:0007281; GO:0007283; GO:0008283; GO:0008284; GO:0008584; GO:0008630; GO:0009314; GO:0009566; GO:0009615; GO:0019050; GO:0031966; GO:0034097; GO:0040007; GO:0042803; GO:0043065; GO:0043066; GO:0043524; GO:0046898; GO:0046982; GO:0051402; GO:0060154; GO:0070584; GO:0071230; GO:0071312; GO:0071480; GO:…	ovarian follicle development; in utero embryonic development; release of cytochrome c from mitochondria; protein binding; intracellular; mitochondrion; mitochondrial outer membrane; cytosol; germ cell development; spermatogenesis; cell proliferation; positive regulation of cell proliferation; male gonad development; intrinsic apoptotic signaling pathway in response to DNA damage; response to radi…
ENSMUSG00000029084	Cd38	0.6739	0.00057878	1.41274	2.82295e-09	3.21899	5.58509e-28	0.409441	0.475363	0	1.78731	2.10461	3.65924	8.0903	8.85206	10.5027	ADPRC 1, Cd38-rs1	12494	uc008xic.2	protein_coding	CD38 antigen [Source:MGI Symbol;Acc:MGI:107474]	ADP RIBOSYL CYCLASE/CYCLIC ADP RIBOSE HYDROLASE 1 EC_3.2.2.6 2' PHOSPHO ADP RIBOSYL CYCLASE 2' PHOSPHO ADP RIBOSYL CYCLASE/2' PHOSPHO CYCLIC ADP RIBOSE TRANSFERASE EC_2.4.99.- 20 2' PHOSPHO CYCLIC ADP RIBOSE TRANSFERASE ADP RIBOSYL CYCLASE 1 ADPRC 1 CYCLI	GO:0008150; GO:0003674; GO:0016829; GO:0016798; GO:0005575; GO:0005623; GO:0008152; GO:0009986; GO:0016020; GO:0016021; GO:0016740; GO:0016849; GO:0030890; GO:0050135; GO:0045893; GO:0070062; GO:0045892; GO:0043066; GO:0050853; GO:0042493; GO:0005886; GO:0007204; GO:0032570; GO:0043231; GO:0032024; GO:0032355; GO:0030307; GO:0007565; GO:0001666; GO:0009725; GO:0033194; GO:0045907; GO:0070555; GO:…	biological_process; molecular_function; lyase activity; hydrolase activity, acting on glycosyl bonds; cellular_component; cell; metabolic process; cell surface; membrane; integral component of membrane; transferase activity; phosphorus-oxygen lyase activity; positive regulation of B cell proliferation; NAD(P)+ nucleosidase activity; positive regulation of transcription, DNA-templated; extracellul…
ENSMUSG00000053137	Mapk11	0.0587647	0.943712	1.41081	1.83725e-14	1.5518	2.17306e-13	4.97331	4.55073	7.14822	5.86201	6.02039	6.19894	18.9281	18.6119	19.0785	p38-2, P38b, p38beta, p38beta2, Prkm11, Sapk2, Sapk2b	19094	uc007xfp.2	protein_coding	mitogen-activated protein kinase 11 [Source:MGI Symbol;Acc:MGI:1338024]	MITOGEN ACTIVATED KINASE MAP KINASE MAPK EC_2.7.11.24 MITOGEN ACTIVATED KINASE P38 MAP KINASE P38	GO:0008150; GO:0009058; GO:0034641; GO:0005575; GO:0005622; GO:0005623; GO:0005737; GO:0005829; GO:0005634; GO:0043226; GO:0003674; GO:0004871; GO:0016301; GO:0004707; GO:0005515; GO:0006351; GO:0006355; GO:0035556; GO:0007165; GO:0006950	biological_process; biosynthetic process; cellular nitrogen compound metabolic process; cellular_component; intracellular; cell; cytoplasm; cytosol; nucleus; organelle; molecular_function; signal transducer activity; kinase activity; MAP kinase activity; protein binding; transcription, DNA-templated; regulation of transcription, DNA-templated; intracellular signal transduction; signal transductio…
ENSMUSG00000020105	Lrig3			1.40986	3.84659e-07	1.78063	4.89105e-07	0.203137	0	0	0	0.123651	0.155611	1.67465	2.45286	1.28735	9030421L11Rik, 9130004I02Rik, 9430095K15Rik, mKIAA3016	320398	uc007hhd.2	protein_coding	leucine-rich repeats and immunoglobulin-like domains 3 [Source:MGI Symbol;Acc:MGI:2443955]	LEUCINE RICH REPEATS AND IMMUNOGLOBULIN DOMAINS PRECURSOR LIG	GO:0005575; GO:0005622; GO:0005623; GO:0005737; GO:0043226; GO:0005886; GO:0016021; GO:0031410; GO:0032474; GO:0008150; GO:0009790; GO:0048856; GO:0005615	cellular_component; intracellular; cell; cytoplasm; organelle; plasma membrane; integral component of membrane; cytoplasmic vesicle; otolith morphogenesis; biological_process; embryo development; anatomical structure development; extracellular space
ENSMUSG00000066235	Pomgnt2	-0.784888	7.76916e-05	1.40488	6.51084e-07	0.0887701	0.898385	2.69141	4.46032	5.7561	0.627293	1.12742	0.133015	5.31693	4.31317	4.55887	Ago61, C85492, Gtdc2	215494	uc009sek.2	protein_coding	protein O-linked mannose beta 1,4-N-acetylglucosaminyltransferase 2 [Source:MGI Symbol;Acc:MGI:2143424]	O LINKED MANNOSE BETA 1 4 N ACETYLGLUCOSAMINYLTRANSFERASE 2 POMGNT2 EC_2.4.1.- EXTRACELLULAR O LINKED N ACETYLGLUCOSAMINE TRANSFERASE GLYCOSYLTRANSFERASE DOMAIN CONTAINING 2	GO:0005783; GO:0006493; GO:0008375; GO:0016021; GO:0097363; GO:0003674; GO:0016757; GO:0005575; GO:0005975; GO:0006464; GO:0008150; GO:0009058; GO:0005622; GO:0005623; GO:0005737; GO:0043226	endoplasmic reticulum; protein O-linked glycosylation; acetylglucosaminyltransferase activity; integral component of membrane; protein O-GlcNAc transferase activity; molecular_function; transferase activity, transferring glycosyl groups; cellular_component; carbohydrate metabolic process; cellular protein modification process; biological_process; biosynthetic process; intracellular; cell; cytopla…
ENSMUSG00000039934	Gsap	0.0883756	0.902351	1.40437	2.07017e-13	1.6299	4.61984e-17	4.28377	4.16051	4.742	3.86891	6.06204	4.88025	14.1003	14.7031	18.6952	A530088I07Rik, Pion	212167	uc008woj.1	protein_coding	gamma-secretase activating protein [Source:MGI Symbol;Acc:MGI:2442259]	GAMMA SECRETASE ACTIVATING GSAP PIGEON HOMOLOG [CONTAINS GAMMA SECRETASE ACTIVATING 16 KDA C TERMINAL FORM GSAP 16K ]	GO:0008150; GO:0005575; GO:0005622; GO:0005623; GO:0005737; GO:0005794; GO:0043226; GO:0003674; GO:0001540; GO:0005802; GO:0030162; GO:1902004	biological_process; cellular_component; intracellular; cell; cytoplasm; Golgi apparatus; organelle; molecular_function; beta-amyloid binding; trans-Golgi network; regulation of proteolysis; positive regulation of beta-amyloid formation
ENSMUSG00000035268	Pkig	-0.332647	0.223641	1.40186	6.81059e-07	0.91387	0.0135129	1.2887	0.942595	0.79479	0.512113	0.376532	0.236927	2.30692	3.62791	2.0534			uc008ntj.2; uc008nti.2; uc012ciw.1; uc008ntk.1; uc008nth.2	protein_coding	protein kinase inhibitor, gamma [Source:MGI Symbol;Acc:MGI:1343086]	UNKNOWN	GO:0000122; GO:0004862; GO:0005575; GO:0006469; GO:0042308; GO:0071901; GO:0008150; GO:0003674; GO:0030234; GO:0007165	negative regulation of transcription from RNA polymerase II promoter; cAMP-dependent protein kinase inhibitor activity; cellular_component; negative regulation of protein kinase activity; negative regulation of protein import into nucleus; negative regulation of protein serine/threonine kinase activity; biological_process; molecular_function; enzyme regulator activity; signal transduction
ENSMUSG00000055865	Fam19a3			1.40183	7.01314e-07	2.24661	5.15079e-11	0.137607	0.0399405	0	0.414267	0.223366	0.2811	2.62899	1.83566	2.07634	7530404M11Rik, Tafa-3, TAFA3	329731	uc008quj.2	protein_coding	family with sequence similarity 19, member A3 [Source:MGI Symbol;Acc:MGI:3046463]	FA PRECURSOR CHEMOKINE TAFA	GO:0005575; GO:0005576; GO:0003674; GO:0008150	cellular_component; extracellular region; molecular_function; biological_process
ENSMUSG00000051339	2900026A02Rik	1.04494	8.83431e-08	1.39492	2.30359e-11	3.48289	1.49485e-38	0.140011	0.365745	0.377782	2.49742	1.6477	2.5741	5.77123	7.58364	8.61949	8430408O14Rik, A530094D01, AW539426, Gm449, mKIAA1671	243219	uc008yua.2	protein_coding	RIKEN cDNA 2900026A02 gene [Source:MGI Symbol;Acc:MGI:1920194]	UNCHARACTERIZED	GO:0005575; GO:0003674; GO:0008150	cellular_component; molecular_function; biological_process
ENSMUSG00000032402	Smad3	0.259192	0.15715	1.38974	2.48233e-51	1.69089	1.47368e-66	26.3868	22.524	24.0902	34.9258	27.5605	29.3961	88.4931	80.6117	81.8474	AU022421, Madh3	17127	uc009qbi.1	protein_coding	SMAD family member 3 [Source:MGI Symbol;Acc:MGI:1201674]	MOTHERS AGAINST DECAPENTAPLEGIC HOMOLOG 3 MAD HOMOLOG 3 MAD3 MOTHERS AGAINST DPP HOMOLOG 3 SMAD FAMILY MEMBER 3 SMAD 3 SMAD3	GO:0000122; GO:0001501; GO:0001701; GO:0001707; GO:0001756; GO:0001889; GO:0001947; GO:0002076; GO:0002520; GO:0003682; GO:0003690; GO:0003700; GO:0005515; GO:0005518; GO:0005634; GO:0005886; GO:0007179; GO:0007369; GO:0007492; GO:0009880; GO:0016202; GO:0017015; GO:0030878; GO:0045668; GO:0045893; GO:0045944; GO:0048340; GO:0048589; GO:0048617; GO:0048701; GO:0050678; GO:0051098; GO:0060039; GO:…	negative regulation of transcription from RNA polymerase II promoter; skeletal system development; in utero embryonic development; mesoderm formation; somitogenesis; liver development; heart looping; osteoblast development; immune system development; chromatin binding; double-stranded DNA binding; sequence-specific DNA binding transcription factor activity; protein binding; collagen binding; nucl…
ENSMUSG00000045691	Thtpa	0.582344	0.00080078	1.38831	7.79502e-33	2.09087	1.3124e-54	5.5495	4.9523	5.95233	9.12131	8.58844	10.1394	24.492	27.1131	25.7137	AW122966	105663	uc007tyb.2	protein_coding	thiamine triphosphatase [Source:MGI Symbol;Acc:MGI:2446078]	UNKNOWN; THIAMINE TRIPHOSPHATASE THTPASE EC_3.6.1.28	GO:0006790; GO:0008150; GO:0034641; GO:0051186; GO:0044281; GO:0005575; GO:0005622; GO:0005623; GO:0005737; GO:0003674; GO:0043167; GO:0000287; GO:0006772; GO:0042357; GO:0050333; GO:0016311	sulfur compound metabolic process; biological_process; cellular nitrogen compound metabolic process; cofactor metabolic process; small molecule metabolic process; cellular_component; intracellular; cell; cytoplasm; molecular_function; ion binding; magnesium ion binding; thiamine metabolic process; thiamine diphosphate metabolic process; thiamin-triphosphatase activity; dephosphorylation
ENSMUSG00000048376	F2r	-0.142736	0.564311	1.37939	3.6792e-62	1.23881	5.81391e-38	66.6721	55.5638	62.9064	61.451	55.0204	54.218	158.994	146.078	155.97	AI482343, Cf2r, Par1, ThrR	14062	uc007rmn.1	protein_coding	coagulation factor II (thrombin) receptor [Source:MGI Symbol;Acc:MGI:101802]	PROTEINASE ACTIVATED RECEPTOR PRECURSOR PAR COAGULATION FACTOR II RECEPTOR THROMBIN RECEPTOR	GO:0008150; GO:0007165; GO:0042592; GO:0006810; GO:0005575; GO:0005623; GO:0005886; GO:0008219; GO:0003674; GO:0005622; GO:0043226; GO:0006950; GO:0004871; GO:0006605; GO:0006913; GO:0006464; GO:0051604; GO:0003013; GO:0000186; GO:0001965; GO:0002248; GO:0003105; GO:0004930; GO:0005901; GO:0006919; GO:0006954; GO:0007204; GO:0007205; GO:0007260; GO:0007262; GO:0007529; GO:0008284; GO:0008285; GO:…	biological_process; signal transduction; homeostatic process; transport; cellular_component; cell; plasma membrane; cell death; molecular_function; intracellular; organelle; response to stress; signal transducer activity; protein targeting; nucleocytoplasmic transport; cellular protein modification process; protein maturation; circulatory system process; activation of MAPKK activity; G-protein al…
ENSMUSG00000042759	Apobr	0.502517	0.00938227	1.37517	1.41219e-25	1.99977	4.5736e-42	8.43604	7.29832	8.47558	13.5177	11.2199	14.0087	31.2799	39.4314	37.8424	Apob-48r, Apob48r	171504	uc009jsb.1	protein_coding	apolipoprotein B receptor [Source:MGI Symbol;Acc:MGI:2176230]	APOLIPOPROTEIN B RECEPTOR APOLIPOPROTEIN B 100 RECEPTOR APOLIPOPROTEIN B48 RECEPTOR APOB 48R	GO:0005575; GO:0005576; GO:0005615; GO:0003674; GO:0006629; GO:0008150; GO:0044281; GO:0006810; GO:0016192; GO:0005623; GO:0005886; GO:0006641; GO:0006869; GO:0006898; GO:0008203; GO:0030229; GO:0034361; GO:0034362; GO:0042627; GO:0016020	cellular_component; extracellular region; extracellular space; molecular_function; lipid metabolic process; biological_process; small molecule metabolic process; transport; vesicle-mediated transport; cell; plasma membrane; triglyceride metabolic process; lipid transport; receptor-mediated endocytosis; cholesterol metabolic process; very-low-density lipoprotein particle receptor activity; very-lo…
ENSMUSG00000031586	Rbpms			1.36659	1.37919e-06	1.96783	1.59228e-08	0.204551	0.0445284	0.0788466	0.415668	0.166016	0	1.88707	1.76424	2.963	2010300K22Rik, 2700019M19Rik, AU017537, hermes, RBP-MS	19663	uc009lkl.2; uc009lkm.2; uc009lkk.2; uc009lkn.3	protein_coding	RNA binding protein gene with multiple splicing [Source:MGI Symbol;Acc:MGI:1334446]	RNA BINDING WITH MULTIPLE SPLICING RBP MS HEART AND RRM EXPRESSED SEQUENCE HERMES; UNKNOWN	GO:0008150; GO:0003674; GO:0003723; GO:0009058; GO:0034641; GO:0000988; GO:0000166; GO:0003713; GO:0006351; GO:0006355; GO:0008143; GO:0010862; GO:0060391; GO:0003676; GO:0005737; GO:0005515; GO:0044822; GO:0005634	biological_process; molecular_function; RNA binding; biosynthetic process; cellular nitrogen compound metabolic process; protein binding transcription factor activity; nucleotide binding; transcription coactivator activity; transcription, DNA-templated; regulation of transcription, DNA-templated; poly(A) binding; positive regulation of pathway-restricted SMAD protein phosphorylation; positive reg…
ENSMUSG00000028392	Bspry			1.36558	1.5762e-06	2.28361	2.48295e-11	0.0874473	0.076145	0.13483	0.710806	0.709732	0.133976	5.42401	2.89623	4.27514		192120	uc008tew.1; uc008tex.1	protein_coding	B-box and SPRY domain containing [Source:MGI Symbol;Acc:MGI:2177191]	B BOX AND SPRY DOMAIN CONTAINING	GO:0005499; GO:0006816; GO:0008150; GO:0008270; GO:0016020; GO:0005575; GO:0003674; GO:0043167; GO:0006810; GO:0008289; GO:0048471; GO:0031252; GO:0005622; GO:0005623	vitamin D binding; calcium ion transport; biological_process; zinc ion binding; membrane; cellular_component; molecular_function; ion binding; transport; lipid binding; perinuclear region of cytoplasm; cell leading edge; intracellular; cell
ENSMUSG00000043102	Qrfp			1.36089	9.74699e-07	4.15152	4.46108e-49	0.0702685	0.244746	0.216687	1.26927	1.31171	0.107657	13.2961	15.6122	14.3774	P518	227717	uc008jed.1	protein_coding	pyroglutamylated RFamide peptide [Source:MGI Symbol;Acc:MGI:3630329]	OREXIGENIC NEUROPEPTIDE QRFP PRECURSOR P518 [CONTAINS QRF AMIDE NEUROPEPTIDE RF AMIDE PYROGLUTAMYLATED ARGININE PHENYLALANINE AMIDE PEPTIDE ]	GO:0003013; GO:0008150; GO:0003674; GO:0007165; GO:0005575; GO:0005576; GO:0005184; GO:0007218; GO:0007625; GO:0007626; GO:0031854; GO:0045777; GO:0060259	circulatory system process; biological_process; molecular_function; signal transduction; cellular_component; extracellular region; neuropeptide hormone activity; neuropeptide signaling pathway; grooming behavior; locomotory behavior; orexigenic neuropeptide QRFP receptor binding; positive regulation of blood pressure; regulation of feeding behavior
ENSMUSG00000035311	Gnptab	0.133132	0.642586	1.35901	1.87536e-49	1.52028	1.6674e-53	17.2009	16.9869	17.8424	20.5239	17.9896	20.9432	49.9578	53.7942	55.0104	EG432486, mKIAA1208	432486	uc007grl.1	protein_coding	N-acetylglucosamine-1-phosphate transferase, alpha and beta subunits [Source:MGI Symbol;Acc:MGI:3643902]	N ACETYLGLUCOSAMINE 1 PHOSPHOTRANSFERASE SUBUNITS ALPHA/BETA PRECURSOR EC_2.7.8.17 GLCNAC 1 PHOSPHOTRANSFERASE SUBUNITS ALPHA/BETA STEALTH GNPTAB UDP N ACETYLGLUCOSAMINE 1 PHOSPHOTRANSFERASE SUBUNITS ALPHA/BETA [CONTAINS N ACETYLGLUCOSAMINE 1 PHOSPHOTRANS; UNKNOWN	GO:0009306; GO:0046835; GO:0005975; GO:0008150; GO:0006810; GO:0030154; GO:0005575; GO:0003674; GO:0008134; GO:0005622; GO:0005623; GO:0005737; GO:0005794; GO:0043226; GO:0005634; GO:0043167; GO:0000139; GO:0003976; GO:0005509; GO:0007040; GO:0016021	protein secretion; carbohydrate phosphorylation; carbohydrate metabolic process; biological_process; transport; cell differentiation; cellular_component; molecular_function; transcription factor binding; intracellular; cell; cytoplasm; Golgi apparatus; organelle; nucleus; ion binding; Golgi membrane; UDP-N-acetylglucosamine-lysosomal-enzyme N-acetylglucosaminephosphotransferase activity; calcium …
ENSMUSG00000078202	Nrarp	0.0940431	0.890092	1.35876	1.1004e-07	1.68016	1.56173e-08	1.75247	1.45661	1.2282	1.94247	1.61628	2.07471	8.56831	7.03531	5.9136	2700054M22Rik	67122	uc008iqk.1	protein_coding	Notch-regulated ankyrin repeat protein [Source:MGI Symbol;Acc:MGI:1914372]	NOTCH REGULATED ANKYRIN REPEAT CONTAINING	GO:0008150; GO:0009790; GO:0048646; GO:0048856; GO:0005575; GO:0008283; GO:0000122; GO:0001569; GO:0001938; GO:0002040; GO:0002043; GO:0022407; GO:0032525; GO:0045581; GO:0045746; GO:0090263; GO:1902367	biological_process; embryo development; anatomical structure formation involved in morphogenesis; anatomical structure development; cellular_component; cell proliferation; negative regulation of transcription from RNA polymerase II promoter; patterning of blood vessels; positive regulation of endothelial cell proliferation; sprouting angiogenesis; blood vessel endothelial cell proliferation invol…
ENSMUSG00000022912	Pros1			1.35727	1.85347e-06	0.919782	0.0171198	0.452809	1.05143	0.698163	0.0908793	0.285837	0.385412	1.9356	2.22177	2.09528	AW214361	19128	uc007zpx.1	protein_coding	protein S (alpha) [Source:MGI Symbol;Acc:MGI:1095733]	VITAMIN K DEPENDENT S PRECURSOR	GO:0006950; GO:0008150; GO:0003674; GO:0043167; GO:0005509; GO:0007596; GO:0042730; GO:0005615; GO:0070062; GO:0072562	response to stress; biological_process; molecular_function; ion binding; calcium ion binding; blood coagulation; fibrinolysis; extracellular space; extracellular vesicular exosome; blood microparticle
ENSMUSG00000069833	Ahnak	0.938983	1.14007e-30	1.35552	3.33181e-77	2.34002	6.29936e-172	31.5896	33.8715	29.8942	66.2267	66.1396	62.8764	165.926	160.75	188.707	DY6	66395	uc008gok.2; uc008goj.2	protein_coding	AHNAK nucleoprotein (desmoyokin) [Source:MGI Symbol;Acc:MGI:1316648]	ASSOCIATED	GO:0005911; GO:0005575; GO:0005634; GO:0005829; GO:0005886; GO:0015629; GO:0031982; GO:0043034; GO:0043484; GO:0044291; GO:0051259; GO:0097493; GO:0030315; GO:0045121; GO:0005623; GO:0003674; GO:0005198; GO:0006461; GO:0008150; GO:0022607; GO:0065003; GO:0005622; GO:0005737; GO:0043226; GO:0005856; GO:0070062; GO:0016020; GO:0044822; GO:1901385; GO:0005925; GO:0005765; GO:0044548	cell-cell junction; cellular_component; nucleus; cytosol; plasma membrane; actin cytoskeleton; vesicle; costamere; regulation of RNA splicing; cell-cell contact zone; protein oligomerization; structural molecule activity conferring elasticity; T-tubule; membrane raft; cell; molecular_function; structural molecule activity; protein complex assembly; biological_process; cellular component assembly;…
ENSMUSG00000031787	Katnb1	0.190313	0.547301	1.35458	5.95166e-33	1.59237	5.0117e-36	16.8144	16.7851	14.2589	21.0434	18.5693	18.2167	50.7792	49.8879	57.0851	2410003J24Rik, KAT	74187	uc009mxt.1	protein_coding	katanin p80 (WD40-containing) subunit B 1 [Source:MGI Symbol;Acc:MGI:1921437]	KATANIN P80 WD40 REPEAT CONTAINING SUBUNIT B1 {ECO: |HAMAP RULE: } KATANIN P80 SUBUNIT B1 {ECO: |HAMAP RULE: } P80 KATANIN {ECO: |HAMAP RULE: }	GO:0003674; GO:0008150; GO:0005575; GO:0005623; GO:0005622; GO:0005737; GO:0005815; GO:0005856; GO:0043226; GO:0043234; GO:0008092; GO:0007049; GO:0007059; GO:0007067; GO:0051276; GO:0051301; GO:0005515; GO:0005813; GO:0005874; GO:0007079; GO:0008017; GO:0008352; GO:0030424; GO:0031117; GO:0045502; GO:0051013; GO:0016020; GO:0005634; GO:0006200; GO:0046982; GO:0007026; GO:0000922; GO:0008568; GO:…	molecular_function; biological_process; cellular_component; cell; intracellular; cytoplasm; microtubule organizing center; cytoskeleton; organelle; protein complex; cytoskeletal protein binding; cell cycle; chromosome segregation; mitotic nuclear division; chromosome organization; cell division; protein binding; centrosome; microtubule; mitotic chromosome movement towards spindle pole; microtubul…
ENSMUSG00000073164	2410018L13Rik			1.35195	8.89329e-07	1.86087	1.07035e-07	0	0.0434481	0	0	0.0809942	0.0764465	1.56705	0.964006	2.25869			uc011ykz.1; uc007nef.2; uc007ned.2	lincRNA	RIKEN cDNA 2410018L13 gene [Source:MGI Symbol;Acc:MGI:1916982]
ENSMUSG00000042284	Itga1			1.33914	6.32555e-07	1.46106	5.43752e-05	0.137484	0	0	0	0	0	0.701638	0.996064	1.05799	CD49A, E130012M19Rik, Vla1	109700	uc007rxx.1	protein_coding	integrin alpha 1 [Source:MGI Symbol;Acc:MGI:96599]	INTEGRIN ALPHA PRECURSOR CD49 ANTIGEN FAMILY MEMBER COLLAGEN RECEPTOR VLA ANTIGEN	GO:0005575; GO:0005623; GO:0002376; GO:0008150; GO:0040011; GO:0048870; GO:0005886; GO:0043234; GO:0007165; GO:0007155; GO:0003674; GO:0005515; GO:0007229; GO:0008285; GO:0008305; GO:0009897; GO:0009986; GO:0030593; GO:0032516; GO:0042059; GO:0045123; GO:0045178; GO:0046872; GO:0043167; GO:0070062; GO:0016020; GO:0007160; GO:0019903; GO:0005925; GO:0034665; GO:0098639; GO:0001669; GO:0043525; GO:…	cellular_component; cell; immune system process; biological_process; locomotion; cell motility; plasma membrane; protein complex; signal transduction; cell adhesion; molecular_function; protein binding; integrin-mediated signaling pathway; negative regulation of cell proliferation; integrin complex; external side of plasma membrane; cell surface; neutrophil chemotaxis; positive regulation of phos…
ENSMUSG00000001089	Luzp1	0.376509	0.247522	1.31597	6.83211e-11	1.956	3.01857e-17	1.19166	0.838947	1.32916	2.17541	1.66682	1.6315	5.05635	4.72352	6.88633			uc008vif.1	protein_coding	leucine zipper protein 1 [Source:MGI Symbol;Acc:MGI:107629]	FILAMIN A INTERACTING 1; UNKNOWN	GO:0003281; GO:0003674; GO:0005634; GO:0021503; GO:0060840; GO:0008150; GO:0009790; GO:0048646; GO:0048856; GO:0005575; GO:0005622; GO:0005623; GO:0043226; GO:0016020	ventricular septum development; molecular_function; nucleus; neural fold bending; artery development; biological_process; embryo development; anatomical structure formation involved in morphogenesis; anatomical structure development; cellular_component; intracellular; cell; organelle; membrane
ENSMUSG00000090164	BC035044	0.192001	0.602765	1.31145	2.16583e-06	2.0993	3.53183e-11	0.625631	0.953347	0.361735	1.20071	2.09455	0.599073	6.99971	4.64058	6.79688		232406	uc009eet.1; uc029wbm.1	protein_coding	cDNA sequence BC035044 [Source:MGI Symbol;Acc:MGI:2448540]	UNKNOWN	GO:0003674; GO:0005575; GO:0008150	molecular_function; cellular_component; biological_process
ENSMUSG00000042842	Serpinb6b	0.17519	0.698898	1.30513	1.9478e-18	1.55531	6.27619e-20	15.8931	11.1526	13.2614	15.7894	17.7552	15.0395	44.8487	38.7042	49.5986	NK13, ovalbumin, Spi12	20708	uc007pzx.1; uc011yyc.1	protein_coding	serine (or cysteine) peptidase inhibitor, clade B, member 6b [Source:MGI Symbol;Acc:MGI:894688]	SERPIN	GO:0004867; GO:0005615; GO:0005622; GO:0008406; GO:0010951; GO:0030162; GO:0008150; GO:0048856; GO:0005575; GO:0005623; GO:0005576; GO:0003674; GO:0030234	serine-type endopeptidase inhibitor activity; extracellular space; intracellular; gonad development; negative regulation of endopeptidase activity; regulation of proteolysis; biological_process; anatomical structure development; cellular_component; cell; extracellular region; molecular_function; enzyme regulator activity
ENSMUSG00000026841	Fibcd1			1.30403	5.39552e-06	2.2477	6.23733e-11	0	0.0753918	0	0.156394	0.351356	0.331628	1.93741	1.37405	2.50836	AI448887	98970	uc008jee.2	protein_coding	fibrinogen C domain containing 1 [Source:MGI Symbol;Acc:MGI:2138953]	FIBRINOGEN C DOMAIN CONTAINING 1	GO:0005575; GO:0003674; GO:0008061; GO:0016020; GO:0016021; GO:0046872; GO:0043167	cellular_component; molecular_function; chitin binding; membrane; integral component of membrane; metal ion binding; ion binding
ENSMUSG00000043932	Klri2			1.29965	1.22185e-06	1.66753	2.23701e-06	0.0525622	0	0	0	0	0	1.19679	0.870424	2.37933	A530090P03Rik	320407	uc009egr.2	protein_coding	killer cell lectin-like receptor family I member 2 [Source:MGI Symbol;Acc:MGI:2443965]	KILLER CELL LECTIN RECEPTOR FAMILY I MEMBER {ECO: |EMBL: 1}PROTEIN {ECO: |ENSEMBL: }	GO:0003674; GO:0005887; GO:0008150; GO:0030246; GO:0005575; GO:0005623; GO:0005886	molecular_function; integral component of plasma membrane; biological_process; carbohydrate binding; cellular_component; cell; plasma membrane
ENSMUSG00000003420	Fcgrt	0.0187147	0.971696	1.29479	1.6606e-37	1.33565	1.18361e-34	69.821	65.4339	78.6417	70.4338	77.7978	73.7922	183.134	176.864	213.205	FcRn	14132	uc009gtf.2	protein_coding	Fc receptor, IgG, alpha chain transporter [Source:MGI Symbol;Acc:MGI:103017]	IGG RECEPTOR FCRN LARGE SUBUNIT P51 PRECURSOR FCRN IGG FC FRAGMENT RECEPTOR TRANSPORTER ALPHA CHAIN NEONATAL FC RECEPTOR	GO:0005575; GO:0002376; GO:0008150; GO:0005623; GO:0005886; GO:0006955; GO:0016021; GO:0019882; GO:0019864; GO:0030881	cellular_component; immune system process; biological_process; cell; plasma membrane; immune response; integral component of membrane; antigen processing and presentation; IgG binding; beta-2-microglobulin binding
ENSMUSG00000056413	Adap1	0.248631	0.547301	1.29036	2.58098e-07	1.94011	9.11124e-12	1.0182	0.942012	1.56991	1.43686	2.42749	1.94995	6.54532	5.88387	8.06586	4930431P11Rik, Centa1, GC1L, p42IP4	231821	uc009agi.1	protein_coding	ArfGAP with dual PH domains 1 [Source:MGI Symbol;Acc:MGI:2442201]	ARF GAP WITH DUAL PH DOMAIN CONTAINING 2 CENTAURIN ALPHA 2 CNT A2	GO:0008060; GO:0008270; GO:0032312; GO:0043547; GO:0008150; GO:0003674; GO:0043167; GO:0030234; GO:0005737; GO:0005515; GO:0005886; GO:0005634; GO:0043087; GO:0005547	ARF GTPase activator activity; zinc ion binding; regulation of ARF GTPase activity; positive regulation of GTPase activity; biological_process; molecular_function; ion binding; enzyme regulator activity; cytoplasm; protein binding; plasma membrane; nucleus; regulation of GTPase activity; phosphatidylinositol-3,4,5-trisphosphate binding
ENSMUSG00000019866	Aim1	1.1829	8.78778e-32	1.28615	4.05269e-72	2.55257	3.62208e-161	15.337	13.2098	16.6771	39.2004	35.9474	38.2843	95.0268	91.5102	97.8738	AI462491, AI463325	11630	uc007ezq.2	protein_coding	absent in melanoma 1 [Source:MGI Symbol;Acc:MGI:109544]	ABSENT IN MELANOMA 1 BETA/GAMMA CRYSTALLIN DOMAIN CONTAINING	GO:0003674; GO:0005575; GO:0008150	molecular_function; cellular_component; biological_process
ENSMUSG00000024401	Tnf	-0.197711	0.661672	1.28135	8.18987e-14	1.08227	2.34586e-09	17.0665	14.8607	14.7048	14.3936	10.7959	14.8039	34.1886	39.1371	35.9007	DIF, TNF-a, TNF-alpha, Tnfa, TNFalpha, Tnfsf1a, TNFSF2	21926	uc008cgr.2; uc012arb.2	protein_coding	tumor necrosis factor [Source:MGI Symbol;Acc:MGI:104798]	TUMOR NECROSIS FACTOR PRECURSOR CACHECTIN TNF ALPHA TUMOR NECROSIS FACTOR LIGAND SUPERFAMILY MEMBER 2 TNF A [CONTAINS TUMOR NECROSIS FACTOR MEMBRANE FORM N TERMINAL FRAGMENT NTF ; INTRACELLULAR DOMAIN 1 ICD1 ; INTRACELLULAR DOMAIN 2 ICD2 ; C DOMAIN 1; C D	GO:0007165; GO:0008150; GO:0008219; GO:0008283; GO:0048856; GO:0005575; GO:0005622; GO:0005623; GO:0005737; GO:0005768; GO:0043226; GO:0002376; GO:0040011; GO:0048870; GO:0006950; GO:0030154; GO:0030198; GO:0016023; GO:0005886; GO:0051604; GO:0005975; GO:0005576; GO:0005615; GO:0003674; GO:0019899; GO:0000122; GO:0001891; GO:0001932; GO:0001934; GO:0002020; GO:0002876; GO:0002925; GO:0005125; GO:…	signal transduction; biological_process; cell death; cell proliferation; anatomical structure development; cellular_component; intracellular; cell; cytoplasm; endosome; organelle; immune system process; locomotion; cell motility; response to stress; cell differentiation; extracellular matrix organization; cytoplasmic membrane-bounded vesicle; plasma membrane; protein maturation; carbohydrate meta…
ENSMUSG00000052949	Rnf157	0.497038	0.0559883	1.27389	9.65161e-11	2.03158	7.36036e-20	1.01361	1.67131	2.02835	2.22044	3.30812	2.87457	5.60463	10.1783	8.59083	2610036E23Rik, A130073L17Rik, mKIAA1917	217340	uc007mky.2; uc007mla.1	protein_coding	ring finger protein 157 [Source:MGI Symbol;Acc:MGI:2442484]	E3 UBIQUITIN LIGASE MGRN1 EC_6.3.2.- MAHOGUNIN RING FINGER 1	GO:0005575; GO:0008150; GO:0008270; GO:0003674; GO:0043167	cellular_component; biological_process; zinc ion binding; molecular_function; ion binding
ENSMUSG00000030792	Dkkl1			1.27266	8.89463e-06	1.02892	0.00709649	4.32762	2.18164	2.10712	1.23427	1.8486	0	13.2335	8.80096	6.59867	AI414495, mSgy, SGY, SGY-1, SGY1, Soggy	50722	uc009guc.2	protein_coding	dickkopf-like 1 [Source:MGI Symbol;Acc:MGI:1354963]	DICKKOPF 1 PRECURSOR SOGGY 1 SGY 1	GO:0005575; GO:0005576; GO:0003674; GO:0005515; GO:0045600; GO:0008150	cellular_component; extracellular region; molecular_function; protein binding; positive regulation of fat cell differentiation; biological_process
ENSMUSG00000062593	Lilrb4			1.27223	4.43813e-06	1.84426	1.28232e-07	0	0	0	0.124586	0.335873	0	4.00733	4.37834	3.24706			uc007fas.1; uc011xdq.1	protein_coding	leukocyte immunoglobulin-like receptor, subfamily B, member 4 [Source:MGI Symbol;Acc:MGI:102701]	LEUKOCYTE IMMUNOGLOBULIN RECEPTOR SUBFAMILY MEMBER PRECURSOR CD85 ANTIGEN FAMILY MEMBER IMMUNOGLOBULIN TRANSCRIPT ILT RECEPTOR ANTIGEN	GO:0005575; GO:0005623; GO:0005886; GO:0002376; GO:0008150; GO:0016021	cellular_component; cell; plasma membrane; immune system process; biological_process; integral component of membrane
ENSMUSG00000038991	Txndc5	0.104597	0.755199	1.26859	2.20509e-43	1.39839	1.05105e-42	24.7405	29.71	28.9231	33.7544	30.0612	28.9599	79.6903	74.4247	79.0228	AL022641, ERp46, PC-TRP	105245	uc007qds.2; uc007qdt.2; uc007qdr.2	protein_coding	thioredoxin domain containing 5 [Source:MGI Symbol;Acc:MGI:2145316]	THIOREDOXIN DOMAIN CONTAINING 5 PRECURSOR ENDOPLASMIC RETICULUM RESIDENT 46 ER 46 ERP46 THIOREDOXIN P46	GO:0006810; GO:0008150; GO:0016192; GO:0006950; GO:0006457; GO:0005575; GO:0005622; GO:0005623; GO:0005737; GO:0005783; GO:0043226; GO:0003674; GO:0016853; GO:0003756; GO:0005788; GO:0034976; GO:0043277; GO:0045454; GO:0042592; GO:0070062; GO:0005515	transport; biological_process; vesicle-mediated transport; response to stress; protein folding; cellular_component; intracellular; cell; cytoplasm; endoplasmic reticulum; organelle; molecular_function; isomerase activity; protein disulfide isomerase activity; endoplasmic reticulum lumen; response to endoplasmic reticulum stress; apoptotic cell clearance; cell redox homeostasis; homeostatic proces…
ENSMUSG00000076754	Trgv2			1.26782	4.58989e-06	1.19509	0.00170036	0.587646	2.04678	7.24848	2.12294	0.47694	0	9.68908	17.8408	36.1772			uc007pow.1	IG_LV_gene	T cell receptor gamma variable 2 [Source:MGI Symbol;Acc:MGI:98632]
ENSMUSG00000002083	Bbc3	1.17661	2.07888e-13	1.26224	8.32544e-24	2.72017	2.06947e-72	8.29669	8.56222	9.47573	26.2724	22.9444	29.8164	62.2456	70.3923	68.6218	PUMA, PUMA/JFY1	170770	uc009fho.2	protein_coding	BCL2 binding component 3 [Source:MGI Symbol;Acc:MGI:2181667]	BCL 2 BINDING COMPONENT 3 P53 UP REGULATED MODULATOR OF APOPTOSIS	GO:0005740; GO:0030308; GO:0042771; GO:0043065; GO:0071479; GO:0072332; GO:0097190; GO:1900740; GO:1901998; GO:0006810; GO:0008150; GO:0007165; GO:0008219; GO:0006950; GO:0005575; GO:0005622; GO:0005623; GO:0005737; GO:0005739; GO:0043226; GO:0007568; GO:0051604; GO:0003674; GO:0007005; GO:0001836; GO:0005515; GO:0006919; GO:0006974; GO:0008340; GO:0034976; GO:0043525; GO:0045926; GO:0070059; GO:…	mitochondrial envelope; negative regulation of cell growth; intrinsic apoptotic signaling pathway in response to DNA damage by p53 class mediator; positive regulation of apoptotic process; cellular response to ionizing radiation; intrinsic apoptotic signaling pathway by p53 class mediator; apoptotic signaling pathway; positive regulation of protein insertion into mitochondrial membrane involved i…
ENSMUSG00000042363	Lgalsl	0.147727	0.716588	1.26102	2.74079e-06	0.606411	0.116023	1.24955	0.478742	0	0.677122	1.37924	1.14865	4.59142	3.51771	4.07255	1110067D22Rik, A530071M23, Grpa, Hspc159, Lgalsla	216551	uc007idj.2	protein_coding	lectin, galactoside binding-like [Source:MGI Symbol;Acc:MGI:1916114]	GALECTIN RELATED LECTIN GALACTOSIDE BINDING	GO:0008150; GO:0003674; GO:0030246	biological_process; molecular_function; carbohydrate binding
ENSMUSG00000015533	Itga2			1.24762	1.28135e-05	1.63321	3.04702e-06	0.585693	0.382496	0	0.749377	0.356517	0.448665	2.14597	2.55946	3.00475	CD49B, DX5	16398	uc007rxw.1	protein_coding	integrin alpha 2 [Source:MGI Symbol;Acc:MGI:96600]	INTEGRIN ALPHA PRECURSOR CD49 ANTIGEN FAMILY MEMBER COLLAGEN RECEPTOR VLA ANTIGEN	GO:0005575; GO:0005623; GO:0005886; GO:0043234; GO:0007165; GO:0008150; GO:0007155; GO:0007229; GO:0008305; GO:0009897; GO:0009986; GO:0045178; GO:0046872; GO:0003674; GO:0043167; GO:0005515; GO:0007160; GO:0005518; GO:0005925; GO:0038065; GO:0038064; GO:0006929; GO:0034666; GO:0033627; GO:0098639; GO:0031589; GO:0048333; GO:0048471; GO:0030424; GO:0046982; GO:0042493; GO:0032870; GO:0014070; GO:…	cellular_component; cell; plasma membrane; protein complex; signal transduction; biological_process; cell adhesion; integrin-mediated signaling pathway; integrin complex; external side of plasma membrane; cell surface; basal part of cell; metal ion binding; molecular_function; ion binding; protein binding; cell-matrix adhesion; collagen binding; focal adhesion; collagen-activated signaling pathwa…
ENSMUSG00000028214	Gem	0.362745	0.0941472	1.2454	5.53902e-13	1.55684	1.60737e-05	8.89568	4.1709	1.35651	32.9313	20.8661	16.6243	72.2229	59.761	57.3487	AV020497	14579	uc008rzv.2; uc008rzw.2	protein_coding	GTP binding protein (gene overexpressed in skeletal muscle) [Source:MGI Symbol;Acc:MGI:99844]	GTP BINDING REM RAD AND GEM GTP BINDING	GO:0008150; GO:0009056; GO:0034641; GO:0034655; GO:0044281; GO:0005575; GO:0005622; GO:0005623; GO:0005634; GO:0043226; GO:0003674; GO:0043167; GO:0005515; GO:0005525; GO:0006184; GO:0007264; GO:0007165; GO:0003924; GO:0000287; GO:0051276; GO:0009898; GO:0019003; GO:0007067; GO:0030496; GO:0051310; GO:0072686; GO:0051233	biological_process; catabolic process; cellular nitrogen compound metabolic process; nucleobase-containing compound catabolic process; small molecule metabolic process; cellular_component; intracellular; cell; nucleus; organelle; molecular_function; ion binding; protein binding; GTP binding; GTP catabolic process; small GTPase mediated signal transduction; signal transduction; GTPase activity; ma…
ENSMUSG00000103261	RP23-14O16.2			1.24387	5.42146e-06	1.74334	6.22683e-07	0	0	0	0	0.0372194	0.0702592	1.11617	0.822698	1.82677				TEC
ENSMUSG00000053641	Dennd4a	0.1023	0.807644	1.24349	1.68455e-25	1.38034	9.39835e-26	8.61246	7.78936	10.2711	10.5073	8.51541	10.7528	23.7043	22.26	28.6471	AI115600, AI851943, F730015K02Rik	102442	uc009qcj.2	protein_coding	DENN/MADD domain containing 4A [Source:MGI Symbol;Acc:MGI:2142979]	DENN DOMAIN CONTAINING	GO:0005575; GO:0032851; GO:0017112	cellular_component; positive regulation of Rab GTPase activity; Rab guanyl-nucleotide exchange factor activity
ENSMUSG00000040721	Zfhx2	0.809143	1.32529e-06	1.24067	7.01156e-20	2.25168	4.64651e-55	2.38895	1.71541	2.18211	4.31518	3.51023	5.53346	9.59165	11.7182	12.4643	ZFH-5	239102	uc007txz.1	protein_coding	zinc finger homeobox 2 [Source:MGI Symbol;Acc:MGI:2686934]	ZINC FINGER HOMEOBOX ZINC FINGER HOMEODOMAIN ZFH	GO:0005634; GO:0006355; GO:0008270; GO:0030534; GO:0043565; GO:0003674; GO:0003677; GO:0008150; GO:0043167; GO:0005575; GO:0005622; GO:0005623; GO:0043226	nucleus; regulation of transcription, DNA-templated; zinc ion binding; adult behavior; sequence-specific DNA binding; molecular_function; DNA binding; biological_process; ion binding; cellular_component; intracellular; cell; organelle
ENSMUSG00000048120	Entpd1	0.574313	0.00196978	1.24013	5.32284e-06	2.86096	1.34402e-18	0.073719	0.0641911	0.0568317	0.898825	0.658143	0.903549	2.54671	2.23809	4.67184	2610206B08Rik, AA408691, Cd39, NTPDase-1	12495	uc008hld.1; uc008hlf.1	protein_coding	ectonucleoside triphosphate diphosphohydrolase 1 [Source:MGI Symbol;Acc:MGI:102805]	ECTONUCLEOSIDE TRIPHOSPHATE DIPHOSPHOHYDROLASE NTPDASE EC_3.6.1.5 ECTO ATP DIPHOSPHOHYDROLASE ECTO ATPDASE ECTO ATPASE ECTO APYRASE; UNKNOWN	GO:0005605; GO:0006200; GO:0007186; GO:0009181; GO:0017110; GO:0017111; GO:0030168; GO:0006950; GO:0008150; GO:0003674; GO:0009056; GO:0034641; GO:0034655; GO:0044281; GO:0007165; GO:0005575; GO:0005576; GO:0005578; GO:0043167; GO:0005524; GO:0016021; GO:0070062; GO:0016020; GO:0005515	basal lamina; ATP catabolic process; G-protein coupled receptor signaling pathway; purine ribonucleoside diphosphate catabolic process; nucleoside-diphosphatase activity; nucleoside-triphosphatase activity; platelet activation; response to stress; biological_process; molecular_function; catabolic process; cellular nitrogen compound metabolic process; nucleobase-containing compound catabolic proce…
ENSMUSG00000026663	Atf6	0.793626	0.000110554	1.22678	1.7954e-13	2.41134	1.43708e-39	1.49283	1.29989	1.06497	3.56181	3.59862	2.32127	8.46696	8.70156	8.06874	9130025P16Rik, 9630036G24, AA789574, Atf6alpha, ESTM49	226641	uc007dmj.1	protein_coding	activating transcription factor 6 [Source:MGI Symbol;Acc:MGI:1926157]	CYCLIC AMP DEPENDENT TRANSCRIPTION FACTOR ATF 6 BETA CAMP DEPENDENT TRANSCRIPTION FACTOR ATF 6 BETA ACTIVATING TRANSCRIPTION FACTOR 6 BETA ATF6 BETA CAMP RESPONSE ELEMENT BINDING RELATED CREB RP CAMP RESPONSIVE ELEMENT BINDING 1 [CONTAINS PROCESSED CYCLI	GO:0003674; GO:0003677; GO:0005575; GO:0006950; GO:0008150; GO:0009058; GO:0034641; GO:0005622; GO:0005623; GO:0005737; GO:0005783; GO:0043226; GO:0005634; GO:0001071; GO:0003700; GO:0005515; GO:0006351; GO:0006986; GO:0016021; GO:0043565; GO:0045944	molecular_function; DNA binding; cellular_component; response to stress; biological_process; biosynthetic process; cellular nitrogen compound metabolic process; intracellular; cell; cytoplasm; endoplasmic reticulum; organelle; nucleus; nucleic acid binding transcription factor activity; sequence-specific DNA binding transcription factor activity; protein binding; transcription, DNA-templated; res…
ENSMUSG00000038623	Tm6sf1	0.432953	0.00905691	1.20874	5.00116e-30	1.71195	3.39135e-49	8.71891	9.40685	9.47989	12.6432	13.0532	14.6886	32.8915	32.2611	32.2661	AI428514, BC023123, C630016D09Rik	107769	uc009icp.2; uc009icq.1	protein_coding	transmembrane 6 superfamily member 1 [Source:MGI Symbol;Acc:MGI:1933209]	TRANSMEMBRANE 6 SUPERFAMILY MEMBER	GO:0016021; GO:0005575	integral component of membrane; cellular_component
ENSMUSG00000029414	Kntc1	0.511989	0.0158562	1.20765	4.05294e-06	2.57539	2.2598e-16	0.0886407	0.205825	0.13667	0.907304	0.623496	0.679024	2.48224	2.12027	2.88899	D330012D13	208628	uc008zoo.1	protein_coding	kinetochore associated 1 [Source:MGI Symbol;Acc:MGI:2673709]	KINETOCHORE ASSOCIATED 1	GO:0005575; GO:0005622; GO:0005623; GO:0005634; GO:0043226; GO:0003674; GO:0005694; GO:0043234; GO:0000776; GO:0007067; GO:0007049; GO:0008150; GO:0051301; GO:0005737; GO:0005886; GO:0007093; GO:0015629; GO:0005828; GO:0000922	cellular_component; intracellular; cell; nucleus; organelle; molecular_function; chromosome; protein complex; kinetochore; mitotic nuclear division; cell cycle; biological_process; cell division; cytoplasm; plasma membrane; mitotic cell cycle checkpoint; actin cytoskeleton; kinetochore microtubule; spindle pole
ENSMUSG00000021675	F2rl2	-0.0791116	0.916309	1.20615	5.20612e-06	1.1778	0.000163865	1.89071	1.57476	3.04193	1.63336	1.66796	2.39294	5.93788	6.69305	6.54922	F730031A08, PAR3	14064	uc007rmq.1	protein_coding	coagulation factor II (thrombin) receptor-like 2 [Source:MGI Symbol;Acc:MGI:1298208]	PROTEINASE ACTIVATED RECEPTOR PRECURSOR PAR COAGULATION FACTOR II RECEPTOR THROMBIN RECEPTOR	GO:0005575; GO:0005623; GO:0005886; GO:0003674; GO:0004871; GO:0006950; GO:0008150; GO:0007596; GO:0015057; GO:0016021; GO:0016324; GO:0070493; GO:0007165; GO:0005515	cellular_component; cell; plasma membrane; molecular_function; signal transducer activity; response to stress; biological_process; blood coagulation; thrombin receptor activity; integral component of membrane; apical plasma membrane; thrombin receptor signaling pathway; signal transduction; protein binding
ENSMUSG00000025511	Tspan4	0.323392	0.365701	1.2034	8.38893e-07	1.90815	5.53524e-12	1.6998	1.80902	3.05764	3.5821	2.91244	5.35315	14.1614	11.4679	9.40436			uc009kln.2; uc009klo.2	protein_coding	tetraspanin 4 [Source:MGI Symbol;Acc:MGI:1928097]	TETRASPANIN 9 TSPAN 9; UNKNOWN	GO:0005515; GO:0016021; GO:0003674; GO:0005575; GO:0003823; GO:0005886; GO:0031982; GO:0005925; GO:0006461; GO:0005178	protein binding; integral component of membrane; molecular_function; cellular_component; antigen binding; plasma membrane; vesicle; focal adhesion; protein complex assembly; integrin binding
ENSMUSG00000030413	Pglyrp1	1.25529	2.32396e-16	1.20338	1.35156e-25	2.71321	4.80776e-78	33.8263	37.081	26.5432	114.564	94.1274	98.5594	243.768	237.568	267.962	Pglyrp, PGRP, PGRP-S, Tag7, Tasg7, Tnfsf3l	21946	uc009fjv.1	protein_coding	peptidoglycan recognition protein 1 [Source:MGI Symbol;Acc:MGI:1345092]	PEPTIDOGLYCAN RECOGNITION 1 PRECURSOR PEPTIDOGLYCAN RECOGNITION SHORT PGRP S	GO:0002376; GO:0006950; GO:0008150; GO:0040007; GO:0044403; GO:0003674; GO:0004871; GO:0009056; GO:0016810; GO:0043167; GO:0008219; GO:0005575; GO:0005622; GO:0005623; GO:0005737; GO:0005576; GO:0005615; GO:0005125; GO:0006915; GO:0008270; GO:0008745; GO:0009253; GO:0016019; GO:0032689; GO:0032827; GO:0042834; GO:0044117; GO:0045087; GO:0050728; GO:0070062; GO:0016045; GO:0002221; GO:0050830	immune system process; response to stress; biological_process; growth; symbiosis, encompassing mutualism through parasitism; molecular_function; signal transducer activity; catabolic process; hydrolase activity, acting on carbon-nitrogen (but not peptide) bonds; ion binding; cell death; cellular_component; intracellular; cell; cytoplasm; extracellular region; extracellular space; cytokine activit…
ENSMUSG00000053914	Kdm4d			1.20272	3.54929e-05	1.76902	5.30552e-07	0.143779	0.375589	0.110843	0.584346	0.525117	0.110141	2.37062	3.07541	2.99388	4932416A15, Jmjd2d	244694	uc009oen.1; uc012goh.1	protein_coding	lysine (K)-specific demethylase 4D [Source:MGI Symbol;Acc:MGI:3606484]	LYSINE SPECIFIC DEMETHYLASE EC_1.14.11.- JMJC DOMAIN CONTAINING HISTONE DEMETHYLATION JUMONJI DOMAIN CONTAINING	GO:0003674; GO:0033169; GO:0006464; GO:0008150; GO:0051276; GO:0016491; GO:0043167; GO:0009058; GO:0034641; GO:0005575; GO:0005622; GO:0005623; GO:0005634; GO:0043226; GO:0006351; GO:0006355; GO:0046872; GO:0051213; GO:0055114; GO:0072562; GO:0032454	molecular_function; histone H3-K9 demethylation; cellular protein modification process; biological_process; chromosome organization; oxidoreductase activity; ion binding; biosynthetic process; cellular nitrogen compound metabolic process; cellular_component; intracellular; cell; nucleus; organelle; transcription, DNA-templated; regulation of transcription, DNA-templated; metal ion binding; dioxyg…
ENSMUSG00000037341	Slc9a7	0.87637	2.28282e-05	1.20263	4.23891e-10	2.55625	2.73138e-28	1.50797	1.68823	1.3286	5.15587	4.19617	4.8682	10.994	11.594	15.7	A530087D17Rik, NHE7	236727	uc009sst.1	protein_coding	solute carrier family 9 (sodium/hydrogen exchanger), member 7 [Source:MGI Symbol;Acc:MGI:2444530]	SODIUM/HYDROGEN EXCHANGER NA + /H + EXCHANGER NHE SOLUTE CARRIER FAMILY 9 MEMBER	GO:0005575; GO:0005622; GO:0005623; GO:0005737; GO:0005768; GO:0043226; GO:0006810; GO:0008150; GO:0055085; GO:0003674; GO:0022857; GO:0042592; GO:0005794; GO:0005802; GO:0006885; GO:0015385; GO:0015386; GO:0016021; GO:0035725; GO:0055038; GO:1902600	cellular_component; intracellular; cell; cytoplasm; endosome; organelle; transport; biological_process; transmembrane transport; molecular_function; transmembrane transporter activity; homeostatic process; Golgi apparatus; trans-Golgi network; regulation of pH; sodium:proton antiporter activity; potassium:proton antiporter activity; integral component of membrane; sodium ion transmembrane transpo…
ENSMUSG00000046841	Ckap4	-0.0713205	0.91644	1.18997	2.88037e-05	1.19976	0.000489154	1.6014	1.03066	0.751472	1.25767	0.621604	1.06673	3.44398	3.93943	4.66461	5630400A09Rik, CLIMP-63, P63	216197	uc007gkq.1	protein_coding	cytoskeleton-associated protein 4 [Source:MGI Symbol;Acc:MGI:2444926]	CYTOSKELETON ASSOCIATED 4.63 KDA CYTOSKELETON LINKING MEMBRANE CLIMP 63 P63	GO:0008150; GO:0005575; GO:0005623; GO:0005886; GO:0005622; GO:0005856; GO:0043226; GO:0005737; GO:0005783; GO:0016021; GO:0070062; GO:0044822; GO:0005811	biological_process; cellular_component; cell; plasma membrane; intracellular; cytoskeleton; organelle; cytoplasm; endoplasmic reticulum; integral component of membrane; extracellular vesicular exosome; poly(A) RNA binding; lipid particle
ENSMUSG00000024675	Ms4a4c	1.33147	1.44573e-29	1.18613	1.13971e-59	2.6426	5.11318e-124	65.7787	54.4132	45.2771	159.554	165.022	164.125	373.6	394.056	376.454	5830413L19Rik, AI449185, Ms4a9	64380	uc008gsc.2; uc012biw.1	protein_coding	membrane-spanning 4-domains, subfamily A, member 4C [Source:MGI Symbol;Acc:MGI:1927656]	UNKNOWN; MEMBRANE SPANNING 4 DOMAINS SUBFAMILY A MEMBER 4D	GO:0003674; GO:0005575; GO:0008150; GO:0016021	molecular_function; cellular_component; biological_process; integral component of membrane
ENSMUSG00000032220	Myo1e			1.18598	4.81791e-05	1.86475	1.04642e-07	0.166405	0.108673	0	0.263006	0.303876	0.318682	1.53515	1.60746	1.7325	2310020N23Rik, 9130023P14Rik, AA407778, myosin-1e, myr 3	71602	uc009qnx.1	protein_coding	myosin IE [Source:MGI Symbol;Acc:MGI:106621]	UNCONVENTIONAL MYOSIN IE UNCONVENTIONAL MYOSIN 1E	GO:0008150; GO:0030154; GO:0048856; GO:0003674; GO:0008092; GO:0007165; GO:0016887; GO:0002376; GO:0008289; GO:0043167; GO:0030198; GO:0005575; GO:0005622; GO:0005623; GO:0005856; GO:0043226; GO:0043234; GO:0006810; GO:0016192; GO:0005737; GO:0009790; GO:0001570; GO:0001701; GO:0001822; GO:0003094; GO:0003774; GO:0005516; GO:0005524; GO:0005911; GO:0005912; GO:0006807; GO:0006897; GO:0016459; GO:…	biological_process; cell differentiation; anatomical structure development; molecular_function; cytoskeletal protein binding; signal transduction; ATPase activity; immune system process; lipid binding; ion binding; extracellular matrix organization; cellular_component; intracellular; cell; cytoskeleton; organelle; protein complex; transport; vesicle-mediated transport; cytoplasm; embryo developme…
ENSMUSG00000041515	Irf8	0.818383	4.5308e-05	1.17814	1.16948e-12	2.32237	1.13791e-30	1.45766	1.19311	1.88789	3.58086	3.59649	3.93053	8.37751	10.782	8.76265	AI893568, ICSBP, Icsbp1, IRF-8, Myls	15900	uc009nrk.1	protein_coding	interferon regulatory factor 8 [Source:MGI Symbol;Acc:MGI:96395]	INTERFERON REGULATORY FACTOR 8 IRF 8 INTERFERON CONSENSUS SEQUENCE BINDING ICSBP	GO:0008150; GO:0006950; GO:0002376; GO:0030154; GO:0048856; GO:0006810; GO:0016192; GO:0009058; GO:0034641; GO:0005575; GO:0005622; GO:0005623; GO:0005634; GO:0043226; GO:0003674; GO:0001071; GO:0003677; GO:0000975; GO:0003700; GO:0005515; GO:0006351; GO:0006355; GO:0006909; GO:0006955; GO:0009617; GO:0030099; GO:0032729; GO:0032735; GO:0042742; GO:0042832; GO:0044130; GO:0045893; GO:0060261; GO:…	biological_process; response to stress; immune system process; cell differentiation; anatomical structure development; transport; vesicle-mediated transport; biosynthetic process; cellular nitrogen compound metabolic process; cellular_component; intracellular; cell; nucleus; organelle; molecular_function; nucleic acid binding transcription factor activity; DNA binding; regulatory region DNA bindi…
ENSMUSG00000068129	Cst7	-0.208929	0.335186	1.17605	8.72374e-46	0.954784	7.89846e-19	212.977	256.833	194.904	208.93	192.324	181.845	452.026	447.624	465.704	Cmap	13011	uc008muc.2	protein_coding	cystatin F (leukocystatin) [Source:MGI Symbol;Acc:MGI:1298217]	CYSTATIN F PRECURSOR CYSTATIN 7 CYSTATIN METASTASIS ASSOCIATED CMAP LEUKOCYSTATIN	GO:0005575; GO:0005576; GO:0003674; GO:0030234; GO:0004869; GO:0010951; GO:0008150; GO:0005515	cellular_component; extracellular region; molecular_function; enzyme regulator activity; cysteine-type endopeptidase inhibitor activity; negative regulation of endopeptidase activity; biological_process; protein binding
ENSMUSG00000042064	Myo3b	-0.272602	0.504722	1.17547	1.15511e-05	0.861673	0.00735849	1.198	1.11949	0.946092	0.633353	0.806306	0.716267	2.2712	1.85484	3.22733	A430065P19Rik	329421	uc008jze.1; uc008jzd.2	protein_coding	myosin IIIB [Source:MGI Symbol;Acc:MGI:2448580]	MYOSIN	GO:0000146; GO:0001750; GO:0001917; GO:0004674; GO:0005515; GO:0005524; GO:0018105; GO:0018107; GO:0032426; GO:0032433; GO:0046777; GO:0051491; GO:0008150; GO:0006464; GO:0005575; GO:0005623; GO:0005622; GO:0043226; GO:0003674; GO:0043167; GO:0016301; GO:0005929; GO:0005856; GO:0043234; GO:0050877; GO:0005737; GO:0008092; GO:0003779; GO:0007601; GO:0016459; GO:0050896	microfilament motor activity; photoreceptor outer segment; photoreceptor inner segment; protein serine/threonine kinase activity; protein binding; ATP binding; peptidyl-serine phosphorylation; peptidyl-threonine phosphorylation; stereocilium bundle tip; filopodium tip; protein autophosphorylation; positive regulation of filopodium assembly; biological_process; cellular protein modification proces…
ENSMUSG00000031788	Kifc3	0.256928	0.554917	1.17447	6.18207e-08	1.63846	1.33765e-11	2.07975	2.28751	3.12227	3.75667	2.79844	4.10871	7.60585	9.96958	11.6936	AI325457, BB123200	16582	uc012giq.1; uc009mxv.1; uc009mxy.2	protein_coding	kinesin family member C3 [Source:MGI Symbol;Acc:MGI:109202]	KINESIN	GO:0003777; GO:0005524; GO:0005794; GO:0005871; GO:0005874; GO:0006200; GO:0007017; GO:0007018; GO:0007030; GO:0008017; GO:0008152; GO:0008569; GO:0016887; GO:0003674; GO:0008150; GO:0008092; GO:0009056; GO:0034641; GO:0034655; GO:0044281; GO:0005575; GO:0005622; GO:0005623; GO:0005856; GO:0043226; GO:0043234; GO:0005737; GO:0043167; GO:0034330; GO:0005815; GO:0005813; GO:0005915; GO:0016020; GO:…	microtubule motor activity; ATP binding; Golgi apparatus; kinesin complex; microtubule; ATP catabolic process; microtubule-based process; microtubule-based movement; Golgi organization; microtubule binding; metabolic process; minus-end-directed microtubule motor activity; ATPase activity; molecular_function; biological_process; cytoskeletal protein binding; catabolic process; cellular nitrogen co…
ENSMUSG00000035517	Tdrd7	0.231189	0.621755	1.15818	2.34283e-08	1.59258	7.68385e-13	2.23448	2.8054	3.04462	3.00365	4.42838	3.50302	9.3431	9.53752	10.4441	5730495N10Rik, AI447470, PCTAIRE2BP	100121	uc008stb.1; uc008stc.1	protein_coding	tudor domain containing 7 [Source:MGI Symbol;Acc:MGI:2140279]	TUDOR DOMAIN CONTAINING 7	GO:0005575; GO:0005622; GO:0005623; GO:0005737; GO:0043226; GO:0008150; GO:0000003; GO:0030154; GO:0048856; GO:0003674; GO:0003723; GO:0003729; GO:0002089; GO:0005515; GO:0007281; GO:0007283; GO:0010608; GO:0030529; GO:0033391; GO:0035770; GO:0043186; GO:0070306; GO:0005759; GO:0047485	cellular_component; intracellular; cell; cytoplasm; organelle; biological_process; reproduction; cell differentiation; anatomical structure development; molecular_function; RNA binding; mRNA binding; lens morphogenesis in camera-type eye; protein binding; germ cell development; spermatogenesis; posttranscriptional regulation of gene expression; ribonucleoprotein complex; chromatoid body; ribonucl…
ENSMUSG00000079445	B3gnt7			1.15393	7.13703e-05	1.94623	2.42774e-08	0	0.0432906	0	0.269409	0.201751	0.228508	1.56137	0.960511	2.97066	beta-3GnT7, C330001H22Rik	227327	uc007bvk.2	protein_coding	UDP-GlcNAc:betaGal beta-1,3-N-acetylglucosaminyltransferase 7 [Source:MGI Symbol;Acc:MGI:2384394]	UDP GLCNAC:BETAGAL BETA 1 3 N ACETYLGLUCOSAMINYLTRANSFERASE BGNT BETA 1 3 GN BETA 1 3 N ACETYLGLUCOSAMINYLTRANSFERASE BETA3GN EC_2.4.1.-	GO:0003674; GO:0016757; GO:0005975; GO:0006464; GO:0008150; GO:0009058; GO:0005575; GO:0005622; GO:0005623; GO:0005737; GO:0005794; GO:0043226; GO:0006486; GO:0008375; GO:0008378; GO:0016021	molecular_function; transferase activity, transferring glycosyl groups; carbohydrate metabolic process; cellular protein modification process; biological_process; biosynthetic process; cellular_component; intracellular; cell; cytoplasm; Golgi apparatus; organelle; protein glycosylation; acetylglucosaminyltransferase activity; galactosyltransferase activity; integral component of membrane
ENSMUSG00000027075	Slc43a1	0.107484	0.869625	1.14873	2.28383e-05	1.55601	2.62054e-07	0.611703	0.65797	0.665755	0.87744	1.08054	0.496153	2.65562	2.97933	2.80156			uc008kjk.1; uc008kjl.1; uc008kjj.1	protein_coding	solute carrier family 43, member 1 [Source:MGI Symbol;Acc:MGI:1931352]	LARGE NEUTRAL AMINO ACIDS TRANSPORTER SMALL SUBUNIT 4 L TYPE AMINO ACID TRANSPORTER 4 SOLUTE CARRIER FAMILY 43 MEMBER 2	GO:0015179; GO:0015807; GO:1902475; GO:0006810; GO:0008150; GO:0003674; GO:0022857; GO:0005575; GO:0015175; GO:0015804; GO:0016021; GO:0055085	L-amino acid transmembrane transporter activity; L-amino acid transport; L-alpha-amino acid transmembrane transport; transport; biological_process; molecular_function; transmembrane transporter activity; cellular_component; neutral amino acid transmembrane transporter activity; neutral amino acid transport; integral component of membrane; transmembrane transport
ENSMUSG00000030189	Ybx3	0.647013	3.67358e-06	1.14483	9.7913e-24	1.87909	6.01633e-48	28.0568	25.4885	27.9312	48.1852	46.2596	46.0315	95.8327	109.295	124.004	Csda, dbpA, Dpba, MSY3, MSY4, oxyR, Yb2	56449	uc009eis.1; uc009eit.1	protein_coding	Y box protein 3 [Source:MGI Symbol;Acc:MGI:2137670]	NUCLEASE SENSITIVE ELEMENT BINDING 1 CCAAT BINDING TRANSCRIPTION FACTOR I SUBUNIT A CBF A ENHANCER FACTOR I SUBUNIT A EFI A Y BOX TRANSCRIPTION FACTOR Y BOX BINDING 1 YB 1	GO:0005575; GO:0005622; GO:0005623; GO:0008150; GO:0000003; GO:0048856; GO:0009058; GO:0034641; GO:0005737; GO:0005634; GO:0043226; GO:0003674; GO:0003723; GO:0003729; GO:0003677; GO:0009790; GO:0001071; GO:0000122; GO:0000977; GO:0001227; GO:0001701; GO:0003697; GO:0003730; GO:0005515; GO:0005921; GO:0006351; GO:0007283; GO:0008584; GO:0009566; GO:0043066; GO:0046622; GO:0048642; GO:0005844; GO:…	cellular_component; intracellular; cell; biological_process; reproduction; anatomical structure development; biosynthetic process; cellular nitrogen compound metabolic process; cytoplasm; nucleus; organelle; molecular_function; RNA binding; mRNA binding; DNA binding; embryo development; nucleic acid binding transcription factor activity; negative regulation of transcription from RNA polymerase II…
ENSMUSG00000068220	Lgals1	0.152159	0.625699	1.144	5.8344e-09	1.4755	3.48757e-39	203.362	209.987	196.615	200.386	218.677	293.449	515.943	593.561	713.17	AA410090, Gal-1, Galbp, galectin-1, L-14.5, L14, Lect14	16852	uc007wrv.1	protein_coding	lectin, galactose binding, soluble 1 [Source:MGI Symbol;Acc:MGI:96777]	GALECTIN 1 GAL 1.14 KDA LECTIN BETA GALACTOSIDE BINDING LECTIN L 14 I GALAPTIN LACTOSE BINDING LECTIN 1 LECTIN GALACTOSIDE BINDING SOLUBLE 1 S LAC LECTIN 1	GO:0002376; GO:0008150; GO:0003674; GO:0007155; GO:0008219; GO:0005575; GO:0005576; GO:0005615; GO:0005578; GO:0030154; GO:0048856; GO:0002317; GO:0005515; GO:0005534; GO:0006915; GO:0007157; GO:0016936; GO:0030246; GO:0031295; GO:0045445; GO:0004871; GO:0031012; GO:0005622; GO:0070062; GO:0044822; GO:0007165; GO:0043123; GO:0042493; GO:0010977; GO:0048678; GO:0043236; GO:0071333; GO:0071407; GO:…	immune system process; biological_process; molecular_function; cell adhesion; cell death; cellular_component; extracellular region; extracellular space; proteinaceous extracellular matrix; cell differentiation; anatomical structure development; plasma cell differentiation; protein binding; galactose binding; apoptotic process; heterophilic cell-cell adhesion via plasma membrane cell adhesion mole…
ENSMUSG00000039286	Fndc3b	0.267808	0.331229	1.13924	5.74491e-05	2.10335	1.1599e-10	0.161174	0.124749	0.0276118	0.388174	0.406967	0.137184	1.11078	1.3098	1.13491			uc008otq.2; uc008otp.2; uc008otr.1	protein_coding	fibronectin type III domain containing 3B [Source:MGI Symbol;Acc:MGI:1919257]	FIBRONECTIN TYPE III DOMAIN CONTAINING; UNKNOWN	GO:0044822; GO:0005783; GO:0016021; GO:0016477; GO:0034446; GO:0045600; GO:0045668; GO:0048146; GO:0060510; GO:0008150; GO:0030154; GO:0048856; GO:0000902; GO:0007155; GO:0040011; GO:0048870; GO:0005575; GO:0005622; GO:0005623; GO:0005737; GO:0043226	poly(A) RNA binding; endoplasmic reticulum; integral component of membrane; cell migration; substrate adhesion-dependent cell spreading; positive regulation of fat cell differentiation; negative regulation of osteoblast differentiation; positive regulation of fibroblast proliferation; Type II pneumocyte differentiation; biological_process; cell differentiation; anatomical structure development; c…
ENSMUSG00000047586	Nccrp1			1.12955	7.64515e-05	1.86418	1.03558e-07	0	0.116978	0	0.121331	0.109033	1.02911	4.11359	4.26395	3.64872	1190020J12Rik, Gm163, NCCRP-1	233038	uc009fzg.2	protein_coding	non-specific cytotoxic cell receptor protein 1 homolog (zebrafish) [Source:MGI Symbol;Acc:MGI:2685009]	F BOX ONLY 50 NCC RECEPTOR 1 NCCRP 1 NON SPECIFIC CYTOTOXIC CELL RECEPTOR 1 HOMOLOG	GO:0003674; GO:0070062; GO:0005737; GO:0008284	molecular_function; extracellular vesicular exosome; cytoplasm; positive regulation of cell proliferation
ENSMUSG00000018341	Il12rb2	0.186811	0.716629	1.12534	6.10429e-06	1.56154	2.00271e-08	1.46369	1.36892	1.42094	1.95843	2.24391	1.66111	6.25678	4.71306	6.08581	A930027I18Rik, Ifnm, IL-12RB2	16162	uc009cfo.1	protein_coding	interleukin 12 receptor, beta 2 [Source:MGI Symbol;Acc:MGI:1270861]	INTERLEUKIN 12 RECEPTOR SUBUNIT BETA 2 PRECURSOR IL 12 RECEPTOR SUBUNIT BETA 2 IL 12R SUBUNIT BETA 2 IL 12R BETA 2 IL 12RB2	GO:0004896; GO:0009897; GO:0018108; GO:0019221; GO:0019901; GO:0032496; GO:0032609; GO:0034097; GO:0008150; GO:0003674; GO:0019899; GO:0007165; GO:0006464; GO:0005575; GO:0005623; GO:0005886; GO:0004871; GO:0005515; GO:0016021; GO:0032729	cytokine receptor activity; external side of plasma membrane; peptidyl-tyrosine phosphorylation; cytokine-mediated signaling pathway; protein kinase binding; response to lipopolysaccharide; interferon-gamma production; response to cytokine; biological_process; molecular_function; enzyme binding; signal transduction; cellular protein modification process; cellular_component; cell; plasma membrane;…
ENSMUSG00000027978	Prss12	0.422485	0.0788102	1.12517	1.45999e-12	1.70172	8.56386e-27	12.7019	10.2359	12.2859	15.6757	15.1113	23.4491	38.2186	40.5006	49.7121	Bssp-3, motopsin	19142; 102642262	uc008rfl.2	protein_coding	protease, serine 12 neurotrypsin (motopsin) [Source:MGI Symbol;Acc:MGI:1100881]	PRECURSOR	GO:0005575; GO:0005623; GO:0008150; GO:0051604; GO:0005622; GO:0005737; GO:0043226; GO:0003674; GO:0008233; GO:0006810; GO:0016192; GO:0005886; GO:0005576; GO:0004252; GO:0005044; GO:0006508; GO:0006887; GO:0006898; GO:0030424; GO:0030425; GO:0031410; GO:0031638; GO:0043083; GO:0043195; GO:0045202	cellular_component; cell; biological_process; protein maturation; intracellular; cytoplasm; organelle; molecular_function; peptidase activity; transport; vesicle-mediated transport; plasma membrane; extracellular region; serine-type endopeptidase activity; scavenger receptor activity; proteolysis; exocytosis; receptor-mediated endocytosis; axon; dendrite; cytoplasmic vesicle; zymogen activation; …
ENSMUSG00000038301	Snx10	0.392045	0.155329	1.1237	1.33966e-13	1.64626	7.71063e-19	5.19215	4.594	3.0989	6.69361	6.86475	6.2227	14.3009	16.4682	16.6039			uc009bxs.2; uc009bxu.2; uc009bxt.1	protein_coding	sorting nexin 10 [Source:MGI Symbol;Acc:MGI:1919232]	SORTING NEXIN; UNKNOWN	GO:0005768; GO:0006886; GO:0035091; GO:0003674; GO:0008289; GO:0043167; GO:0006810; GO:0008150; GO:0005575; GO:0005622; GO:0005623; GO:0005737; GO:0043226; GO:0000902; GO:0022607; GO:0048646; GO:0048856; GO:0002376; GO:0030154; GO:0005783; GO:0005634; GO:0005545; GO:0007032; GO:0030316; GO:0031313; GO:0042384; GO:0061512; GO:0071539; GO:0005813; GO:0005815; GO:0005856; GO:0051117	endosome; intracellular protein transport; phosphatidylinositol binding; molecular_function; lipid binding; ion binding; transport; biological_process; cellular_component; intracellular; cell; cytoplasm; organelle; cell morphogenesis; cellular component assembly; anatomical structure formation involved in morphogenesis; anatomical structure development; immune system process; cell differentiation…
ENSMUSG00000020593	Lpin1	0.255738	0.146306	1.12068	1.17505e-35	1.41046	5.98099e-44	22.9567	26.4025	29.4133	36.5025	30.1493	31.6489	70.9686	71.3915	79.3613	4631420P06, fld, Kiaa0188, Lipin1, mKIAA0188	14245	uc007nbu.2; uc007nbs.2	protein_coding	lipin 1 [Source:MGI Symbol;Acc:MGI:1891340]	PHOSPHATIDATE PHOSPHATASE EC_3.1.3.4 LIPIN	GO:0000122; GO:0001085; GO:0005515; GO:0005634; GO:0005667; GO:0006629; GO:0008195; GO:0009062; GO:0016311; GO:0019432; GO:0031065; GO:0031529; GO:0031532; GO:0032869; GO:0042826; GO:0045598; GO:0045944; GO:0008150; GO:0003674; GO:0019899; GO:0007010; GO:0009058; GO:0009056; GO:0044281; GO:0016791; GO:0005575; GO:0005622; GO:0005623; GO:0043234; GO:0043226; GO:0008134; GO:0000266; GO:0003713; GO:…	negative regulation of transcription from RNA polymerase II promoter; RNA polymerase II transcription factor binding; protein binding; nucleus; transcription factor complex; lipid metabolic process; phosphatidate phosphatase activity; fatty acid catabolic process; dephosphorylation; triglyceride biosynthetic process; positive regulation of histone deacetylation; ruffle organization; actin cytoske…
ENSMUSG00000044703	Phf11a	-0.163739	0.771703	1.10727	2.18449e-06	0.895009	0.0019437	12.1522	7.67164	5.85526	6.17362	8.01358	6.98181	18.3668	21.8009	17.0529	4933417L10Rik, Phf11, Phf11l	219131; 236451	uc007uee.2	protein_coding	PHD finger protein 11A [Source:MGI Symbol;Acc:MGI:1918441]	HISTONE LYSINE N METHYLTRANSFERASE SETDB2 EC_2.1.1.43 SET DOMAIN BIFURCATED 2	GO:0008150; GO:0005575; GO:0005622; GO:0005623; GO:0005634; GO:0043226; GO:0003674; GO:0046872; GO:0043167	biological_process; cellular_component; intracellular; cell; nucleus; organelle; molecular_function; metal ion binding; ion binding
ENSMUSG00000030579	Tyrobp			1.10637	0.000148796	1.08667	0.00537811	5.10543	0	2.81136	3.95228	0.88792	0.55871	9.44857	20.6331	11.8855	DAP12, KARAP, Ly83	22177	uc009gef.1	protein_coding	TYRO protein tyrosine kinase binding protein [Source:MGI Symbol;Acc:MGI:1277211]	TYRO TYROSINE KINASE BINDING PRECURSOR DNAX ACTIVATION 12	GO:0005575; GO:0005623; GO:0007165; GO:0008150; GO:0005886; GO:0003674; GO:0002376; GO:0002281; GO:0002283; GO:0005515; GO:0007229; GO:0009986; GO:0016021; GO:2001204; GO:0042802; GO:0005102	cellular_component; cell; signal transduction; biological_process; plasma membrane; molecular_function; immune system process; macrophage activation involved in immune response; neutrophil activation involved in immune response; protein binding; integrin-mediated signaling pathway; cell surface; integral component of membrane; regulation of osteoclast development; identical protein binding; recep…
ENSMUSG00000029408	Abcb9	-0.0923738	0.850998	1.10466	2.19915e-19	1.0179	5.61147e-13	14.921	11.0529	14.6104	14.4339	11.0769	13.1635	28.6214	26.5924	32.6509	mKIAA1520, TAPL	56325	uc008zou.1; uc008zow.1	protein_coding	ATP-binding cassette, sub-family B (MDR/TAP), member 9 [Source:MGI Symbol;Acc:MGI:1861729]	ANTIGEN PEPTIDE TRANSPORTER 1 APT1 ATP BINDING CASSETTE SUB FAMILY B MEMBER 2 PEPTIDE TRANSPORTER TAP1	GO:0003674; GO:0016887; GO:0022857; GO:0005575; GO:0006810; GO:0008150; GO:0009056; GO:0034641; GO:0034655; GO:0044281; GO:0005622; GO:0005623; GO:0005737; GO:0005783; GO:0043226; GO:0005764; GO:0005773; GO:0043167; GO:0005524; GO:0005789; GO:0006200; GO:0015031; GO:0016021; GO:0042626; GO:0055085; GO:0030176; GO:0005515; GO:0015833; GO:0042803; GO:0022891; GO:0005765; GO:0015440	molecular_function; ATPase activity; transmembrane transporter activity; cellular_component; transport; biological_process; catabolic process; cellular nitrogen compound metabolic process; nucleobase-containing compound catabolic process; small molecule metabolic process; intracellular; cell; cytoplasm; endoplasmic reticulum; organelle; lysosome; vacuole; ion binding; ATP binding; endoplasmic ret…
ENSMUSG00000031838	Ifi30	0.0160599	0.984411	1.10297	1.55016e-11	1.16074	1.27553e-10	28.3329	25.9502	33.3301	30.8964	29.6384	30.2251	59.8152	79.3568	77.1426	GILT, IP30	65972	uc009mbm.1	protein_coding	interferon gamma inducible protein 30 [Source:MGI Symbol;Acc:MGI:2137648]	GAMMA INTERFERON INDUCIBLE LYSOSOMAL THIOL REDUCTASE PRECURSOR EC_1.8.-.- GAMMA INTERFERON INDUCIBLE IP 30	GO:0008150; GO:0002376; GO:0003674; GO:0016491; GO:0005575; GO:0005622; GO:0005623; GO:0005737; GO:0005764; GO:0005773; GO:0043226; GO:0005576; GO:0015036; GO:0016667; GO:0019886; GO:0042590; GO:0048147; GO:0050821; GO:0055114; GO:0043231; GO:0030054; GO:0005886	biological_process; immune system process; molecular_function; oxidoreductase activity; cellular_component; intracellular; cell; cytoplasm; lysosome; vacuole; organelle; extracellular region; disulfide oxidoreductase activity; oxidoreductase activity, acting on a sulfur group of donors; antigen processing and presentation of exogenous peptide antigen via MHC class II; antigen processing and prese…
ENSMUSG00000032122	Slc37a2	0.173907	0.73272	1.09772	3.06971e-05	1.51132	1.02906e-06	1.17437	0.599445	0.686815	1.2435	1.05173	1.30289	2.95689	4.52654	3.15293	cI-2, ci2, G3PP, Slc37a1	56857	uc009ouk.2; uc009oul.2	protein_coding	solute carrier family 37 (glycerol-3-phosphate transporter), member 2 [Source:MGI Symbol;Acc:MGI:1929693]	SUGAR PHOSPHATE EXCHANGER 2 SOLUTE CARRIER FAMILY 37 MEMBER 2	GO:0005575; GO:0006810; GO:0008150; GO:0003674; GO:0022857; GO:0006091; GO:0006072; GO:0006127; GO:0008643; GO:0015169; GO:0015794; GO:0016021; GO:0055085; GO:0070062	cellular_component; transport; biological_process; molecular_function; transmembrane transporter activity; generation of precursor metabolites and energy; glycerol-3-phosphate metabolic process; glycerophosphate shuttle; carbohydrate transport; glycerol-3-phosphate transmembrane transporter activity; glycerol-3-phosphate transport; integral component of membrane; transmembrane transport; extracel…
ENSMUSG00000024679	Ms4a6d	-0.00699728	0.994629	1.09578	1.10139e-05	1.17533	3.60949e-05	5.33454	4.85151	3.29002	5.67443	4.04093	4.17728	15.5435	11.9422	10.947	1110058E16Rik, AI447446, Ms4a11	68774	uc008gsm.1	protein_coding	membrane-spanning 4-domains, subfamily A, member 6D [Source:MGI Symbol;Acc:MGI:1916024]	MEMBRANE SPANNING 4 DOMAINS SUBFAMILY A MEMBER	GO:0003674; GO:0005575; GO:0008150; GO:0016021	molecular_function; cellular_component; biological_process; integral component of membrane
ENSMUSG00000018537	Pcgf2			1.0943	0.000225549	1.53098	2.16908e-05	0.174994	0.203169	0.44969	0.263411	0.426081	0.53621	1.64874	2.09291	2.74609			uc007len.2; uc007lel.2; uc007lem.2	protein_coding	polycomb group ring finger 2 [Source:MGI Symbol;Acc:MGI:99161]	POLYCOMB COMPLEX BMI 1 POLYCOMB GROUP RING FINGER 4	GO:0000122; GO:0001701; GO:0001739; GO:0003682; GO:0005515; GO:0005634; GO:0009952; GO:0016573; GO:0016604; GO:0031519; GO:0048704; GO:0048706; GO:0070301; GO:2001234; GO:0004842; GO:0008150; GO:0006950; GO:0009790; GO:0048856; GO:0005575; GO:0005622; GO:0005623; GO:0043226; GO:0043234; GO:0005654; GO:0006464; GO:0051276; GO:0003674; GO:0000228; GO:0005694; GO:0043167; GO:0009058; GO:0034641; GO:…	negative regulation of transcription from RNA polymerase II promoter; in utero embryonic development; sex chromatin; chromatin binding; protein binding; nucleus; anterior/posterior pattern specification; histone acetylation; nuclear body; PcG protein complex; embryonic skeletal system morphogenesis; embryonic skeletal system development; cellular response to hydrogen peroxide; negative regulation…
ENSMUSG00000021213	Akr1c13	-0.0549397	0.943639	1.08834	6.381e-09	1.07064	1.65732e-07	14.2504	16.8859	15.6295	14.4625	14.5467	16.881	34.7192	31.2214	44.6895	mKIAA4014	27384	uc007pjl.2	protein_coding	aldo-keto reductase family 1, member C13 [Source:MGI Symbol;Acc:MGI:1351662]	ALDO KETO REDUCTASE FAMILY 1 MEMBER ALPHA HYDROXYSTEROID DEHYDROGENASE; UNKNOWN	GO:0008150; GO:0003674; GO:0016491; GO:0004033; GO:0006805; GO:0055114	biological_process; molecular_function; oxidoreductase activity; aldo-keto reductase (NADP) activity; xenobiotic metabolic process; oxidation-reduction process
ENSMUSG00000030103	Bhlhe40	0.65074	0.00380881	1.08817	1.44928e-05	2.52085	8.07985e-21	2.26294	1.20417	0.678438	7.83451	3.82631	2.88917	17.5698	9.62874	13.3167	Bhlhb2, C130042M06Rik, Clast5, CR8, Dec1, Sharp2, Stra13, Stra14	20893	uc009ddn.1	protein_coding	basic helix-loop-helix family, member e40 [Source:MGI Symbol;Acc:MGI:1097714]	CLASS E BASIC HELIX LOOP HELIX CLASS B BASIC HELIX LOOP HELIX ENHANCER OF SPLIT AND HAIRY RELATED SHARP	GO:0003674; GO:0008150; GO:0008134; GO:0009058; GO:0034641; GO:0005575; GO:0005622; GO:0005623; GO:0005634; GO:0005654; GO:0043226; GO:0000988; GO:0001071; GO:0003677; GO:0001078; GO:0001102; GO:0003705; GO:0003714; GO:0005515; GO:0006366; GO:0007623; GO:0009416; GO:0032922; GO:0043153; GO:0043426; GO:0045892; GO:0046982; GO:0070888; GO:0005730; GO:0005794; GO:0000122; GO:0000981; GO:0042803; GO:…	molecular_function; biological_process; transcription factor binding; biosynthetic process; cellular nitrogen compound metabolic process; cellular_component; intracellular; cell; nucleus; nucleoplasm; organelle; protein binding transcription factor activity; nucleic acid binding transcription factor activity; DNA binding; RNA polymerase II core promoter proximal region sequence-specific DNA bindi…
ENSMUSG00000022744	Cldn25	0.737517	4.97585e-07	1.08313	3.63771e-18	1.93445	3.15151e-43	13.9632	15.4427	15.7138	27.3961	27.8758	29.999	53.9962	66.7772	71.1986			uc007zoc.2; uc007zod.2	protein_coding	claudin 25 [Source:MGI Symbol;Acc:MGI:2447860]	CLAUDIN DOMAIN CONTAINING 1	GO:0003674; GO:0008150; GO:0016324; GO:0005575; GO:0016021; GO:0005623; GO:0005886; GO:0009986	molecular_function; biological_process; apical plasma membrane; cellular_component; integral component of membrane; cell; plasma membrane; cell surface
ENSMUSG00000003541	Ier3	0.132097	0.83833	1.08299	2.04987e-06	1.36689	5.27775e-08	8.00154	6.96737	9.53326	11.0042	7.82249	11.1446	21.2743	27.8561	28.3178	AI663993, cI-3, gly96, IEX-1	15937	uc008cio.1	protein_coding	immediate early response 3 [Source:MGI Symbol;Acc:MGI:104814]	RADIATION INDUCIBLE IMMEDIATE EARLY GENE IEX 1 IMMEDIATE EARLY GLY96 IMMEDIATE EARLY RESPONSE 3	GO:0001562; GO:0003085; GO:0005634; GO:0006282; GO:0007095; GO:0008630; GO:0043066; GO:0045732; GO:0045820; GO:0046822; GO:0050728; GO:1901029; GO:2000377; GO:2001020; GO:0008150; GO:0006950; GO:0007165; GO:0008219; GO:0007049; GO:0005575; GO:0005622; GO:0005623; GO:0043226; GO:0003013; GO:0016021; GO:0005515	response to protozoan; negative regulation of systemic arterial blood pressure; nucleus; regulation of DNA repair; mitotic G2 DNA damage checkpoint; intrinsic apoptotic signaling pathway in response to DNA damage; negative regulation of apoptotic process; positive regulation of protein catabolic process; negative regulation of glycolytic process; regulation of nucleocytoplasmic transport; negativ…
ENSMUSG00000006378	Gcat	-0.0314548	0.961843	1.08126	0.000268865	1.03463	0.00827482	0.534085	1.30216	0.0823477	0.771778	0.606857	0.409131	3.31272	2.87442	1.45058	Galnr3	14429; 26912	uc007wsf.2; uc007wse.2; uc007wsg.2	protein_coding	glycine C-acetyltransferase (2-amino-3-ketobutyrate-coenzyme A ligase) [Source:MGI Symbol;Acc:MGI:1349389]	2 AMINO 3 KETOBUTYRATE COENZYME A LIGASE MITOCHONDRIAL PRECURSOR AKB LIGASE EC_2.3.1.29 AMINOACETONE SYNTHASE GLYCINE ACETYLTRANSFERASE; GALANIN RECEPTOR TYPE R GALR	GO:0008890; GO:0009058; GO:0030170; GO:0003674; GO:0043167; GO:0008150; GO:0016746; GO:0006520; GO:0009056; GO:0044281; GO:0019518; GO:0005739; GO:0005634; GO:0005575; GO:0007165; GO:0005623; GO:0005886; GO:0004871; GO:0004966; GO:0007194; GO:0007218; GO:0016021; GO:0017046; GO:0045944	glycine C-acetyltransferase activity; biosynthetic process; pyridoxal phosphate binding; molecular_function; ion binding; biological_process; transferase activity, transferring acyl groups; cellular amino acid metabolic process; catabolic process; small molecule metabolic process; L-threonine catabolic process to glycine; mitochondrion; nucleus; cellular_component; signal transduction; cell; plas…
ENSMUSG00000047507	Baiap3	0.345984	0.100607	1.07413	4.18644e-17	1.48552	1.07034e-24	8.6503	9.38908	11.6625	14.1353	12.0168	14.4242	29.7571	26.1511	34.4584	Bap3, Gm937	545192	uc012and.1	protein_coding	BAI1-associated protein 3 [Source:MGI Symbol;Acc:MGI:2685783]	UNC 13 HOMOLOG D MUNC13 4; UNKNOWN	GO:0003674; GO:0005575; GO:0007186	molecular_function; cellular_component; G-protein coupled receptor signaling pathway
ENSMUSG00000057219	Armc7	-0.483001	6.94068e-07	1.07404	2.63199e-39	0.580434	1.69746e-09	106.759	104.923	122.757	80.4403	77.9981	81.8327	162.011	170.354	189.665	A630084C13, BC023126	276905	uc007mht.1	protein_coding	armadillo repeat containing 7 [Source:MGI Symbol;Acc:MGI:2679719]	ARMADILLO REPEAT CONTAINING 7	GO:0003674; GO:0008150; GO:0005737	molecular_function; biological_process; cytoplasm
ENSMUSG00000050271	D8Ertd82e	0.875565	4.91889e-14	1.07116	2.10306e-37	2.03133	1.31089e-88	10.9839	9.02364	11.4885	21.5228	18.9589	23.3891	45.3219	45.8278	46.5613	9830148H23, mFLJ00269, Sgk223	244418	uc009llf.2; uc009lld.2	protein_coding	DNA segment, Chr 8, ERATO Doi 82, expressed [Source:MGI Symbol;Acc:MGI:1196223]	PSEUDOPODIUM ENRICHED ATYPICAL KINASE 1 EC_2.7.10.2 SUGEN KINASE 269 TYROSINE KINASE SGK269	GO:0003674; GO:0004672; GO:0005524; GO:0005575; GO:0006468; GO:0006464; GO:0008150; GO:0043167; GO:0016301	molecular_function; protein kinase activity; ATP binding; cellular_component; protein phosphorylation; cellular protein modification process; biological_process; ion binding; kinase activity
ENSMUSG00000074305	Peak1	0.328914	0.0209891	1.0677	4.32056e-30	1.42515	8.18951e-36	16.3029	14.8048	20.0271	23.9585	20.7191	22.6557	46.964	43.5478	55.7518	1110049L02Rik, 9530046P14, AA690169, BE132841, C230081A13Rik, mKIAA2002, SGK269	244895	uc009psz.2; uc029xbg.1	protein_coding	pseudopodium-enriched atypical kinase 1 [Source:MGI Symbol;Acc:MGI:2442366]	PSEUDOPODIUM ENRICHED ATYPICAL KINASE 1 EC_2.7.10.2 SUGEN KINASE 269 TYROSINE KINASE SGK269; UNKNOWN	GO:0006464; GO:0008150; GO:0040011; GO:0048870; GO:0005575; GO:0005622; GO:0005623; GO:0005856; GO:0043226; GO:0005737; GO:0003674; GO:0043167; GO:0016301; GO:0004715; GO:0005524; GO:0005925; GO:0015629; GO:0016477; GO:0018108; GO:0034446; GO:0000902; GO:0007155; GO:0030154; GO:0048856; GO:0005515; GO:0046777	cellular protein modification process; biological_process; locomotion; cell motility; cellular_component; intracellular; cell; cytoskeleton; organelle; cytoplasm; molecular_function; ion binding; kinase activity; non-membrane spanning protein tyrosine kinase activity; ATP binding; focal adhesion; actin cytoskeleton; cell migration; peptidyl-tyrosine phosphorylation; substrate adhesion-dependent c…
ENSMUSG00000087541	Hopxos			1.06666	0.000289832	1.86568	7.01638e-08	0.990613	0.215645	0.381844	2.01302	1.50749	1.32799	7.38882	4.95551	5.82945				antisense	HOP homeobox, opposite strand [Source:MGI Symbol;Acc:MGI:3801917]
ENSMUSG00000015342	Xk	-0.245754	0.566065	1.06458	0.000163492	0.794302	0.0138947	1.21558	1.83468	1.93671	0.512333	1.11812	1.67613	2.70414	3.57864	4.10857	1810038K19Rik, Xkh, XRG1	22439	uc009spq.1	protein_coding	Kell blood group precursor (McLeod phenotype) homolog [Source:MGI Symbol;Acc:MGI:103569]	XK RELATED 2 X KELL BLOOD GROUP RELATED X LINKED	GO:0008150; GO:0048856; GO:0030154; GO:0005575; GO:0042592; GO:0006810; GO:0006865; GO:0006874; GO:0008361; GO:0010961; GO:0016021; GO:0031133; GO:0042552; GO:0048741; GO:0005515	biological_process; anatomical structure development; cell differentiation; cellular_component; homeostatic process; transport; amino acid transport; cellular calcium ion homeostasis; regulation of cell size; cellular magnesium ion homeostasis; integral component of membrane; regulation of axon diameter; myelination; skeletal muscle fiber development; protein binding
ENSMUSG00000036499	Eea1	0.54824	0.032151	1.0635	3.01745e-06	1.9917	1.70848e-15	0.86617	0.799931	0.849865	1.51716	1.61902	2.33238	3.66823	4.12924	6.03578	A430109M19Rik, B230358H09Rik, ZFYVE2	216238	uc007gwv.1	protein_coding	early endosome antigen 1 [Source:MGI Symbol;Acc:MGI:2442192]	EARLY ENDOSOME ANTIGEN 1	GO:0005575; GO:0005623; GO:0005622; GO:0005737; GO:0043226; GO:0005886; GO:0006810; GO:0008150; GO:0016192; GO:0043234; GO:0005829; GO:0005768; GO:0003674; GO:0008289; GO:0043167; GO:0005515; GO:0005545; GO:0005769; GO:0005969; GO:0006897; GO:0019897; GO:0031410; GO:0044308; GO:0046872; GO:0070062; GO:0042803; GO:0030742; GO:0006906; GO:0055037	cellular_component; cell; intracellular; cytoplasm; organelle; plasma membrane; transport; biological_process; vesicle-mediated transport; protein complex; cytosol; endosome; molecular_function; lipid binding; ion binding; protein binding; 1-phosphatidylinositol binding; early endosome; serine-pyruvate aminotransferase complex; endocytosis; extrinsic component of plasma membrane; cytoplasmic vesi…
ENSMUSG00000051998	Lax1	0.125756	0.625699	1.06016	3.65109e-37	1.2038	3.78951e-36	72.3296	66.8594	64.9624	80.5297	74.4638	76.424	166.8	159.063	171.771	A530029E09, E430019B13Rik	240754	uc007cqs.2	protein_coding	lymphocyte transmembrane adaptor 1 [Source:MGI Symbol;Acc:MGI:2443362]	LYMPHOCYTE TRANSMEMBRANE ADAPTER 1 LINKER ACTIVATION OF X CELLS MEMBRANE ASSOCIATED ADAPTER LAX; UNKNOWN	GO:0002376; GO:0006810; GO:0008150; GO:0046649; GO:0048305; GO:0050851; GO:0007165; GO:0042169; GO:0005794; GO:0016020; GO:0005737; GO:0005515; GO:0005886; GO:0016021; GO:0035556; GO:0042113; GO:0000188; GO:0006955; GO:0019901; GO:0050868	immune system process; transport; biological_process; lymphocyte activation; immunoglobulin secretion; antigen receptor-mediated signaling pathway; signal transduction; SH2 domain binding; Golgi apparatus; membrane; cytoplasm; protein binding; plasma membrane; integral component of membrane; intracellular signal transduction; B cell activation; inactivation of MAPK activity; immune response; prot…
ENSMUSG00000020689	Itgb3	-0.280168	0.214781	1.04975	5.05491e-13	0.77345	5.91577e-07	12.8961	12.5647	15.1547	9.97883	11.8245	11.2674	21.3999	22.1735	30.5453	CD61, GP3A, INGRB3	16416	uc011ygd.1	protein_coding	integrin beta 3 [Source:MGI Symbol;Acc:MGI:96612]	INTEGRIN BETA PRECURSOR	GO:0006950; GO:0007155; GO:0008150; GO:0048646; GO:0048856; GO:0000902; GO:0005575; GO:0043234; GO:0005623; GO:0005886; GO:0007165; GO:0022607; GO:0034330; GO:0005622; GO:0005634; GO:0043226; GO:0003674; GO:0004872; GO:0005178; GO:0005515; GO:0007044; GO:0007160; GO:0007229; GO:0009897; GO:0016324; GO:0030334; GO:0030335; GO:0033690; GO:0034679; GO:0043235; GO:0045672; GO:0045780; GO:0048858; GO:…	response to stress; cell adhesion; biological_process; anatomical structure formation involved in morphogenesis; anatomical structure development; cell morphogenesis; cellular_component; protein complex; cell; plasma membrane; signal transduction; cellular component assembly; cell junction organization; intracellular; nucleus; organelle; molecular_function; receptor activity; integrin binding; pr…
ENSMUSG00000033470	Cysltr2	0.346288	0.206081	1.04774	0.000169291	1.95284	2.20032e-09	0.456551	1.3914	0.879914	2.88635	2.50116	2.27329	6.81067	9.60804	7.02665			uc007upi.2; uc011zoi.1	protein_coding	cysteinyl leukotriene receptor 2 [Source:MGI Symbol;Acc:MGI:1917336]	CYSTEINYL LEUKOTRIENE RECEPTOR	GO:0005575; GO:0007165; GO:0008150; GO:0005623; GO:0005886; GO:0003674; GO:0004871; GO:0001631; GO:0007186; GO:0016020; GO:0016021; GO:0005515; GO:0045766; GO:0070374; GO:0010942	cellular_component; signal transduction; biological_process; cell; plasma membrane; molecular_function; signal transducer activity; cysteinyl leukotriene receptor activity; G-protein coupled receptor signaling pathway; membrane; integral component of membrane; protein binding; positive regulation of angiogenesis; positive regulation of ERK1 and ERK2 cascade; positive regulation of cell death
ENSMUSG00000000957	Mmp14			1.04539	0.000336175	0.780297	0.0689044	0.31679	0.8965	1.46533	0.357638	0.449943	0.121337	1.30581	4.37167	2.15102	AI325305, MT-MMP-1, MT1-MMP, sabe	17387	uc007twc.2	protein_coding	matrix metallopeptidase 14 (membrane-inserted) [Source:MGI Symbol;Acc:MGI:101900]	MATRIX METALLOPROTEINASE PRECURSOR MMP MEMBRANE TYPE MATRIX METALLOPROTEINASE MT MMP MEMBRANE TYPE MATRIX METALLOPROTEINASE MMP	GO:0008150; GO:0048856; GO:0009790; GO:0008283; GO:0051604; GO:0005575; GO:0009056; GO:0040011; GO:0048870; GO:0003674; GO:0043167; GO:0008233; GO:0001071; GO:0001503; GO:0001958; GO:0003700; GO:0004222; GO:0005509; GO:0006355; GO:0006508; GO:0008270; GO:0016021; GO:0016477; GO:0030324; GO:0030574; GO:0031012; GO:0031638; GO:0035988; GO:0048701; GO:0048754; GO:0060348; GO:0097094; GO:0005737; GO:…	biological_process; anatomical structure development; embryo development; cell proliferation; protein maturation; cellular_component; catabolic process; locomotion; cell motility; molecular_function; ion binding; peptidase activity; nucleic acid binding transcription factor activity; ossification; endochondral ossification; sequence-specific DNA binding transcription factor activity; metalloendop…
ENSMUSG00000028339	Col15a1			1.04368	0.000156305	1.19898	0.00143886	0.12958	0.112832	0	0.0292577	0.0788765	0	0.356085	0.894096	1.23179		12819	uc012ddw.1; uc008sum.1	protein_coding	collagen, type XV, alpha 1 [Source:MGI Symbol;Acc:MGI:88449]	COLLAGEN ALPHA 1 XV CHAIN PRECURSOR[CONTAINS RESTIN ENDOSTATIN XV ]; UNKNOWN	GO:0005604; GO:0005575; GO:0005576; GO:0005578; GO:0005198; GO:0005581; GO:0007155; GO:0008150; GO:0043234; GO:0003674; GO:0005615; GO:0070062	basement membrane; cellular_component; extracellular region; proteinaceous extracellular matrix; structural molecule activity; collagen trimer; cell adhesion; biological_process; protein complex; molecular_function; extracellular space; extracellular vesicular exosome
ENSMUSG00000043602	Zfp3	-0.245822	0.579952	1.04367	4.23568e-06	0.75304	0.00391586	7.58437	9.2979	6.00084	4.59661	5.91258	7.33887	12.7715	15.2864	16.0819	AI854635, B230309J24, Fnp-1, Zfp-3	193043	uc007jwo.2	protein_coding	zinc finger protein 3 [Source:MGI Symbol;Acc:MGI:99177]	ZINC FINGER	GO:0008150; GO:0009058; GO:0034641; GO:0005575; GO:0005622; GO:0005623; GO:0005634; GO:0043226; GO:0001071; GO:0003674; GO:0003677; GO:0003700; GO:0006351; GO:0006355; GO:0046872; GO:0043167	biological_process; biosynthetic process; cellular nitrogen compound metabolic process; cellular_component; intracellular; cell; nucleus; organelle; nucleic acid binding transcription factor activity; molecular_function; DNA binding; sequence-specific DNA binding transcription factor activity; transcription, DNA-templated; regulation of transcription, DNA-templated; metal ion binding; ion binding
ENSMUSG00000030124	Lag3	0.424539	0.0549138	1.03586	0.000334404	2.23682	1.39258e-11	0.390092	0.339674	0.601462	2.0258	2.29537	1.49413	4.21131	8.34401	6.88672	CD223, LAG-3, Ly66	16768	uc009dsl.2	protein_coding	lymphocyte-activation gene 3 [Source:MGI Symbol;Acc:MGI:106588]	LYMPHOCYTE ACTIVATION GENE 3 PRECURSOR LAG 3 CD223 ANTIGEN	GO:0008150; GO:0003674; GO:0005575; GO:0005623; GO:0005886; GO:0007165; GO:0004871; GO:0004888; GO:0007166; GO:0009897; GO:0016021; GO:0042289; GO:0045085; GO:0045954; GO:0050868	biological_process; molecular_function; cellular_component; cell; plasma membrane; signal transduction; signal transducer activity; transmembrane signaling receptor activity; cell surface receptor signaling pathway; external side of plasma membrane; integral component of membrane; MHC class II protein binding; negative regulation of interleukin-2 biosynthetic process; positive regulation of natur…
ENSMUSG00000022969	Il10rb	0.0474741	0.913152	1.03484	5.54882e-29	1.09985	8.74959e-28	32.2449	32.4983	31.812	34.488	34.1486	34.4241	68.2747	76.846	74.0326	6620401D04Rik, AI528744, CRF2-4, Crfb4, D16H21S58, D21S58h, IL-10R2, Il10r2	16155	uc007zxk.2	protein_coding	interleukin 10 receptor, beta [Source:MGI Symbol;Acc:MGI:109380]	UNKNOWN; INTERLEUKIN 10 RECEPTOR SUBUNIT BETA PRECURSOR IL 10 RECEPTOR SUBUNIT BETA IL 10R SUBUNIT BETA IL 10RB CYTOKINE RECEPTOR CLASS II MEMBER 4 CYTOKINE RECEPTOR FAMILY 2 MEMBER 4 CRF2 4 INTERLEUKIN 10 RECEPTOR SUBUNIT 2 IL 10R SUBUNIT 2 IL 10R2 CDW210B ANTIGE	GO:0004920; GO:0005515; GO:0019221; GO:0007165; GO:0008150; GO:0003674; GO:0004871	interleukin-10 receptor activity; protein binding; cytokine-mediated signaling pathway; signal transduction; biological_process; molecular_function; signal transducer activity
ENSMUSG00000096210	H1f0	-0.328831	0.366434	1.032	6.45142e-05	0.648562	0.0430271	5.39596	5.63826	4.29854	3.57382	3.21158	3.58239	8.685	12.2865	6.67639	D130017D06Rik, H1(0), H1fv	14958	uc007wsd.1	protein_coding	H1 histone family, member 0 [Source:MGI Symbol;Acc:MGI:95893]	HISTONE H1 0 HISTONE H1 0 [CONTAINS HISTONE H1 0 N TERMINALLY PROCESSED]	GO:0005575; GO:0005622; GO:0005623; GO:0005634; GO:0043226; GO:0005694; GO:0043234; GO:0000786; GO:0006334; GO:0006259; GO:0006461; GO:0008150; GO:0022607; GO:0034641; GO:0051276; GO:0065003; GO:0005794; GO:0005515; GO:0044822; GO:0000790; GO:0015629; GO:0005719; GO:0031490	cellular_component; intracellular; cell; nucleus; organelle; chromosome; protein complex; nucleosome; nucleosome assembly; DNA metabolic process; protein complex assembly; biological_process; cellular component assembly; cellular nitrogen compound metabolic process; chromosome organization; macromolecular complex assembly; Golgi apparatus; protein binding; poly(A) RNA binding; nuclear chromatin; …
ENSMUSG00000070369	Itgad			1.02505	0.000676433	1.68646	1.78707e-06	0.273627	0.198551	0.14063	0.741381	0.259092	0.279479	2.54222	2.01388	1.23862	Cd11d	381924	uc009jyd.2; uc009jyf.2	protein_coding	integrin, alpha D [Source:MGI Symbol;Acc:MGI:3578624]	INTEGRIN ALPHA PRECURSOR CD11 ANTIGEN FAMILY MEMBER GLYCOPROTEIN ALPHA LEUKOCYTE ANTIGEN; UNKNOWN	GO:0003674; GO:0043167; GO:0005575; GO:0005623; GO:0005886; GO:0043234; GO:0007165; GO:0008150; GO:0007155; GO:0007229; GO:0008305; GO:0046872; GO:0050798; GO:0002376; GO:0008283; GO:0034113; GO:0016021	molecular_function; ion binding; cellular_component; cell; plasma membrane; protein complex; signal transduction; biological_process; cell adhesion; integrin-mediated signaling pathway; integrin complex; metal ion binding; activated T cell proliferation; immune system process; cell proliferation; heterotypic cell-cell adhesion; integral component of membrane
ENSMUSG00000046550	Spin2c	0.358591	0.294941	1.02302	4.01704e-06	1.65694	2.98196e-11	4.18223	5.85272	5.75746	9.8477	8.97077	7.32288	21.2264	19.9939	22.718	BC068162, SPIN-2C, Spin2	278240	uc009urb.1	protein_coding	spindlin family, member 2C [Source:MGI Symbol;Acc:MGI:3605548]	SPINDLIN	GO:0003674; GO:0005575; GO:0005634; GO:0007276; GO:0008150; GO:0051726; GO:0000003; GO:0005622; GO:0005623; GO:0043226; GO:0007049	molecular_function; cellular_component; nucleus; gamete generation; biological_process; regulation of cell cycle; reproduction; intracellular; cell; organelle; cell cycle
ENSMUSG00000031137	Fgf13	0.573625	6.13575e-07	1.02217	7.55036e-31	1.64689	9.08357e-59	27.8397	27.0043	25.0919	44.0474	41.9918	41.555	81.9678	93.9982	92.663	Fhf2	14168	uc009tht.2; uc009thu.2	protein_coding	fibroblast growth factor 13 [Source:MGI Symbol;Acc:MGI:109178]	FIBROBLAST GROWTH FACTOR FGF FIBROBLAST GROWTH FACTOR HOMOLOGOUS FACTOR FHF; UNKNOWN	GO:0008150; GO:0030154; GO:0048856; GO:0003674; GO:0008092; GO:0006461; GO:0007010; GO:0022607; GO:0065003; GO:0008283; GO:0051301; GO:0005575; GO:0005623; GO:0040011; GO:0048870; GO:0050877; GO:0005886; GO:0005622; GO:0005856; GO:0043226; GO:0043234; GO:0005737; GO:0005634; GO:0005576; GO:0001764; GO:0005874; GO:0007026; GO:0007612; GO:0007613; GO:0008017; GO:0008083; GO:0014704; GO:0017080; GO:…	biological_process; cell differentiation; anatomical structure development; molecular_function; cytoskeletal protein binding; protein complex assembly; cytoskeleton organization; cellular component assembly; macromolecular complex assembly; cell proliferation; cell division; cellular_component; cell; locomotion; cell motility; neurological system process; plasma membrane; intracellular; cytoskele…
ENSMUSG00000000791	Il12rb1	0.234448	0.543612	1.02097	9.19122e-10	1.35684	1.58875e-14	8.44754	7.6674	7.50582	11.4441	8.30868	10.9681	21.0217	24.5005	22.4251	CD212, IL-12R[b]	16161	uc009mbr.2	protein_coding	interleukin 12 receptor, beta 1 [Source:MGI Symbol;Acc:MGI:104579]	INTERLEUKIN 12 RECEPTOR SUBUNIT BETA 1 PRECURSOR IL 12 RECEPTOR SUBUNIT BETA 1 IL 12R SUBUNIT BETA 1 IL 12R BETA 1 IL 12 RECEPTOR BETA COMPONENT CD212 ANTIGEN	GO:0006464; GO:0008150; GO:0005575; GO:0005623; GO:0005886; GO:0003674; GO:0005515; GO:0009897; GO:0018108; GO:0019955; GO:0032729; GO:0071346; GO:0005143; GO:0042020; GO:0042019; GO:0016517; GO:0072536; GO:0042022; GO:0038155; GO:0042104; GO:0035722	cellular protein modification process; biological_process; cellular_component; cell; plasma membrane; molecular_function; protein binding; external side of plasma membrane; peptidyl-tyrosine phosphorylation; cytokine binding; positive regulation of interferon-gamma production; cellular response to interferon-gamma; interleukin-12 receptor binding; interleukin-23 receptor activity; interleukin-23 …
ENSMUSG00000054920	Klhl5	0.689431	0.00107848	1.02046	1.16949e-09	1.97532	2.22536e-24	3.46598	2.28191	3.25854	5.688	5.66035	7.77096	13.7059	12.8325	15.5363	1300013C10Rik	71778	uc008xna.2; uc008xnc.2; uc012dwp.1	protein_coding	kelch-like 5 [Source:MGI Symbol;Acc:MGI:1919028]	KELCH	GO:0003674; GO:0005575; GO:0008150	molecular_function; cellular_component; biological_process
ENSMUSG00000029130	Rnf32	-0.0444656	0.954528	1.01311	0.000464811	1.07858	0.00148793	1.50183	1.50389	1.50514	1.62766	1.40174	1.15047	3.53745	5.28491	4.4869	1700009J01Rik, 2700025B22Rik, 4930542N22Rik, Lmbr2	56874	uc008wuc.2; uc008wue.2; uc008wud.2	protein_coding	ring finger protein 32 [Source:MGI Symbol;Acc:MGI:1861747]	RING FINGER 32; UNKNOWN	GO:0003674; GO:0008150; GO:0016235; GO:0043167; GO:0008270; GO:0005575; GO:0005622; GO:0005623; GO:0005768	molecular_function; biological_process; aggresome; ion binding; zinc ion binding; cellular_component; intracellular; cell; endosome
ENSMUSG00000067714	Lpar5	-0.179029	0.693211	1.01116	7.21923e-09	0.848491	2.08871e-07	26.6089	25.4159	32.8634	17.7787	25.4525	30.5753	53.2952	50.5837	59.2419			uc009dtj.1; uc012ess.1	protein_coding	lysophosphatidic acid receptor 5 [Source:MGI Symbol;Acc:MGI:2685918]	LYSOPHOSPHATIDIC ACID RECEPTOR 6 LPA RECEPTOR 6 LPA 6 OLEOYL L ALPHA LYSOPHOSPHATIDIC ACID RECEPTOR P2Y PURINOCEPTOR 5 PURINERGIC RECEPTOR 5	GO:0004930; GO:0007186; GO:0016021; GO:0005575; GO:0007165; GO:0008150; GO:0003674; GO:0004871; GO:0005886; GO:0005623	G-protein coupled receptor activity; G-protein coupled receptor signaling pathway; integral component of membrane; cellular_component; signal transduction; biological_process; molecular_function; signal transducer activity; plasma membrane; cell
ENSMUSG00000038304	Cd160	0.23834	0.387814	1.00495	6.48783e-15	1.29609	4.19071e-19	20.2406	24.0644	18.7248	26.2957	27.9268	25.0468	49.4478	55.6489	64.8409	AU045688, By55	54215	uc008qog.2; uc008qof.2; uc012cud.1	protein_coding	CD160 antigen [Source:MGI Symbol;Acc:MGI:1860383]	CD160 ANTIGEN PRECURSOR NATURAL KILLER CELL RECEPTOR BY55 CD160 ANTIGEN	GO:0050829; GO:0006950; GO:0008150; GO:0005102; GO:0032393; GO:0046658	defense response to Gram-negative bacterium; response to stress; biological_process; receptor binding; MHC class I receptor activity; anchored component of plasma membrane
ENSMUSG00000043004	Gng2	-0.0736945	0.8335	1.00205	4.26918e-30	0.935683	6.95843e-23	34.295	33.9828	33.2291	32.4969	31.5606	35.1002	66.9848	68.2099	69.2229			uc007six.1; uc033gol.1; uc007siw.1; uc033gon.1; uc033gom.1; uc033gok.1	protein_coding	guanine nucleotide binding protein (G protein), gamma 2 [Source:MGI Symbol;Acc:MGI:102705]	UNKNOWN	GO:0008150; GO:0008283; GO:0007165; GO:0009056; GO:0034641; GO:0034655; GO:0044281; GO:0005575; GO:0005623; GO:0005886; GO:0005622; GO:0043234; GO:0003674; GO:0004871; GO:0003924; GO:0005834; GO:0006184; GO:0007186; GO:0031681; GO:0070062	biological_process; cell proliferation; signal transduction; catabolic process; cellular nitrogen compound metabolic process; nucleobase-containing compound catabolic process; small molecule metabolic process; cellular_component; cell; plasma membrane; intracellular; protein complex; molecular_function; signal transducer activity; GTPase activity; heterotrimeric G-protein complex; GTP catabolic p…
ENSMUSG00000025068	Gsto1	0.862561	7.269e-07	1.00188	2.00554e-12	2.10179	1.41355e-39	9.92847	9.37327	11.4409	25.2018	24.3438	19.6945	49.6434	53.0741	46.7408	AA407097, AI194287, AU018802, GSTO 1-1, GSTX, p28, SPG-R	14873	uc008hvq.1	protein_coding	glutathione S-transferase omega 1 [Source:MGI Symbol;Acc:MGI:1342273]	GLUTATHIONE S TRANSFERASE OMEGA 1 GSTO 1 EC_2.5.1.18 GLUTATHIONE S TRANSFERASE OMEGA 1 1 GSTO 1 1 GLUTATHIONE DEPENDENT DEHYDROASCORBATE REDUCTASE EC_1.8.5.- 1 MONOMETHYLARSONIC ACID REDUCTASE MMA V REDUCTASE EC_1.20.-.- 4 2 S PHENACYL GLUTATHIONE REDUCTA	GO:0008150; GO:0003674; GO:0016491; GO:0009056; GO:0005975; GO:0044281; GO:0005575; GO:0005622; GO:0005623; GO:0005737; GO:0016765; GO:0004364; GO:0019852; GO:0042178; GO:0045174; GO:0050610; GO:0055114; GO:0071243; GO:0070062; GO:0060316; GO:0060315; GO:0010880	biological_process; molecular_function; oxidoreductase activity; catabolic process; carbohydrate metabolic process; small molecule metabolic process; cellular_component; intracellular; cell; cytoplasm; transferase activity, transferring alkyl or aryl (other than methyl) groups; glutathione transferase activity; L-ascorbic acid metabolic process; xenobiotic catabolic process; glutathione dehydroge…
ENSMUSG00000030499	Kctd15	0.162375	0.700576	0.998297	0.000799701	1.56399	5.22389e-06	0.68765	0.718528	0.318075	0.683159	1.28364	1.15889	3.56335	3.03664	3.85984			uc009gjf.2; uc009gjg.2	protein_coding	potassium channel tetramerisation domain containing 15 [Source:MGI Symbol;Acc:MGI:2385276]	BTB/POZ DOMAIN CONTAINING KCTD15 POTASSIUM CHANNEL TETRAMERIZATION DOMAIN CONTAINING 15	GO:0008150; GO:0005575; GO:0003674; GO:0007275; GO:0051260; GO:0006461; GO:0022607; GO:0065003	biological_process; cellular_component; molecular_function; multicellular organismal development; protein homooligomerization; protein complex assembly; cellular component assembly; macromolecular complex assembly
ENSMUSG00000000303	Cdh1	-0.230375	0.622272	0.998119	8.72156e-05	0.798268	0.0036196	3.86711	3.91546	5.75449	3.24892	2.18971	5.2358	8.86153	5.58478	12.2129	AA960649, E-cad, Ecad, L-CAM, Um, UVO	12550	uc009ngi.1	protein_coding	cadherin 1 [Source:MGI Symbol;Acc:MGI:88354]	CADHERIN PRECURSOR CADHERIN CADHERIN	GO:0001701; GO:0001829; GO:0003382; GO:0005509; GO:0005515; GO:0005737; GO:0005768; GO:0005886; GO:0005911; GO:0005912; GO:0005913; GO:0007156; GO:0007605; GO:0008013; GO:0009986; GO:0016323; GO:0016337; GO:0016339; GO:0019538; GO:0019903; GO:0019904; GO:0030424; GO:0032880; GO:0033268; GO:0033561; GO:0043219; GO:0043220; GO:0043281; GO:0043296; GO:0043679; GO:0045177; GO:0050680; GO:0051260; GO:…	in utero embryonic development; trophectodermal cell differentiation; epithelial cell morphogenesis; calcium ion binding; protein binding; cytoplasm; endosome; plasma membrane; cell-cell junction; adherens junction; cell-cell adherens junction; homophilic cell adhesion via plasma membrane adhesion molecules; sensory perception of sound; beta-catenin binding; cell surface; basolateral plasma membr…
ENSMUSG00000043895	S1pr2	-0.154776	0.792011	0.987686	8.35523e-05	0.822523	0.00566613	4.01854	2.67208	3.49227	3.03546	2.66849	2.68657	6.99862	6.75548	7.27627	1100001A16Rik, Edg5, Gpcr13, H218, LPb2, S1P2	14739	uc009ojt.2	protein_coding	sphingosine-1-phosphate receptor 2 [Source:MGI Symbol;Acc:MGI:99569]	SPHINGOSINE 1 PHOSPHATE RECEPTOR S1P RECEPTOR ENDOTHELIAL DIFFERENTIATION G COUPLED RECEPTOR SPHINGOSINE 1 PHOSPHATE RECEPTOR EDG S1P RECEPTOR EDG	GO:0003674; GO:0004871; GO:0005575; GO:0005623; GO:0005886; GO:0007165; GO:0008150; GO:0003376; GO:0016021; GO:0038036; GO:0090394; GO:0007267; GO:0001664; GO:1903142; GO:0005178	molecular_function; signal transducer activity; cellular_component; cell; plasma membrane; signal transduction; biological_process; sphingosine-1-phosphate signaling pathway; integral component of membrane; sphingosine-1-phosphate receptor activity; negative regulation of excitatory postsynaptic membrane potential; cell-cell signaling; G-protein coupled receptor binding; positive regulation of es…
ENSMUSG00000047419	Cmya5	0.40729	0.158042	0.983585	0.00018154	1.86938	4.0836e-10	0.20828	0.2267	0.321135	0.65838	0.478952	0.585019	1.36274	1.48502	1.60279	2310076E16Rik, 2310076E21Rik, AA420382, AI504003, sr553, Srfsd, Tims	76469	uc007rky.2	protein_coding	cardiomyopathy associated 5 [Source:MGI Symbol;Acc:MGI:1923719]	CARDIOMYOPATHY ASSOCIATED 5 DOMAIN CONTAINING	GO:0005515; GO:0014733; GO:0032513; GO:0042802; GO:0043034; GO:0070885; GO:0008150; GO:0005575; GO:0005622; GO:0005623; GO:0005737; GO:0043226; GO:0003674	protein binding; regulation of skeletal muscle adaptation; negative regulation of protein phosphatase type 2B activity; identical protein binding; costamere; negative regulation of calcineurin-NFAT signaling cascade; biological_process; cellular_component; intracellular; cell; cytoplasm; organelle; molecular_function
ENSMUSG00000040659	Efhd2	0.253896	0.0896895	0.980431	4.12261e-33	1.25879	1.52268e-41	91.2196	82.5889	80.3125	110.549	95.3479	112.096	200.55	220.651	223.041	2600015J22Rik, AA408606, D4Wsu27e	27984	uc008vpl.1	protein_coding	EF hand domain containing 2 [Source:MGI Symbol;Acc:MGI:106504]	EF HAND DOMAIN CONTAINING SWIPROSIN	GO:0005509; GO:0005515; GO:0003674; GO:0043167	calcium ion binding; protein binding; molecular_function; ion binding
ENSMUSG00000075225	Ccdc162	0.241931	0.517	0.977344	0.00062728	1.64535	4.73671e-07	0.295299	0.353558	0.739873	1.03347	0.928715	0.565529	2.57935	2.75069	2.00509	5033413D22Rik, Ccdc162p, Gm61	75973	uc007exw.2	protein_coding	coiled-coil domain containing 162 [Source:MGI Symbol;Acc:MGI:1923223]	COILED COIL DOMAIN CONTAINING 162	GO:0003674; GO:0005575; GO:0008150	molecular_function; cellular_component; biological_process
ENSMUSG00000044348	Slc25a53	0.853024	6.02192e-06	0.977024	9.80068e-10	2.11679	1.54011e-31	2.32461	2.54144	1.6328	5.55196	5.91159	4.27379	11.0117	10.0872	12.9547	2310046F18Rik, 2810402A17Rik, AI448995, AI841128, Mcart6	67062	uc009ujj.2; uc009ujo.2; uc009ujp.1; uc009ujn.1; uc012hpc.1	protein_coding	solute carrier family 25, member 53 [Source:MGI Symbol;Acc:MGI:1914312]	SOLUTE CARRIER FAMILY 25 MEMBER 53 MITOCHONDRIAL CARRIER TRIPLE REPEAT 6	GO:0003674; GO:0005575; GO:0006810; GO:0008150; GO:0016021	molecular_function; cellular_component; transport; biological_process; integral component of membrane
ENSMUSG00000029860	Zyx	0.395443	4.27506e-06	0.969937	9.92097e-44	1.38559	4.1537e-65	216.073	195.283	201.519	280.151	279.212	281.486	508.51	596.963	582.175			uc009bqz.2; uc009brb.2	protein_coding	zyxin [Source:MGI Symbol;Acc:MGI:103072]	ZYXIN	GO:0007165; GO:0008150; GO:0007155; GO:0005575; GO:0005622; GO:0005623; GO:0005634; GO:0043226; GO:0003674; GO:0005515; GO:0005913; GO:0007160; GO:0007179; GO:0007229; GO:0008270; GO:0043167; GO:0005737; GO:0044822; GO:0005925; GO:0043149; GO:0001725; GO:0050727	signal transduction; biological_process; cell adhesion; cellular_component; intracellular; cell; nucleus; organelle; molecular_function; protein binding; cell-cell adherens junction; cell-matrix adhesion; transforming growth factor beta receptor signaling pathway; integrin-mediated signaling pathway; zinc ion binding; ion binding; cytoplasm; poly(A) RNA binding; focal adhesion; stress fiber assem…
ENSMUSG00000071552	Tigit	0.405779	0.108118	0.969835	0.000545227	1.9652	1.94358e-09	3.84441	0.929871	1.31722	8.48735	6.24034	4.58108	20.1227	21.221	11.6016	ENSMUSG00000071552, Vstm3	100043314	uc012afs.1	protein_coding	T cell immunoreceptor with Ig and ITIM domains [Source:MGI Symbol;Acc:MGI:3642260]	T CELL IMMUNORECEPTOR WITH IG AND ITIM DOMAINS PRECURSOR V SET AND TRANSMEMBRANE DOMAIN CONTAINING 3	GO:0009986; GO:0005102; GO:0032733; GO:0050868; GO:0032695	cell surface; receptor binding; positive regulation of interleukin-10 production; negative regulation of T cell activation; negative regulation of interleukin-12 production
ENSMUSG00000055541	Lair1	-0.295762	0.341064	0.964646	3.85012e-08	0.647018	0.000658536	7.76755	8.81176	8.77143	7.60814	6.21544	5.86646	14.1299	14.1915	14.1636	5133400O11Rik, BB115266, D7Bwg0421e, Lair-1, mLair-1	52855	uc009ewt.2; uc012ewl.1; uc009ews.2	protein_coding	leukocyte-associated Ig-like receptor 1 [Source:MGI Symbol;Acc:MGI:105492]	LEUKOCYTE ASSOCIATED IMMUNOGLOBULIN RECEPTOR 1 PRECURSOR LAIR 1 CD305 ANTIGEN; UNKNOWN	GO:0005575; GO:0005623; GO:0005886; GO:0016021	cellular_component; cell; plasma membrane; integral component of membrane
ENSMUSG00000097636	5830416P10Rik	-0.000909218	0.998595	0.964144	8.3068e-05	1.06495	3.56983e-05	1.40061	1.59166	1.02486	1.37217	1.81109	0.909258	3.3363	3.89842	2.79395			uc012bnj.1; uc008hwu.2	lincRNA	RIKEN cDNA 5830416P10 gene [Source:MGI Symbol;Acc:MGI:1922001]
ENSMUSG00000041762	Gpr155	-0.176018	0.71739	0.964097	2.66607e-06	0.797253	0.00037273	3.14103	3.00321	3.84591	2.78121	3.19912	2.45334	5.53675	5.86445	7.75046	1110017O10Rik, DEPDC3, F730029F15Rik, PGR22	68526	uc008kco.3; uc012bxh.2; uc008kcs.2	protein_coding	G protein-coupled receptor 155 [Source:MGI Symbol;Acc:MGI:1915776]	INTEGRAL MEMBRANE GPR155	GO:0003674; GO:0016021; GO:0035556; GO:0055085; GO:0006810; GO:0008150; GO:0007165; GO:0005575; GO:0070062; GO:0050890	molecular_function; integral component of membrane; intracellular signal transduction; transmembrane transport; transport; biological_process; signal transduction; cellular_component; extracellular vesicular exosome; cognition
ENSMUSG00000028337	Coro2a	1.58641	6.20033e-27	0.957755	1.03297e-13	2.81395	1.00816e-63	4.42622	3.27187	2.70037	14.6961	13.4391	15.4653	27.9517	25.3114	36.0939	9030208C03Rik, AI563590, IR10	107684	uc008stz.3; uc008sua.2; uc008sub.2; uc008sue.2	protein_coding	coronin, actin binding protein 2A [Source:MGI Symbol;Acc:MGI:1345966]	CORONIN	GO:0003779; GO:0015629; GO:0017053; GO:0030036; GO:0051015; GO:0007010; GO:0008150; GO:0005575; GO:0043234; GO:0005622; GO:0005623; GO:0005856; GO:0043226; GO:0003674; GO:0008092	actin binding; actin cytoskeleton; transcriptional repressor complex; actin cytoskeleton organization; actin filament binding; cytoskeleton organization; biological_process; cellular_component; protein complex; intracellular; cell; cytoskeleton; organelle; molecular_function; cytoskeletal protein binding
ENSMUSG00000024867	Pip5k1b			0.955467	0.00183485	1.34433	0.000297984	0	0.133155	0.471556	0.322255	0.372332	0.390474	1.76092	1.40684	1.56902	PI4P5K-I[b], PIP5K1-beta, PIP5KIbeta, Pipk5b, STM7	18719	uc008hap.1; uc012bjs.1	protein_coding	phosphatidylinositol-4-phosphate 5-kinase, type 1 beta [Source:MGI Symbol;Acc:MGI:107930]	PHOSPHATIDYLINOSITOL 4 PHOSPHATE 5 KINASE TYPE 1 BETA PI BETA PTDINS 4 P 5 KINASE 1 BETA EC_2.7.1.68 PHOSPHATIDYLINOSITOL 4 PHOSPHATE 5 KINASE TYPE I PHOSPHATIDYLINOSITOL 4 PHOSPHATE 5 KINASE BETA	GO:0006629; GO:0008150; GO:0003674; GO:0016301; GO:0005575; GO:0043167; GO:0005515; GO:0005524; GO:0016020; GO:0016308; GO:0046488; GO:0046854; GO:0001931	lipid metabolic process; biological_process; molecular_function; kinase activity; cellular_component; ion binding; protein binding; ATP binding; membrane; 1-phosphatidylinositol-4-phosphate 5-kinase activity; phosphatidylinositol metabolic process; phosphatidylinositol phosphorylation; uropod
ENSMUSG00000083282	Ctsf			0.94874	0.00190034	1.16353	0.00230527	0.624839	0.4534	1.12397	1.0346	0.676168	0.319101	2.20764	3.44908	4.71408	AI481912	56464	uc008gbc.1	protein_coding	cathepsin F [Source:MGI Symbol;Acc:MGI:1861434]	PRECURSOR	GO:0008150; GO:0005575; GO:0005622; GO:0005623; GO:0005737; GO:0005764; GO:0005773; GO:0043226; GO:0006508; GO:0008234; GO:0003674; GO:0008233; GO:0070062; GO:0031982	biological_process; cellular_component; intracellular; cell; cytoplasm; lysosome; vacuole; organelle; proteolysis; cysteine-type peptidase activity; molecular_function; peptidase activity; extracellular vesicular exosome; vesicle
ENSMUSG00000050410	Tcf19	0.114372	0.865411	0.942427	1.96709e-05	1.20612	1.99478e-09	12.2344	12.5626	10.6775	20.4312	10.2106	10.9635	26.7329	28.8291	38.2444			uc008chv.2; uc008chw.2; uc012arm.1	protein_coding	transcription factor 19 [Source:MGI Symbol;Acc:MGI:103180]	TRANSCRIPTION FACTOR 19 TCF 19 TRANSCRIPTION FACTOR SC1
ENSMUSG00000026384	Ptpn4	0.77967	4.59155e-10	0.941077	2.42908e-15	1.80007	3.0633e-41	5.74098	5.10971	6.27463	10.8786	10.0709	11.4956	19.4991	19.6307	26.185	hPTP-MEG, Ptn4, PTPMEG, TEP, TEP/mPTPMEG	19258	uc007ciz.1	protein_coding	protein tyrosine phosphatase, non-receptor type 4 [Source:MGI Symbol;Acc:MGI:1099792]	TYROSINE PHOSPHATASE NON RECEPTOR TYPE EC_3.1.3.48 TYROSINE PHOSPHATASE; UNKNOWN; TYROSINE PHOSPHATASE NON RECEPTOR TYPE 4 {ECO: |EMBL: 1}	GO:0003674; GO:0008092; GO:0005575; GO:0005622; GO:0005623; GO:0005856; GO:0043226; GO:0016791; GO:0004726; GO:0005515; GO:0035335; GO:0006464; GO:0008150; GO:0005737; GO:0009898; GO:0019898	molecular_function; cytoskeletal protein binding; cellular_component; intracellular; cell; cytoskeleton; organelle; phosphatase activity; non-membrane spanning protein tyrosine phosphatase activity; protein binding; peptidyl-tyrosine dephosphorylation; cellular protein modification process; biological_process; cytoplasm; cytoplasmic side of plasma membrane; extrinsic component of membrane
ENSMUSG00000076757	Tcrg-C4			0.941064	0.00121777	0.734383	0.0934576	1.59686	1.66857	4.92424	0.865329	1.55524	0	6.77032	6.17024	9.83076			uc007poz.1	IG_C_gene	T cell receptor gamma, constant 4 [Source:MGI Symbol;Acc:MGI:98628]	T CELL RECEPTOR GAMMA CHAIN C REGION
ENSMUSG00000037419	Endod1	1.06708	2.3584e-08	0.937024	2.82032e-07	2.49626	2.36571e-34	1.74848	1.72282	2.12833	7.23082	4.70538	7.26098	13.3667	12.1914	14.5799	2210414F18Rik, 2310067E08Rik, C85344	71946	uc009oel.2	protein_coding	endonuclease domain containing 1 [Source:MGI Symbol;Acc:MGI:1919196]	ENDONUCLEASE DOMAIN CONTAINING 1 PRECURSOR EC_3.1.30.-	GO:0003674; GO:0043167; GO:0008150; GO:0004518; GO:0003676; GO:0004519; GO:0046872; GO:0090305; GO:0034641; GO:0070062; GO:0016020	molecular_function; ion binding; biological_process; nuclease activity; nucleic acid binding; endonuclease activity; metal ion binding; nucleic acid phosphodiester bond hydrolysis; cellular nitrogen compound metabolic process; extracellular vesicular exosome; membrane
ENSMUSG00000058715	Fcer1g			0.93645	0.00151624	0.811653	0.0542881	1.41196	0.204912	2.90271	0.637611	0.572983	1.08162	6.28201	4.22174	5.53932	AI573376, CD23, Fce1g, FcepsilonRI, FcR-gamma, FcRgamma, FcR[g], Ly-50	14127	uc007dnl.1	protein_coding	Fc receptor, IgE, high affinity I, gamma polypeptide [Source:MGI Symbol;Acc:MGI:95496]	HIGH AFFINITY IMMUNOGLOBULIN EPSILON RECEPTOR SUBUNIT GAMMA PRECURSOR FC RECEPTOR GAMMA CHAIN FCRGAMMA FC EPSILON RI GAMMA IGE FC RECEPTOR SUBUNIT GAMMA FCERI GAMMA; UNKNOWN	GO:0008150; GO:0002376; GO:0005575; GO:0006950; GO:0007165; GO:0005623; GO:0005886; GO:0043234; GO:0040011; GO:0048870; GO:0003674; GO:0004871; GO:0006810; GO:0016192; GO:0061024; GO:0001798; GO:0001805; GO:0001812; GO:0002283; GO:0002431; GO:0002554; GO:0005515; GO:0005887; GO:0006911; GO:0007166; GO:0007229; GO:0009897; GO:0010543; GO:0016064; GO:0019767; GO:0019863; GO:0019864; GO:0019886; GO:…	biological_process; immune system process; cellular_component; response to stress; signal transduction; cell; plasma membrane; protein complex; locomotion; cell motility; molecular_function; signal transducer activity; transport; vesicle-mediated transport; membrane organization; positive regulation of type IIa hypersensitivity; positive regulation of type III hypersensitivity; positive regulatio…
ENSMUSG00000017412	Cacnb4			0.933307	0.00167475	1.42527	7.66162e-05	0	0.0599441	0	0.0828996	0.0558727	0.105471	0.666622	0.475004	0.45705	3110038O15Rik, Cchb4, lh	12298	uc008jra.2; uc008jrb.2; uc008jrd.2	protein_coding	calcium channel, voltage-dependent, beta 4 subunit [Source:MGI Symbol;Acc:MGI:103301]	VOLTAGE DEPENDENT L TYPE CALCIUM CHANNEL SUBUNIT BETA CALCIUM CHANNEL VOLTAGE DEPENDENT SUBUNIT BETA	GO:0005245; GO:0005515; GO:0005886; GO:0005891; GO:0006816; GO:0006874; GO:0007214; GO:0007528; GO:0007628; GO:0008331; GO:0014051; GO:0019227; GO:0035249; GO:0042391; GO:0046058; GO:0048536; GO:0048538; GO:0048541; GO:0048747; GO:0050852; GO:0050877; GO:0050908; GO:0070588; GO:0006810; GO:0008150; GO:0055085; GO:0002376; GO:0007165; GO:0030154; GO:0048856; GO:0034641; GO:0044281; GO:0007267; GO:…	voltage-gated calcium channel activity; protein binding; plasma membrane; voltage-gated calcium channel complex; calcium ion transport; cellular calcium ion homeostasis; gamma-aminobutyric acid signaling pathway; neuromuscular junction development; adult walking behavior; high voltage-gated calcium channel activity; gamma-aminobutyric acid secretion; neuronal action potential propagation; synapti…
ENSMUSG00000042182	Bend6	0.189467	0.63535	0.932179	0.00201444	1.52986	8.9455e-06	0.601216	0.680564	0.278095	1.35748	0.731931	0.921112	3.16266	2.65495	3.26582	B230209C24Rik	320705	uc007aod.1; uc007aoc.1	protein_coding	BEN domain containing 6 [Source:MGI Symbol;Acc:MGI:2444572]	BEN DOMAIN CONTAINING 6; UNKNOWN	GO:0000122; GO:0001106; GO:0003682; GO:0005634; GO:0045666; GO:0045746; GO:0008150; GO:0030154; GO:0048856; GO:0005575; GO:0005622; GO:0005623; GO:0043226; GO:0003674; GO:0000988	negative regulation of transcription from RNA polymerase II promoter; RNA polymerase II transcription corepressor activity; chromatin binding; nucleus; positive regulation of neuron differentiation; negative regulation of Notch signaling pathway; biological_process; cell differentiation; anatomical structure development; cellular_component; intracellular; cell; organelle; molecular_function; prot…
ENSMUSG00000038058	Nod1	0.667436	3.99011e-11	0.9296	4.51089e-31	1.6476	3.49891e-80	33.3088	33.263	36.7042	57.4312	53.9164	64.0217	112.436	111.797	117.502			uc009cag.2; uc009caf.2	protein_coding	nucleotide-binding oligomerization domain containing 1 [Source:MGI Symbol;Acc:MGI:1341839]	NUCLEOTIDE BINDING OLIGOMERIZATION DOMAIN CONTAINING CASPASE RECRUITMENT DOMAIN CONTAINING	GO:0008150; GO:0006950; GO:0002376; GO:0007165; GO:0005575; GO:0005623; GO:0005886; GO:0003674; GO:0043167; GO:0002606; GO:0005515; GO:0005524; GO:0006952; GO:0016045; GO:0016323; GO:0032755; GO:0032760; GO:0032874; GO:0035556; GO:0042228; GO:0042742; GO:0043123; GO:0045087; GO:0046330; GO:0050830; GO:0051092; GO:0070374; GO:0042802; GO:0005737; GO:0042803; GO:0006919; GO:0050700; GO:0043280	biological_process; response to stress; immune system process; signal transduction; cellular_component; cell; plasma membrane; molecular_function; ion binding; positive regulation of dendritic cell antigen processing and presentation; protein binding; ATP binding; defense response; detection of bacterium; basolateral plasma membrane; positive regulation of interleukin-6 production; positive regul…
ENSMUSG00000028874	Fgr	0.510293	0.0553302	0.92734	3.80255e-05	1.83319	1.21601e-12	2.18295	1.15903	1.47765	3.99116	3.75947	2.6103	7.85894	8.00869	7.51959		14191	uc012dmj.1	protein_coding	Gardner-Rasheed feline sarcoma viral (Fgr) oncogene homolog [Source:MGI Symbol;Acc:MGI:95527]	TYROSINE KINASE EC_2.7.10.2	GO:0005575; GO:0005622; GO:0005623; GO:0005856; GO:0043226; GO:0006950; GO:0008150; GO:0002376; GO:0003674; GO:0019899; GO:0006464; GO:0007165; GO:0005886; GO:0005737; GO:0005739; GO:0043167; GO:0016301; GO:0001784; GO:0004715; GO:0005515; GO:0005524; GO:0005743; GO:0007229; GO:0008360; GO:0018108; GO:0019901; GO:0030335; GO:0032956; GO:0034987; GO:0043306; GO:0045087; GO:0045088; GO:0045859; GO:…	cellular_component; intracellular; cell; cytoskeleton; organelle; response to stress; biological_process; immune system process; molecular_function; enzyme binding; cellular protein modification process; signal transduction; plasma membrane; cytoplasm; mitochondrion; ion binding; kinase activity; phosphotyrosine binding; non-membrane spanning protein tyrosine kinase activity; protein binding; ATP…
ENSMUSG00000037474	Dtl	0.787856	0.000182298	0.927021	0.00057476	2.42564	5.29361e-16	0.180036	0.130639	0.208191	0.636851	0.68189	0.98839	1.48421	1.32505	2.87955			uc007eck.1; uc011wyu.1; uc007ecn.1	protein_coding	denticleless homolog (Drosophila) [Source:MGI Symbol;Acc:MGI:1924093]	DENTICLELESS HOMOLOG	GO:0008150; GO:0006950; GO:0007049; GO:0005575; GO:0005622; GO:0005623; GO:0043234; GO:0006259; GO:0009058; GO:0034641; GO:0006464; GO:0009056; GO:0005815; GO:0005856; GO:0043226; GO:0005694; GO:0005634; GO:0000209; GO:0005813; GO:0006260; GO:0006511; GO:0006513; GO:0006974; GO:0009411; GO:0016020; GO:0019985; GO:0031464; GO:0031465; GO:0031572; GO:0051726; GO:0004842; GO:0003674; GO:0005730; GO:…	biological_process; response to stress; cell cycle; cellular_component; intracellular; cell; protein complex; DNA metabolic process; biosynthetic process; cellular nitrogen compound metabolic process; cellular protein modification process; catabolic process; microtubule organizing center; cytoskeleton; organelle; chromosome; nucleus; protein polyubiquitination; centrosome; DNA replication; ubiqui…
ENSMUSG00000056724	Nbeal2	0.219619	0.307004	0.926089	3.72434e-07	1.26652	2.09854e-31	32.3992	34.6789	42.1545	41.6855	37.6001	54.2228	80.4042	91.6197	106.688	1110014F23Rik, BC042396, mKIAA0540	235627	uc009rul.2; uc012hbk.1	protein_coding	neurobeachin-like 2 [Source:MGI Symbol;Acc:MGI:2448554]	NEUROBEACHIN 2; UNKNOWN	GO:0006950; GO:0008150; GO:0002376; GO:0030154; GO:0048856; GO:0000902; GO:0048646; GO:0005575; GO:0005622; GO:0005623; GO:0005737; GO:0005783; GO:0043226; GO:0003674; GO:0007596; GO:0030220; GO:0035855; GO:0042060; GO:0070889; GO:0016020	response to stress; biological_process; immune system process; cell differentiation; anatomical structure development; cell morphogenesis; anatomical structure formation involved in morphogenesis; cellular_component; intracellular; cell; cytoplasm; endoplasmic reticulum; organelle; molecular_function; blood coagulation; platelet formation; megakaryocyte development; wound healing; platelet alpha …
ENSMUSG00000015619	Gata3	-0.0961181	0.83285	0.925497	1.37783e-15	0.831086	1.91201e-09	30.505	23.8161	22.7996	26.1498	25.3457	21.863	45.1004	54.5115	46.9962	Gata-3, jal	14462	uc008ihf.1	protein_coding	GATA binding protein 3 [Source:MGI Symbol;Acc:MGI:95663]	TRANSCRIPTION FACTOR	GO:0000122; GO:0000902; GO:0000977; GO:0000979; GO:0001077; GO:0001158; GO:0001701; GO:0001709; GO:0001764; GO:0001775; GO:0001819; GO:0001823; GO:0002088; GO:0002572; GO:0003713; GO:0005134; GO:0005515; GO:0005634; GO:0006357; GO:0006959; GO:0007399; GO:0007411; GO:0008285; GO:0009791; GO:0010629; GO:0010975; GO:0030182; GO:0030217; GO:0030218; GO:0032689; GO:0032703; GO:0032736; GO:0032753; GO:…	negative regulation of transcription from RNA polymerase II promoter; cell morphogenesis; RNA polymerase II regulatory region sequence-specific DNA binding; RNA polymerase II core promoter sequence-specific DNA binding; RNA polymerase II core promoter proximal region sequence-specific DNA binding transcription factor activity involved in positive regulation of transcription; enhancer sequence-spe…
ENSMUSG00000036908	Unc93b1	0.136566	0.818638	0.924297	9.90484e-06	1.17183	1.73069e-07	4.19895	5.67349	5.8044	7.64998	5.11187	5.98947	12.1071	15.2855	13.2396	Unc-93B1, Unc93b	54445	uc008fxs.2; uc012bfz.1	protein_coding	unc-93 homolog B1 (C. elegans) [Source:MGI Symbol;Acc:MGI:1859307]	UNC 93 HOMOLOG B1 UNC 93B1	GO:0002224; GO:0005783; GO:0019886; GO:0002376; GO:0008150; GO:0005575; GO:0005622; GO:0005623; GO:0005737; GO:0043226; GO:0007165; GO:0005515; GO:0005764; GO:0005768; GO:0006886; GO:0016021; GO:0032009; GO:0034138; GO:0034154; GO:0034162; GO:0035325; GO:0045087; GO:0051607; GO:0006950; GO:0003674; GO:0016023; GO:0006810; GO:0005773	toll-like receptor signaling pathway; endoplasmic reticulum; antigen processing and presentation of exogenous peptide antigen via MHC class II; immune system process; biological_process; cellular_component; intracellular; cell; cytoplasm; organelle; signal transduction; protein binding; lysosome; endosome; intracellular protein transport; integral component of membrane; early phagosome; toll-like…
ENSMUSG00000020092	Pald1			0.920043	0.00308067	1.39972	0.000135254	0.336858	0.0419029	0.519384	0.869243	0.312455	0.294911	2.04028	1.92585	1.65555	mKIAA1274, MMPAL, Pald	27355	uc007ffx.2	protein_coding	phosphatase domain containing, paladin 1 [Source:MGI Symbol;Acc:MGI:1351623]	PALADIN	GO:0003674; GO:0008150; GO:0005829; GO:0005515	molecular_function; biological_process; cytosol; protein binding
ENSMUSG00000060568	Fam78b	0.225052	0.493746	0.915744	0.00311854	1.65192	2.21549e-06	0.292662	0.226521	0.150413	0.293687	0.659798	0.597842	2.32334	1.83985	0.883192			uc007dkt.2; uc007dks.2; uc011wvo.1	protein_coding	family with sequence similarity 78, member B [Source:MGI Symbol;Acc:MGI:2443050]	FAM78A	GO:0005575; GO:0003674; GO:0008150	cellular_component; molecular_function; biological_process
ENSMUSG00000030325	Klrb1c			0.915371	0.00326483	2.08216	1.99478e-09	0.0694617	0.060484	0	0.690081	0.902014	0.744947	1.52704	4.02597	3.27009	AI462337, CD161, ly-55c, Ly-59, Ly55c, Ly59, Nk-1, Nk-1.2, NK-RP1, Nk1, NK1.1, Nk1.2, NKR-P1.9, NKRP1, NKRP140, Nkrp1c	17059	uc009een.2; uc009eep.2; uc009eeo.2	protein_coding	killer cell lectin-like receptor subfamily B member 1C [Source:MGI Symbol;Acc:MGI:107538]	KILLER CELL LECTIN RECEPTOR SUBFAMILY B MEMBER CD161 ANTIGEN FAMILY MEMBER NATURAL KILLER CELL SURFACE NKR ANTIGEN	GO:0004872; GO:0005886; GO:0005887; GO:0009897; GO:0030101; GO:0030246; GO:0042803; GO:0045954; GO:0008150; GO:0003674; GO:0002376; GO:0005575; GO:0005623	receptor activity; plasma membrane; integral component of plasma membrane; external side of plasma membrane; natural killer cell activation; carbohydrate binding; protein homodimerization activity; positive regulation of natural killer cell mediated cytotoxicity; biological_process; molecular_function; immune system process; cellular_component; cell
ENSMUSG00000041308	Sntb2	0.818495	1.24854e-07	0.911309	1.34617e-12	1.88068	6.62802e-39	6.92872	6.5191	6.88303	13.3554	14.719	13.8214	27.2731	25.8611	30.1433	Snt2	20650	uc009ngt.1	protein_coding	syntrophin, basic 2 [Source:MGI Symbol;Acc:MGI:101771]	1 SYNTROPHIN 59 KDA DYSTROPHIN ASSOCIATED A1 COMPONENT 1 SYNTROPHIN	GO:0005575; GO:0043234; GO:0005622; GO:0005623; GO:0005737; GO:0043226; GO:0005856; GO:0003674; GO:0008092; GO:0003779; GO:0005515; GO:0005516; GO:0005874; GO:0016020; GO:0030054; GO:0031410; GO:0045202; GO:0070062; GO:0044822; GO:0005925	cellular_component; protein complex; intracellular; cell; cytoplasm; organelle; cytoskeleton; molecular_function; cytoskeletal protein binding; actin binding; protein binding; calmodulin binding; microtubule; membrane; cell junction; cytoplasmic vesicle; synapse; extracellular vesicular exosome; poly(A) RNA binding; focal adhesion
ENSMUSG00000002058	Unc119	0.40131	0.158881	0.910349	4.78796e-07	1.47372	5.14806e-13	7.22555	6.14535	5.05217	10.6993	8.31917	10.2978	20.4494	20.4061	19.1683	D11Bhm52, HRG4, MRG4, Rg4, Rtg4, Unc119h	22248	uc007kjb.1	protein_coding	unc-119 homolog (C. elegans) [Source:MGI Symbol;Acc:MGI:1328357]	UNC 119	GO:0008150; GO:0005575; GO:0005622; GO:0005623; GO:0005856; GO:0043226; GO:0043234; GO:0005576; GO:0006810; GO:0003674; GO:0008289; GO:0050877; GO:0007049; GO:0051301; GO:0016192; GO:0005815; GO:0005737; GO:0000922; GO:0005515; GO:0005813; GO:0006897; GO:0007109; GO:0007601; GO:0042953; GO:0045171; GO:0050896; GO:0051233; GO:1900186; GO:2001287; GO:0061098	biological_process; cellular_component; intracellular; cell; cytoskeleton; organelle; protein complex; extracellular region; transport; molecular_function; lipid binding; neurological system process; cell cycle; cell division; vesicle-mediated transport; microtubule organizing center; cytoplasm; spindle pole; protein binding; centrosome; endocytosis; cytokinesis, completion of separation; visual …
ENSMUSG00000041439	Mfsd6	-0.22782	0.311734	0.905525	6.68167e-16	0.673624	7.68174e-09	14.1182	13.8601	12.6371	10.5393	12.2089	12.289	22.5423	22.0003	23.8442	2210010L05Rik, 9630025I22Rik, AI836200, AW212394, MMR2	98682	uc007ayl.3; uc007aym.1	protein_coding	major facilitator superfamily domain containing 6 [Source:MGI Symbol;Acc:MGI:1922925]	MAJOR FACILITATOR SUPERFAMILY DOMAIN CONTAINING 6 MACROPHAGE MHC CLASS I RECEPTOR 2	GO:0016021; GO:0055085; GO:0006810; GO:0008150; GO:0005575; GO:0016020; GO:0002376	integral component of membrane; transmembrane transport; transport; biological_process; cellular_component; membrane; immune system process
ENSMUSG00000040204	2810417H13Rik	0.835616	1.86068e-05	0.904196	0.00190493	2.60482	7.00347e-16	0.299134	0.260472	0.0658884	1.81396	1.45668	2.16055	5.63669	1.94607	6.49962	AA409629, mKIAA0101, Ns5apt9, Ns5atp9, p15(PAF), Paf, PAF15	68026	uc009qeb.1	protein_coding	RIKEN cDNA 2810417H13 gene [Source:MGI Symbol;Acc:MGI:1915276]	PCNA ASSOCIATED FACTOR HCV NS5A TRANSACTIVATED 9 PCNA ASSOCIATED FACTOR OF 15 KDA PAF15 P15PAF	GO:0007010; GO:0008150; GO:0005575; GO:0005622; GO:0005623; GO:0005737; GO:0006259; GO:0006950; GO:0009058; GO:0034641; GO:0005634; GO:0043226; GO:0003674; GO:0003682; GO:0006260; GO:0006974; GO:0009411; GO:0019985; GO:0048471; GO:0051297; GO:0051726; GO:0005515	cytoskeleton organization; biological_process; cellular_component; intracellular; cell; cytoplasm; DNA metabolic process; response to stress; biosynthetic process; cellular nitrogen compound metabolic process; nucleus; organelle; molecular_function; chromatin binding; DNA replication; cellular response to DNA damage stimulus; response to UV; translesion synthesis; perinuclear region of cytoplasm;…
ENSMUSG00000043587	Pxylp1	0.0110615	0.986013	0.903908	4.38541e-14	0.936733	1.51729e-13	10.0028	10.72	10.5741	11.6929	10.4806	10.2509	21.5383	21.1904	20.8377			uc009rcu.2; uc009rcw.2; uc009rcv.2; uc012gyr.2	protein_coding	2-phosphoxylose phosphatase 1 [Source:MGI Symbol;Acc:MGI:2442444]	ACID PHOSPHATASE 2 PRECURSOR EC_3.1.3.2; UNKNOWN	GO:0003674; GO:0003993; GO:0005575; GO:0008150; GO:0016311; GO:0016791; GO:0005576	molecular_function; acid phosphatase activity; cellular_component; biological_process; dephosphorylation; phosphatase activity; extracellular region
ENSMUSG00000024548	Setbp1			0.902572	0.00385464	0.882327	0.0284499	0.3513	0.197933	0.159309	0.205298	0.218032	0.12664	0.632764	0.655894	0.823176			uc008fsi.2	protein_coding	SET binding protein 1 [Source:MGI Symbol;Acc:MGI:1933199]	SET BINDING SEB	GO:0003674; GO:0003677; GO:0005634; GO:0008150; GO:0005575; GO:0005622; GO:0005623; GO:0043226	molecular_function; DNA binding; nucleus; biological_process; cellular_component; intracellular; cell; organelle
ENSMUSG00000042751	Nmnat2	1.5306	2.43407e-16	0.899039	2.08489e-06	3.32706	1.80277e-42	0.640403	0.340776	0.658269	5.17331	4.30244	3.70657	7.7935	9.18117	10.6937	AI843915, D030041I09Rik, PNAT1, PNAT2	226518	uc007czq.1	protein_coding	nicotinamide nucleotide adenylyltransferase 2 [Source:MGI Symbol;Acc:MGI:2444155]	NICOTINAMIDE MONONUCLEOTIDE ADENYLYLTRANSFERASE 2 NMN ADENYLYLTRANSFERASE 2 EC_2.7.7.1 NICOTINATE NUCLEOTIDE ADENYLYLTRANSFERASE 1 NAMN ADENYLYLTRANSFERASE 1 EC_2.7.7.- 18	GO:0008150; GO:0009058; GO:0034641; GO:0044281; GO:0051186; GO:0005575; GO:0005622; GO:0005623; GO:0005737; GO:0005794; GO:0043226; GO:0005768; GO:0003674; GO:0043167; GO:0016779; GO:0000309; GO:0004515; GO:0005524; GO:0005770; GO:0005802; GO:0009435; GO:0045202	biological_process; biosynthetic process; cellular nitrogen compound metabolic process; small molecule metabolic process; cofactor metabolic process; cellular_component; intracellular; cell; cytoplasm; Golgi apparatus; organelle; endosome; molecular_function; ion binding; nucleotidyltransferase activity; nicotinamide-nucleotide adenylyltransferase activity; nicotinate-nucleotide adenylyltransfera…
ENSMUSG00000025780	Itih5	1.17225	2.46575e-10	0.897329	0.000227336	3.5404	1.14548e-32	0.15621	0.02267	0.0401419	2.04568	1.79607	1.07697	3.0866	4.41914	3.77127	4631408O11Rik, 5430408M01Rik, E130106B02	209378	uc008ihr.1	protein_coding	inter-alpha (globulin) inhibitor H5 [Source:MGI Symbol;Acc:MGI:1925751]	INTER ALPHA TRYPSIN INHIBITOR HEAVY CHAIN PRECURSOR ITI HEAVY CHAIN ITI INTER ALPHA INHIBITOR HEAVY CHAIN	GO:0008150; GO:0005575; GO:0005576; GO:0003674; GO:0030234; GO:0004867; GO:0010951; GO:0030212	biological_process; cellular_component; extracellular region; molecular_function; enzyme regulator activity; serine-type endopeptidase inhibitor activity; negative regulation of endopeptidase activity; hyaluronan metabolic process
ENSMUSG00000023132	Gzma	-0.08628	0.872999	0.891332	0.00426609	0.899961	0.0256521	1.17128	4.28355	4.33423	4.23137	0.760497	2.15339	14.346	7.11194	7.21072	AW494114, Ctla-3, Ctla3, Hf, SE1, TSP-1, TSP1	14938	uc007rxc.1	protein_coding	granzyme A [Source:MGI Symbol;Acc:MGI:109266]	GRANZYME PRECURSOR	GO:0008150; GO:0003674; GO:0008233; GO:0008219; GO:0005575; GO:0005622; GO:0005623; GO:0005634; GO:0043226; GO:0005576; GO:0004252; GO:0006915; GO:0008236; GO:0019835; GO:0032078; GO:0042803; GO:0043065; GO:0043392; GO:0051354; GO:0051603; GO:0009056; GO:0005515	biological_process; molecular_function; peptidase activity; cell death; cellular_component; intracellular; cell; nucleus; organelle; extracellular region; serine-type endopeptidase activity; apoptotic process; serine-type peptidase activity; cytolysis; negative regulation of endodeoxyribonuclease activity; protein homodimerization activity; positive regulation of apoptotic process; negative regul…
ENSMUSG00000045038	Prkce	-0.246527	0.509489	0.888747	2.82617e-06	0.630536	0.00101822	5.0987	4.19306	5.02258	3.8886	2.85074	5.03416	8.38448	7.54433	7.64212	5830406C15Rik, Pkce, PKCepsilon, PKC[e], R75156	18754	uc008dug.2; uc008duh.2	protein_coding	protein kinase C, epsilon [Source:MGI Symbol;Acc:MGI:97599]	KINASE C EC_2.7.11.13	GO:0008150; GO:0005575; GO:0005623; GO:0003674; GO:0006950; GO:0051301; GO:0006810; GO:0042592; GO:0005622; GO:0005737; GO:0043167; GO:0002376; GO:0007165; GO:0007155; GO:0007049; GO:0006464; GO:0005856; GO:0043226; GO:0005829; GO:0005739; GO:0005634; GO:0016301; GO:0008092; GO:0002281; GO:0003785; GO:0004674; GO:0004699; GO:0005515; GO:0005524; GO:0006468; GO:0007635; GO:0010634; GO:0010763; GO:…	biological_process; cellular_component; cell; molecular_function; response to stress; cell division; transport; homeostatic process; intracellular; cytoplasm; ion binding; immune system process; signal transduction; cell adhesion; cell cycle; cellular protein modification process; cytoskeleton; organelle; cytosol; mitochondrion; nucleus; kinase activity; cytoskeletal protein binding; macrophage a…
ENSMUSG00000000386	Mx1	0.102579	0.885153	0.887212	0.00011074	1.13714	1.50112e-07	4.06162	3.88051	4.95774	3.26069	4.85312	7.00058	9.78829	11.2878	11.0314			uc008adf.1; uc008adh.1	protein_coding	MX dynamin-like GTPase 1 [Source:MGI Symbol;Acc:MGI:97243]	INTERFERON INDUCED GTP BINDING; UNKNOWN	GO:0003924; GO:0005515; GO:0005525; GO:0005634; GO:0006184; GO:0009615; GO:0045087; GO:0002376; GO:0006950; GO:0008150; GO:0009056; GO:0034641; GO:0034655; GO:0044281; GO:0005575; GO:0005622; GO:0005623; GO:0043226; GO:0003674; GO:0043167	GTPase activity; protein binding; GTP binding; nucleus; GTP catabolic process; response to virus; innate immune response; immune system process; response to stress; biological_process; catabolic process; cellular nitrogen compound metabolic process; nucleobase-containing compound catabolic process; small molecule metabolic process; cellular_component; intracellular; cell; organelle; molecular_fun…
ENSMUSG00000026873	Phf19	0.124465	0.8335	0.886506	0.00282508	1.31131	4.04863e-05	1.42944	0.817939	0.566737	2.13938	0.69609	1.06372	4.16859	3.09982	2.88405	3110009G19Rik, 3321402G02Rik	74016	uc008jjh.1	protein_coding	PHD finger protein 19 [Source:MGI Symbol;Acc:MGI:1921266]	METAL RESPONSE ELEMENT BINDING TRANSCRIPTION FACTOR 2 METAL REGULATORY TRANSCRIPTION FACTOR 2	GO:0008150; GO:0030154; GO:0003674; GO:0042393; GO:0048856; GO:0051276; GO:0043167; GO:0009058; GO:0034641; GO:0000122; GO:0006351; GO:0008270; GO:0016568; GO:0019827; GO:0035064; GO:0048863; GO:0061087; GO:0035098; GO:0005575; GO:0005622; GO:0005623; GO:0005634; GO:0005654; GO:0043226; GO:0043234	biological_process; cell differentiation; molecular_function; histone binding; anatomical structure development; chromosome organization; ion binding; biosynthetic process; cellular nitrogen compound metabolic process; negative regulation of transcription from RNA polymerase II promoter; transcription, DNA-templated; zinc ion binding; chromatin modification; stem cell maintenance; methylated hist…
ENSMUSG00000049577	Zfpm1	0.250912	0.0951522	0.886077	1.20589e-23	1.16438	1.30707e-34	44.8577	44.0703	49.338	60.9292	51.656	59.1904	101.095	110.437	115.136	FOG, Fog1	22761	uc009nsj.1	protein_coding	zinc finger protein, multitype 1 [Source:MGI Symbol;Acc:MGI:1095400]	ZINC FINGER ZFPM1 FRIEND OF GATA 1 FOG 1 FRIEND OF GATA 1 ZINC FINGER MULTITYPE 1	GO:0008150; GO:0048856; GO:0002376; GO:0009790; GO:0030154; GO:0042592; GO:0003674; GO:0043167; GO:0009058; GO:0034641; GO:0005575; GO:0005622; GO:0005623; GO:0005737; GO:0005634; GO:0043226; GO:0000988; GO:0003677; GO:0048646; GO:0008134; GO:0000122; GO:0001102; GO:0003151; GO:0003181; GO:0003192; GO:0003195; GO:0003714; GO:0005515; GO:0006351; GO:0007507; GO:0030218; GO:0030219; GO:0030851; GO:…	biological_process; anatomical structure development; immune system process; embryo development; cell differentiation; homeostatic process; molecular_function; ion binding; biosynthetic process; cellular nitrogen compound metabolic process; cellular_component; intracellular; cell; cytoplasm; nucleus; organelle; protein binding transcription factor activity; DNA binding; anatomical structure forma…
ENSMUSG00000029516	Cit	0.366672	0.223196	0.885114	0.00314197	1.66603	6.52562e-07	0.227237	0.232785	0.0824387	0.482894	0.33631	0.47102	0.923549	0.627169	1.93624	C030025P15Rik, Cit-k, CRIK, CRIK-SK	12704	uc008zep.1; uc008zer.1; uc008zes.1	protein_coding	citron [Source:MGI Symbol;Acc:MGI:105313]	CITRON RHO INTERACTING KINASE EC_2.7.11.1 SERINE/THREONINE KINASE 21; UNKNOWN	GO:0000070; GO:0001726; GO:0004674; GO:0005515; GO:0005524; GO:0005737; GO:0005773; GO:0006468; GO:0007091; GO:0007283; GO:0015629; GO:0016358; GO:0045665; GO:0050774; GO:0008150; GO:0030154; GO:0048856; GO:0005575; GO:0005622; GO:0005623; GO:0005856; GO:0043226; GO:0000003; GO:0007049; GO:0007067; GO:0051301; GO:0006464; GO:0003674; GO:0043167; GO:0016301; GO:0007059; GO:0051276; GO:0005083; GO:…	mitotic sister chromatid segregation; ruffle; protein serine/threonine kinase activity; protein binding; ATP binding; cytoplasm; vacuole; protein phosphorylation; metaphase/anaphase transition of mitotic cell cycle; spermatogenesis; actin cytoskeleton; dendrite development; negative regulation of neuron differentiation; negative regulation of dendrite morphogenesis; biological_process; cell diffe…
ENSMUSG00000024998	Plce1	0.610971	0.00823306	0.883525	0.000789964	2.083	2.96484e-12	0.154276	0.179116	0.138758	0.534119	0.479981	0.551516	1.03969	1.4903	1.07082	4933403A21Rik, mKIAA1516, Plce, PLCepsilon	74055	uc008hjp.1; uc012bli.1	protein_coding	phospholipase C, epsilon 1 [Source:MGI Symbol;Acc:MGI:1921305]	1 PHOSPHATIDYLINOSITOL 4 5 BISPHOSPHATE PHOSPHODIESTERASE EPSILON 1 EC_3.1.4.11 PHOSPHOINOSITIDE PHOSPHOLIPASE C EPSILON 1 PHOSPHOLIPASE C EPSILON 1 PLC EPSILON 1; UNKNOWN	GO:0008150; GO:0003674; GO:0019899; GO:0006629; GO:0009056; GO:0007165; GO:0005575; GO:0005623; GO:0005886; GO:0005622; GO:0005737; GO:0005829; GO:0005794; GO:0043226; GO:0043167; GO:0004871; GO:0000187; GO:0004435; GO:0004629; GO:0005085; GO:0005509; GO:0007200; GO:0007264; GO:0008277; GO:0016042; GO:0043547; GO:0045859; GO:0046578; GO:0032835	biological_process; molecular_function; enzyme binding; lipid metabolic process; catabolic process; signal transduction; cellular_component; cell; plasma membrane; intracellular; cytoplasm; cytosol; Golgi apparatus; organelle; ion binding; signal transducer activity; activation of MAPK activity; phosphatidylinositol phospholipase C activity; phospholipase C activity; guanyl-nucleotide exchange fa…
ENSMUSG00000022440	C1qtnf6	0.294054	0.340581	0.883477	0.00308067	1.60915	3.15907e-06	0.256881	0.82016	1.84833	2.86137	1.94588	1.83663	5.9834	3.6631	8.21726	2810036M19Rik, CTRP6	72709	uc007wpn.2	protein_coding	C1q and tumor necrosis factor related protein 6 [Source:MGI Symbol;Acc:MGI:1919959]	COMPLEMENT C1Q TUMOR NECROSIS FACTOR RELATED PRECURSOR	GO:0006461; GO:0008150; GO:0022607; GO:0065003; GO:0003674; GO:0005575; GO:0005576; GO:0005615; GO:0043234; GO:0005581; GO:0042802; GO:0051259; GO:0070208	protein complex assembly; biological_process; cellular component assembly; macromolecular complex assembly; molecular_function; cellular_component; extracellular region; extracellular space; protein complex; collagen trimer; identical protein binding; protein oligomerization; protein heterotrimerization
ENSMUSG00000028362	Tnfsf8	0.213724	0.304132	0.879892	1.32955e-17	1.12589	8.77632e-25	26.5266	29.9194	28.8216	32.5941	35.5607	35.2608	59.6394	68.2178	70.0413	CD153, Cd30l, CD30LG	21949	uc008thd.1	protein_coding	tumor necrosis factor (ligand) superfamily, member 8 [Source:MGI Symbol;Acc:MGI:88328]	TUMOR NECROSIS FACTOR LIGAND SUPERFAMILY MEMBER 8 CD30 LIGAND CD30 L CD153 ANTIGEN	GO:0008150; GO:0002376; GO:0030154; GO:0048856; GO:0005575; GO:0005576; GO:0005615; GO:0003674; GO:0005125; GO:0005164; GO:0006955; GO:0016021; GO:0043374; GO:0045944; GO:0050830; GO:0006950	biological_process; immune system process; cell differentiation; anatomical structure development; cellular_component; extracellular region; extracellular space; molecular_function; cytokine activity; tumor necrosis factor receptor binding; immune response; integral component of membrane; CD8-positive, alpha-beta T cell differentiation; positive regulation of transcription from RNA polymerase II …
ENSMUSG00000021796	Bmpr1a	-0.0305019	0.967129	0.876733	0.0052836	1.03256	0.0049085	0.291463	0.761378	0.59919	0.965201	0.315407	0.248081	2.05956	1.56418	1.34868	1110037I22Rik, ALK3, AU045487, Bmpr, BMPR-IA	12166	uc007taw.1; uc007tax.1	protein_coding	bone morphogenetic protein receptor, type 1A [Source:MGI Symbol;Acc:MGI:1338938]	BONE MORPHOGENETIC RECEPTOR TYPE 1A PRECURSOR BMP TYPE 1A RECEPTOR BMPR 1A EC_2.7.11.30 ACTIVIN RECEPTOR KINASE 3 ALK 3 RECEPTOR CD292 ANTIGEN; UNKNOWN	GO:0000981; GO:0001701; GO:0001707; GO:0001756; GO:0001880; GO:0002053; GO:0003007; GO:0003272; GO:0006366; GO:0007389; GO:0007398; GO:0007399; GO:0007492; GO:0007507; GO:0009950; GO:0009952; GO:0009953; GO:0014032; GO:0019827; GO:0021983; GO:0021998; GO:0030154; GO:0030324; GO:0030509; GO:0035137; GO:0042475; GO:0042733; GO:0045893; GO:0048339; GO:0048352; GO:0048368; GO:0048378; GO:0048382; GO:…	sequence-specific DNA binding RNA polymerase II transcription factor activity; in utero embryonic development; mesoderm formation; somitogenesis; Mullerian duct regression; positive regulation of mesenchymal cell proliferation; heart morphogenesis; endocardial cushion formation; transcription from RNA polymerase II promoter; pattern specification process; ectoderm development; nervous system deve…
ENSMUSG00000031355	Arhgap6			0.876565	0.00381345	0.966687	0.0163693	0.101753	0.103368	0.104591	0.0459492	0.0963475	0.0779467	0.252985	0.39785	0.67555	AI504284, RhoGAPX-1	11856	uc009uxj.2; uc009uxm.2; uc009uxn.2; uc009uxo.2; uc009uxq.2	protein_coding	Rho GTPase activating protein 6 [Source:MGI Symbol;Acc:MGI:1196332]	RHO GTPASE ACTIVATING	GO:0008150; GO:0003674; GO:0005575; GO:0005622; GO:0005623; GO:0005856; GO:0043226; GO:0007165; GO:0007010; GO:0030234; GO:0005100; GO:0007015; GO:0015629; GO:0017124; GO:0032321; GO:0043087; GO:0043547; GO:0048041; GO:0007155; GO:0022607; GO:0034330; GO:0005737; GO:0051497; GO:0007202; GO:0043274; GO:0016004; GO:0010518; GO:0051895	biological_process; molecular_function; cellular_component; intracellular; cell; cytoskeleton; organelle; signal transduction; cytoskeleton organization; enzyme regulator activity; Rho GTPase activator activity; actin filament organization; actin cytoskeleton; SH3 domain binding; positive regulation of Rho GTPase activity; regulation of GTPase activity; positive regulation of GTPase activity; foc…
ENSMUSG00000068758	Il3ra	0.383598	0.234162	0.876388	0.000127216	1.51817	7.48968e-10	6.78701	6.16676	5.00478	8.12855	11.0168	11.5285	19.3457	24.6367	21.3723	CD123, CDw123, SUT-1	16188	uc007sgm.1	protein_coding	interleukin 3 receptor, alpha chain [Source:MGI Symbol;Acc:MGI:96553]	INTERLEUKIN 3 RECEPTOR SUBUNIT ALPHA PRECURSOR IL 3 RECEPTOR SUBUNIT ALPHA IL 3R SUBUNIT ALPHA IL 3R ALPHA IL 3RA INTERLEUKIN 3 RECEPTOR CLASS II ALPHA CHAIN CD123 ANTIGEN	GO:0005575; GO:0005623; GO:0005886; GO:0003674; GO:0004871; GO:0004896; GO:0016021; GO:0019221; GO:0007165; GO:0008150	cellular_component; cell; plasma membrane; molecular_function; signal transducer activity; cytokine receptor activity; integral component of membrane; cytokine-mediated signaling pathway; signal transduction; biological_process
ENSMUSG00000023048	Prr13	0.455518	0.00171406	0.872456	2.03401e-17	1.38144	2.09368e-32	75.4497	62.4877	62.1249	90.2623	99.8154	105.306	169.342	204.605	186.445			uc007xvr.2; uc007xvs.2; uc007xvt.2; uc007xvu.2	protein_coding	proline rich 13 [Source:MGI Symbol;Acc:MGI:1913401]	UNKNOWN; PROLINE RICH 13	GO:0003674; GO:0008150; GO:0009058; GO:0034641; GO:0005575; GO:0005622; GO:0005623; GO:0005634; GO:0043226; GO:0006351; GO:0006355	molecular_function; biological_process; biosynthetic process; cellular nitrogen compound metabolic process; cellular_component; intracellular; cell; nucleus; organelle; transcription, DNA-templated; regulation of transcription, DNA-templated
ENSMUSG00000026014	Raph1	0.28541	0.239212	0.869595	0.00461398	1.68145	2.21549e-06	0.120407	0.0087371	0.0154708	0.226555	0.162873	0.169101	0.559343	0.609257	0.363365	9430025M21Rik, C730009O10Rik, Lpd	77300	uc007bet.2	protein_coding	Ras association (RalGDS/AF-6) and pleckstrin homology domains 1 [Source:MGI Symbol;Acc:MGI:1924550]	AMYLOID BETA A4 PRECURSOR BINDING FAMILY B MEMBER 1 INTERACTING APBB1 INTERACTING 1	GO:0005515; GO:0007165; GO:0031252; GO:0048675; GO:0000902; GO:0008150; GO:0030154; GO:0040007; GO:0048856; GO:0005575; GO:0005623; GO:0003674	protein binding; signal transduction; cell leading edge; axon extension; cell morphogenesis; biological_process; cell differentiation; growth; anatomical structure development; cellular_component; cell; molecular_function
ENSMUSG00000027463	Slc52a3	-0.169158	0.755416	0.869432	0.00218245	0.684327	0.0463324	3.0476	2.13591	3.43825	1.81259	2.65445	2.16377	5.71937	5.33401	4.97986	2310046K01Rik, RFT2	69698	uc008neu.2; uc008nev.2; uc012cga.1	protein_coding	solute carrier protein family 52, member 3 [Source:MGI Symbol;Acc:MGI:1916948]	SOLUTE CARRIER FAMILY 52 RIBOFLAVIN TRANSPORTER MEMBER ENDOGENOUS RETROVIRUS A RECEPTOR RIBOFLAVIN TRANSPORTER	GO:0006810; GO:0008150; GO:0003674; GO:0050877; GO:0005575; GO:0005623; GO:0005886; GO:0005515; GO:0005887; GO:0007605; GO:0032217; GO:0032218; GO:0034605; GO:0006950	transport; biological_process; molecular_function; neurological system process; cellular_component; cell; plasma membrane; protein binding; integral component of plasma membrane; sensory perception of sound; riboflavin transporter activity; riboflavin transport; cellular response to heat; response to stress
ENSMUSG00000073008	Gpr174	0.178146	0.488041	0.866154	6.03665e-26	1.05907	7.6129e-20	34.4951	34.1146	25.6538	39.3384	34.3314	38.6745	69.1436	69.723	70.8701			uc009uce.2; uc009ucd.2; uc009ucf.2; uc033jry.1; uc012hnr.1	protein_coding	G protein-coupled receptor 174 [Source:MGI Symbol;Acc:MGI:2685222]	PROBABLE G COUPLED RECEPTOR 174	GO:0008150; GO:0007165; GO:0005575; GO:0005623; GO:0005886; GO:0003674; GO:0004871; GO:0004930; GO:0007186; GO:0016021	biological_process; signal transduction; cellular_component; cell; plasma membrane; molecular_function; signal transducer activity; G-protein coupled receptor activity; G-protein coupled receptor signaling pathway; integral component of membrane
ENSMUSG00000055675	Kbtbd11	-0.0835191	0.783612	0.863075	1.55753e-25	0.782897	1.1719e-15	84.9851	100.45	111.395	89.5601	91.3818	105.7	166.689	171.762	196.199	2900016B01Rik, 4930465M17Rik, mKIAA0711	74901	uc009kzk.2	protein_coding	kelch repeat and BTB (POZ) domain containing 11 [Source:MGI Symbol;Acc:MGI:1922151]	KELCH DOMAIN CONTAINING	GO:0005575; GO:0003674; GO:0008150	cellular_component; molecular_function; biological_process
ENSMUSG00000050989	Sepn1	0.139837	0.820317	0.861771	0.000488345	1.14658	2.12472e-05	2.10279	3.16716	2.19067	3.439	2.26016	3.83116	6.29161	6.50952	7.61496	1110019I12Rik, AI414492	74777	uc008vfk.1	protein_coding	selenoprotein N, 1 [Source:MGI Symbol;Acc:MGI:2151208]	SELENOPROTEIN N SELN	GO:0005515	protein binding
ENSMUSG00000025876	Unc5a	-0.115309	0.8638	0.861257	3.19715e-05	0.730805	0.00438446	6.16831	3.39452	6.01069	3.96651	5.20652	4.76298	8.25245	10.4189	10.0072	mKIAA1976, Unc5h1	107448	uc007qpp.1; uc007qpq.1	protein_coding	unc-5 homolog A (C. elegans) [Source:MGI Symbol;Acc:MGI:894682]	NETRIN RECEPTOR PRECURSOR UNC 5 HOMOLOG UNC 5 HOMOLOG	GO:0005575; GO:0007165; GO:0008150; GO:0008219; GO:0005623; GO:0005886; GO:0005622; GO:0005737; GO:0005829; GO:0006915; GO:0016021; GO:0033564; GO:0000902; GO:0030154; GO:0040011; GO:0048856	cellular_component; signal transduction; biological_process; cell death; cell; plasma membrane; intracellular; cytoplasm; cytosol; apoptotic process; integral component of membrane; anterior/posterior axon guidance; cell morphogenesis; cell differentiation; locomotion; anatomical structure development
ENSMUSG00000006310	Zbtb32	-0.182119	0.649747	0.85962	0.00646859	0.649944	0.142529	1.04714	1.06377	1.74908	0.945731	0.637404	0.534769	1.98687	2.40841	4.10807	4930524C15Rik, FAXF, FAZF, PLZP, Rog, Tzfp	58206	uc009gfh.1; uc009gfi.1	protein_coding	zinc finger and BTB domain containing 32 [Source:MGI Symbol;Acc:MGI:1891838]	ZINC FINGER AND BTB DOMAIN CONTAINING 32	GO:0000228; GO:0001817; GO:0003676; GO:0003714; GO:0030097; GO:0042098; GO:0046872; GO:2001141; GO:0008150; GO:0003674; GO:0043167; GO:0002376; GO:0008283; GO:0048856; GO:0000988; GO:0005575; GO:0005622; GO:0005623; GO:0005634; GO:0005694; GO:0043226; GO:0003677; GO:0006351; GO:0006355; GO:0008270; GO:0009058; GO:0034641	nuclear chromosome; regulation of cytokine production; nucleic acid binding; transcription corepressor activity; hemopoiesis; T cell proliferation; metal ion binding; regulation of RNA biosynthetic process; biological_process; molecular_function; ion binding; immune system process; cell proliferation; anatomical structure development; protein binding transcription factor activity; cellular_compon…
ENSMUSG00000023206	Il15ra	-0.258996	0.537487	0.857824	0.000358517	0.577096	0.0267639	4.07096	4.55185	3.923	3.96917	3.41668	2.05539	5.9567	6.95852	7.79	AA690181, IL-15RA	16169	uc008iit.2; uc008iiv.2; uc008iir.2; uc008iiu.2; uc008iis.2; uc008iiz.2; uc008iix.2; uc008ija.2; uc008iiy.2; uc012bqt.2	protein_coding	interleukin 15 receptor, alpha chain [Source:MGI Symbol;Acc:MGI:104644]	INTERLEUKIN 15 RECEPTOR SUBUNIT ALPHA PRECURSOR IL 15 RECEPTOR SUBUNIT ALPHA IL 15R ALPHA IL 15RA CD215 ANTIGEN [CONTAINS SOLUBLE INTERLEUKIN 15 RECEPTOR SUBUNIT ALPHA SIL 15 RECEPTOR SUBUNIT ALPHA SIL 15R ALPHA SIL 15RA ]; INTERLEUKIN 15 RECEPTOR ALPHA CHAIN 2D {ECO: |EMBL: 1}INTERLEUKIN 15 RECEPTOR SUBUNIT ALPHA {ECO: |ENSEMBL: }; UNKNOWN; INTERLEUKIN 15 RECEPTOR ALPHA {ECO: |EMBL: 1}	GO:0005886; GO:0031410; GO:0032825; GO:0008150; GO:0005575; GO:0005622; GO:0005623; GO:0005737; GO:0043226; GO:0005576; GO:0005634; GO:0016021; GO:0010977; GO:0031667; GO:0007259	plasma membrane; cytoplasmic vesicle; positive regulation of natural killer cell differentiation; biological_process; cellular_component; intracellular; cell; cytoplasm; organelle; extracellular region; nucleus; integral component of membrane; negative regulation of neuron projection development; response to nutrient levels; JAK-STAT cascade
ENSMUSG00000034987	Hrh2	0.217544	0.624164	0.855556	1.10115e-05	1.18257	1.92132e-08	5.6784	6.16455	8.30041	7.25978	8.85819	9.60365	14.4751	18.7253	18.427		15466	uc007qob.1	protein_coding	histamine receptor H2 [Source:MGI Symbol;Acc:MGI:108482]	HISTAMINE H2 RECEPTOR H2R HH2R GASTRIC RECEPTOR I	GO:0008150; GO:0048856; GO:0005575; GO:0050877; GO:0007165; GO:0005623; GO:0005886; GO:0003674; GO:0004871; GO:0000902; GO:0030154; GO:0006810; GO:0001696; GO:0001697; GO:0001698; GO:0003382; GO:0004969; GO:0007186; GO:0007613; GO:0008542; GO:0016021; GO:0045907; GO:0048167; GO:0048565; GO:0048732; GO:1901998	biological_process; anatomical structure development; cellular_component; neurological system process; signal transduction; cell; plasma membrane; molecular_function; signal transducer activity; cell morphogenesis; cell differentiation; transport; gastric acid secretion; histamine-induced gastric acid secretion; gastrin-induced gastric acid secretion; epithelial cell morphogenesis; histamine rece…
ENSMUSG00000047712	Ust	0.222082	0.522861	0.855263	1.1159e-09	1.13516	4.72533e-12	12.7227	8.65366	9.99331	14.9161	12.7418	11.5482	27.291	23.5201	24.2538	D930010O20Rik, UA2OST	338362	uc007eit.1	protein_coding	uronyl-2-sulfotransferase [Source:MGI Symbol;Acc:MGI:2442406]	URONYL 2 SULFOTRANSFERASE EC_2.8.2.-	GO:0008150; GO:0003674; GO:0005575; GO:0005622; GO:0005623; GO:0005737; GO:0005794; GO:0043226; GO:0008146; GO:0008152; GO:0016021	biological_process; molecular_function; cellular_component; intracellular; cell; cytoplasm; Golgi apparatus; organelle; sulfotransferase activity; metabolic process; integral component of membrane
ENSMUSG00000027469	Tpx2	0.403216	0.158851	0.855144	0.00495896	1.71183	2.14282e-07	0.615665	0.459508	0.813653	1.31067	1.14213	2.02125	3.79801	1.75991	6.0516			uc008ngo.2; uc008ngq.2; uc012cgk.1; uc008ngp.2	protein_coding	TPX2, microtubule-associated protein homolog (Xenopus laevis) [Source:MGI Symbol;Acc:MGI:1919369]	TARGETING XKLP2	GO:0005575; GO:0005623; GO:0008150; GO:0003674; GO:0019899; GO:0007049; GO:0007067; GO:0051301; GO:0008219; GO:0005622; GO:0005856; GO:0043226; GO:0043234; GO:0005737; GO:0005515; GO:0005819; GO:0005874; GO:0006915; GO:0019901; GO:0032147; GO:0043203; GO:0060236; GO:0005634; GO:0015630; GO:0000922	cellular_component; cell; biological_process; molecular_function; enzyme binding; cell cycle; mitotic nuclear division; cell division; cell death; intracellular; cytoskeleton; organelle; protein complex; cytoplasm; protein binding; spindle; microtubule; apoptotic process; protein kinase binding; activation of protein kinase activity; axon hillock; regulation of mitotic spindle organization; nucle…
ENSMUSG00000033530	Ttc7b	0.127693	0.728903	0.854875	6.19694e-13	1.02156	9.2629e-19	25.4032	23.0567	28.0165	31.1485	23.4312	32.9673	54.4852	54.2751	54.9798	AA408451, Ttc7l1	104718	uc007oss.2	protein_coding	tetratricopeptide repeat domain 7B [Source:MGI Symbol;Acc:MGI:2144724]	TETRATRICOPEPTIDE REPEAT TPR REPEAT	GO:0003674; GO:0005575; GO:0008150	molecular_function; cellular_component; biological_process
ENSMUSG00000037202	Prf1	-0.347007	0.0144309	0.848775	2.00212e-17	0.492449	5.49897e-07	161.216	168.543	196.85	120.281	135.234	160.011	240.812	256.194	274.867	Pfn, Pfp, Prf-1	18646	uc007ffv.2	protein_coding	perforin 1 (pore forming protein) [Source:MGI Symbol;Acc:MGI:97551]	PERFORIN 1 PRECURSOR P1 CYTOLYSIN LYMPHOCYTE PORE FORMING	GO:0002376; GO:0006950; GO:0008150; GO:0006461; GO:0022607; GO:0065003; GO:0005575; GO:0005622; GO:0005623; GO:0005737; GO:0005764; GO:0005773; GO:0043226; GO:0003674; GO:0022857; GO:0016023; GO:0005886; GO:0005768; GO:0005576; GO:0043167; GO:0002357; GO:0002418; GO:0005509; GO:0016021; GO:0019835; GO:0022829; GO:0044194; GO:0051260; GO:0051607; GO:0055085; GO:0006810; GO:0016020	immune system process; response to stress; biological_process; protein complex assembly; cellular component assembly; macromolecular complex assembly; cellular_component; intracellular; cell; cytoplasm; lysosome; vacuole; organelle; molecular_function; transmembrane transporter activity; cytoplasmic membrane-bounded vesicle; plasma membrane; endosome; extracellular region; ion binding; defense re…
ENSMUSG00000043592	Unc5cl	0.260716	0.36495	0.846588	4.04774e-09	1.16952	2.14541e-13	10.8452	11.4988	14.2626	16.5361	13.8762	16.518	29.9027	26.235	32.9211	2510009H09Rik, BB155270, Zud	76589	uc008cxz.2; uc008cyb.1	protein_coding	unc-5 homolog C (C. elegans)-like [Source:MGI Symbol;Acc:MGI:1923839]	UNC5C PROTEIN UNC 5 HOMOLOG C ZU5 AND DEATH DOMAIN CONTAINING; UNKNOWN	GO:0007165; GO:0043123; GO:0008150; GO:0016020; GO:0006508; GO:0046330; GO:0008233	signal transduction; positive regulation of I-kappaB kinase/NF-kappaB signaling; biological_process; membrane; proteolysis; positive regulation of JNK cascade; peptidase activity
ENSMUSG00000035107	Dcbld2			0.846119	0.00733471	1.30596	0.000461762	0.0489647	0.149227	0	0.154779	0.178831	0.150036	0.768883	0.540566	0.664943	1700055P21Rik, AW146002, CLCP1, Esdn	73379	uc007zno.1	protein_coding	discoidin, CUB and LCCL domain containing 2 [Source:MGI Symbol;Acc:MGI:1920629]	DISCOIDIN CUB AND LCCL DOMAIN CONTAINING 2 PRECURSOR ENDOTHELIAL AND SMOOTH MUSCLE CELL DERIVED NEUROPILIN	GO:0008150; GO:0005575; GO:0005623; GO:0007155; GO:0005886; GO:0005887; GO:0009986; GO:0030308; GO:0042060; GO:0006950; GO:0005515	biological_process; cellular_component; cell; cell adhesion; plasma membrane; integral component of plasma membrane; cell surface; negative regulation of cell growth; wound healing; response to stress; protein binding
ENSMUSG00000062906	Hdac10	-0.0262911	0.975611	0.843912	1.99038e-05	0.849678	0.00010024	5.90428	6.57222	5.25563	6.59688	5.43421	5.87514	11.6609	10.9198	13.1154	AW548891, Hd10	170787	uc007xfk.2; uc007xfj.2	protein_coding	histone deacetylase 10 [Source:MGI Symbol;Acc:MGI:2158340]	HISTONE DEACETYLASE EC_3.5.1.98	GO:0006464; GO:0008150; GO:0051276; GO:0003674; GO:0016810; GO:0009058; GO:0034641; GO:0005575; GO:0005622; GO:0005623; GO:0005634; GO:0005654; GO:0043226; GO:0043234; GO:0000118; GO:0004407; GO:0006351; GO:0016575; GO:0032041; GO:0046969; GO:0046970; GO:0070932; GO:0070933; GO:0097372; GO:0006355; GO:0005737; GO:0005515; GO:0000122; GO:0045892; GO:0019899; GO:0006476; GO:0042826; GO:0033558; GO:…	cellular protein modification process; biological_process; chromosome organization; molecular_function; hydrolase activity, acting on carbon-nitrogen (but not peptide) bonds; biosynthetic process; cellular nitrogen compound metabolic process; cellular_component; intracellular; cell; nucleus; nucleoplasm; organelle; protein complex; histone deacetylase complex; histone deacetylase activity; transc…
ENSMUSG00000022372	Sla	0.222266	0.0724122	0.841757	1.30496e-32	1.08229	1.82108e-44	45.6535	43.6717	43.1183	56.2772	53.0262	51.078	100.449	95.4136	98.0694			uc007was.2; uc007war.2; uc007wat.2; uc011ztn.2	protein_coding	src-like adaptor [Source:MGI Symbol;Acc:MGI:104295]	SRC ADAPTER SRC ADAPTER SLAP	GO:0003674; GO:0005515; GO:0005768; GO:0005575; GO:0005622; GO:0005623; GO:0005737; GO:0043226	molecular_function; protein binding; endosome; cellular_component; intracellular; cell; cytoplasm; organelle
ENSMUSG00000038807	Rap1gap2	0.885041	1.9943e-05	0.841093	2.75274e-05	2.23194	4.916e-20	0.558228	1.10718	0.956336	3.08102	2.91975	2.56575	5.67339	5.56363	5.95231	AU067654, Garnl4, Gm1561, mKIAA1039	380711	uc007kbx.1	protein_coding	RAP1 GTPase activating protein 2 [Source:MGI Symbol;Acc:MGI:3028623]	RAP1 GTPASE ACTIVATING 2 RAP1GAP2 GTPASE ACTIVATING RAP/RAN GAP DOMAIN 4	GO:0005575; GO:0005623; GO:0008150; GO:0030154; GO:0048856; GO:0005622; GO:0005737; GO:0010977; GO:0032854; GO:0043005; GO:0046582; GO:0003674; GO:0030234; GO:0005813; GO:0031965	cellular_component; cell; biological_process; cell differentiation; anatomical structure development; intracellular; cytoplasm; negative regulation of neuron projection development; positive regulation of Rap GTPase activity; neuron projection; Rap GTPase activator activity; molecular_function; enzyme regulator activity; centrosome; nuclear membrane
ENSMUSG00000028655	Mfsd2a			0.839872	0.00849728	1.33075	0.000356076	0.822704	0.238791	0	1.15582	0.667716	0.70025	3.15792	2.1445	3.64137	1700018O18Rik, Mfsd2, NLS1	76574	uc008uoo.2	protein_coding	major facilitator superfamily domain containing 2A [Source:MGI Symbol;Acc:MGI:1923824]	SODIUM DEPENDENT LYSOPHOSPHATIDYLCHOLINE SYMPORTER 1 NLS1 SODIUM DEPENDENT LPC SYMPORTER 1 MAJOR FACILITATOR SUPERFAMILY DOMAIN CONTAINING 2A	GO:0008150; GO:0030154; GO:0048856; GO:0006810; GO:0055085; GO:0016192; GO:0003674; GO:0022857; GO:0005575; GO:0005623; GO:0005886; GO:0005622; GO:0005737; GO:0005783; GO:0043226; GO:0005548; GO:0005887; GO:0015293; GO:0015908; GO:0015914; GO:0045056; GO:0060856; GO:1990379	biological_process; cell differentiation; anatomical structure development; transport; transmembrane transport; vesicle-mediated transport; molecular_function; transmembrane transporter activity; cellular_component; cell; plasma membrane; intracellular; cytoplasm; endoplasmic reticulum; organelle; phospholipid transporter activity; integral component of plasma membrane; symporter activity; fatty …
ENSMUSG00000054520	Sh3bp2	0.510804	0.0487688	0.833785	4.85675e-05	1.60768	1.36113e-12	3.07769	2.38679	2.00193	5.29866	4.91771	3.75748	9.81669	8.42799	9.83928			uc008xcl.2; uc008xcn.2; uc008xco.3	protein_coding	SH3-domain binding protein 2 [Source:MGI Symbol;Acc:MGI:1346349]	UNKNOWN; SH3 DOMAIN BINDING 2 3BP 2	GO:0017124; GO:0003674; GO:0005515	SH3 domain binding; molecular_function; protein binding
ENSMUSG00000027030	Stk39	0.0965481	0.875454	0.827778	3.75595e-06	0.979826	3.53999e-07	4.85653	5.024	4.73602	5.84826	5.08704	5.59635	9.3534	11.8573	10.7477	AW227544, AW556857, DCHT, RF005, Rnl5, SPAK	53416	uc008jxo.1	protein_coding	serine/threonine kinase 39 [Source:MGI Symbol;Acc:MGI:1858416]	STE20/SPS1 RELATED PROLINE ALANINE RICH KINASE STE 20 RELATED KINASE EC_2.7.11.1 SERINE/THREONINE KINASE 39	GO:0008150; GO:0006950; GO:0007165; GO:0006464; GO:0005575; GO:0005623; GO:0005886; GO:0005622; GO:0005634; GO:0043226; GO:0003674; GO:0043167; GO:0016301; GO:0004674; GO:0005515; GO:0005524; GO:0016020; GO:0016323; GO:0016324; GO:0018107; GO:0035556; GO:0050727; GO:0071476; GO:1901017; GO:1901380; GO:2000681; GO:2000687; GO:0023014; GO:0018105; GO:0005856; GO:0019901; GO:0043268; GO:0005737	biological_process; response to stress; signal transduction; cellular protein modification process; cellular_component; cell; plasma membrane; intracellular; nucleus; organelle; molecular_function; ion binding; kinase activity; protein serine/threonine kinase activity; protein binding; ATP binding; membrane; basolateral plasma membrane; apical plasma membrane; peptidyl-threonine phosphorylation; …
ENSMUSG00000034947	Tmem106a	-0.0066402	0.99488	0.827671	0.00277314	0.872393	0.00864513	1.37642	2.33997	3.23387	2.24945	2.12784	2.61088	4.47711	5.87922	5.22184			uc007lpl.1; uc007lpm.1; uc007lpn.1	protein_coding	transmembrane protein 106A [Source:MGI Symbol;Acc:MGI:1922056]	TRANSMEMBRANE	GO:0003674; GO:0008150; GO:0016021; GO:0005575; GO:0070062	molecular_function; biological_process; integral component of membrane; cellular_component; extracellular vesicular exosome
ENSMUSG00000038070	Cntln			0.827519	0.0055047	1.29127	0.000376987	0.115841	0	0	0.209245	0.047009	0.0887391	0.54571	0.319719	1.52069	AI448092, B430108F07Rik, D530005L17Rik	338349	uc008tll.2; uc008tln.2; uc008tlk.2	protein_coding	centlein, centrosomal protein [Source:MGI Symbol;Acc:MGI:2443104]	CENTLEIN CENTROSOMAL	GO:0005575; GO:0005622; GO:0005623; GO:0005737; GO:0005856; GO:0043226; GO:0070062; GO:0005814; GO:0019904; GO:0030674; GO:0019901; GO:0010457; GO:0033365	cellular_component; intracellular; cell; cytoplasm; cytoskeleton; organelle; extracellular vesicular exosome; centriole; protein domain specific binding; protein binding, bridging; protein kinase binding; centriole-centriole cohesion; protein localization to organelle
ENSMUSG00000035539	E230008N13Rik			0.824229	0.0103031	1.60387	8.289e-06	0.0388655	0.0676845	0.299623	0.491421	0.34698	0.535906	1.67832	1.12631	1.33708	Gm1025	381522	uc008sta.2; uc012ddp.1	protein_coding	RIKEN cDNA E230008N13 gene [Source:MGI Symbol;Acc:MGI:2685871]	COILED COIL DOMAIN CONTAINING 180	GO:0003674; GO:0008150; GO:0070062	molecular_function; biological_process; extracellular vesicular exosome
ENSMUSG00000100798	Gm19589			0.823295	0.00831664	1.29758	0.00053328	0.235238	0.409668	0.3627	0.354093	0.127281	1.08121	2.58572	1.62313	2.55563			uc007bys.2	lincRNA	predicted gene, 19589 [Source:MGI Symbol;Acc:MGI:5011774]
ENSMUSG00000036533	Cdc42ep3	0.153299	0.680075	0.82202	1.78969e-10	1.01312	7.53667e-13	26.9773	23.2175	25.9565	28.4255	28.9389	31.7195	53.363	53.9668	57.367	3200001F04Rik, AA986861, Borg2, Cep3, UB1	260409	uc008dpx.1	protein_coding	CDC42 effector protein (Rho GTPase binding) 3 [Source:MGI Symbol;Acc:MGI:2384718]	CDC42 EFFECTOR 3 BINDER OF RHO GTPASES 2	GO:0008150; GO:0005575; GO:0005622; GO:0005623; GO:0005737; GO:0003674; GO:0005515; GO:0008360; GO:0016020; GO:0015629	biological_process; cellular_component; intracellular; cell; cytoplasm; molecular_function; protein binding; regulation of cell shape; membrane; actin cytoskeleton
ENSMUSG00000070605	Gm13251	0.108149	0.87786	0.819979	0.00208359	1.09331	0.000142849	2.35058	2.08614	1.11515	2.81698	2.64151	1.31585	4.57835	5.55186	4.91093	OTTMUSG00000011097	433791	uc008vsh.3	protein_coding	predicted gene 13251 [Source:MGI Symbol;Acc:MGI:3700963]	ZINC FINGER	GO:0003674; GO:0003676; GO:0005575; GO:0005622; GO:0006355; GO:0008150; GO:0005623; GO:0046872; GO:0043167	molecular_function; nucleic acid binding; cellular_component; intracellular; regulation of transcription, DNA-templated; biological_process; cell; metal ion binding; ion binding
ENSMUSG00000030231	Plekha5	-0.179678	0.469011	0.814931	3.49089e-12	0.638527	3.41351e-07	18.512	18.6664	19.0903	18.022	15.6425	16.698	29.3523	34.2831	28.5132	2810431N21Rik, AI428202, AK129423, AMH-Cre, Ayu21-9, Gt(pU21)9Imeg, Pepp2, Tg(AMH-cre)1Flor	109135	uc009eob.1	protein_coding	pleckstrin homology domain containing, family A member 5 [Source:MGI Symbol;Acc:MGI:1923802]	PLECKSTRIN HOMOLOGY DOMAIN CONTAINING FAMILY A MEMBER PH DOMAIN CONTAINING FAMILY A MEMBER PHOSPHOINOSITOL 3 PHOSPHATE BINDING PEPP	GO:0005829; GO:0010314; GO:0032266; GO:0061458; GO:0070273; GO:0080025; GO:0003674; GO:0008289; GO:0043167; GO:0008150; GO:0048856; GO:0005575; GO:0005622; GO:0005623; GO:0005737; GO:0016020	cytosol; phosphatidylinositol-5-phosphate binding; phosphatidylinositol-3-phosphate binding; reproductive system development; phosphatidylinositol-4-phosphate binding; phosphatidylinositol-3,5-bisphosphate binding; molecular_function; lipid binding; ion binding; biological_process; anatomical structure development; cellular_component; intracellular; cell; cytoplasm; membrane
ENSMUSG00000032750	Gab3	0.474936	0.0231361	0.814285	1.83557e-08	1.39927	7.59387e-17	10.4133	8.97537	7.0091	15.0859	14.2861	12.3907	22.8261	29.0323	26.6077	5930433H21Rik	210710	uc009tpm.2; uc009tpn.2	protein_coding	growth factor receptor bound protein 2-associated protein 3 [Source:MGI Symbol;Acc:MGI:2387324]	GRB2 ASSOCIATED BINDING 3 GRB2 ASSOCIATED BINDER 3 GROWTH FACTOR RECEPTOR BOUND 2 ASSOCIATED 3	GO:0005515; GO:0005575; GO:0030225; GO:0002376; GO:0008150; GO:0030154; GO:0048856; GO:0003674	protein binding; cellular_component; macrophage differentiation; immune system process; biological_process; cell differentiation; anatomical structure development; molecular_function
ENSMUSG00000027380	Acoxl	-0.0778543	0.921246	0.813348	0.00103517	0.690577	0.0412619	6.98742	4.84492	2.09485	3.38909	5.14597	4.46054	9.95627	6.8748	10.0747	1200014P05Rik, AV025673	74121	uc008mgg.2	protein_coding	acyl-Coenzyme A oxidase-like [Source:MGI Symbol;Acc:MGI:1921371]	ACYL COENZYME A OXIDASE ACYL COA OXIDASE EC_1.3.3.-	GO:0006629; GO:0008150; GO:0009056; GO:0044281; GO:0005575; GO:0005622; GO:0005623; GO:0005737; GO:0005777; GO:0043226; GO:0003674; GO:0016491; GO:0003995; GO:0003997; GO:0006635; GO:0050660; GO:0043167	lipid metabolic process; biological_process; catabolic process; small molecule metabolic process; cellular_component; intracellular; cell; cytoplasm; peroxisome; organelle; molecular_function; oxidoreductase activity; acyl-CoA dehydrogenase activity; acyl-CoA oxidase activity; fatty acid beta-oxidation; flavin adenine dinucleotide binding; ion binding
ENSMUSG00000078616	Trim30c	-0.143131	0.797328	0.812425	0.000190377	0.670514	0.00768192	12.1378	10.9175	16.0411	10.36	12.1245	11.6481	18.9551	22.8243	26.5664				protein_coding	tripartite motif-containing 30C [Source:MGI Symbol;Acc:MGI:4821257]	TRIPARTITE MOTIF CONTAINING 5 EC_6.3.2.- TRIM5ALPHA	GO:0003674; GO:0005575; GO:0005622; GO:0008150; GO:0008270; GO:0043167; GO:0005623	molecular_function; cellular_component; intracellular; biological_process; zinc ion binding; ion binding; cell
ENSMUSG00000046876	Atxn1	0.332828	0.235828	0.807788	2.02158e-08	1.22136	2.18437e-11	3.64612	2.22916	3.28933	4.44907	4.12404	4.18962	7.29383	8.45738	7.93637	2900016G23Rik, Atx1, C85907, ENSMUSG00000074917, Gm10786, Sca1	20238	uc011yyw.2; uc011yyv.2; uc011yyx.2	protein_coding	ataxin 1 [Source:MGI Symbol;Acc:MGI:104783]	ATAXIN 1 SPINOCEREBELLAR ATAXIA TYPE 1	GO:0000122; GO:0003682; GO:0003723; GO:0005515; GO:0008344; GO:0008542; GO:0042326; GO:0042405; GO:0043569; GO:0045944; GO:0048286; GO:0060079; GO:0007267; GO:0008150; GO:0048856; GO:0005575; GO:0005622; GO:0005623; GO:0005634; GO:0043226; GO:0050877; GO:0003674; GO:0043231; GO:0042802; GO:0005737; GO:0005654; GO:0045892; GO:0016363; GO:0008022; GO:0042272; GO:0008266; GO:0051168; GO:0034046; GO:…	negative regulation of transcription from RNA polymerase II promoter; chromatin binding; RNA binding; protein binding; adult locomotory behavior; visual learning; negative regulation of phosphorylation; nuclear inclusion body; negative regulation of insulin-like growth factor receptor signaling pathway; positive regulation of transcription from RNA polymerase II promoter; lung alveolus developmen…
ENSMUSG00000045775	Slc16a5	-1.4146	6.59535e-34	0.806204	1.20179e-09	-0.720009	8.04252e-11	62.6091	73.8838	72.3574	20.941	21.3907	29.0493	40.3384	42.2792	47.4199	A130015N09Rik, MCT 5, MCT 6, MCT5	217316	uc007mhq.1; uc007mhp.1	protein_coding	solute carrier family 16 (monocarboxylic acid transporters), member 5 [Source:MGI Symbol;Acc:MGI:2443515]	UNKNOWN; MONOCARBOXYLATE TRANSPORTER MCT SOLUTE CARRIER FAMILY 16 MEMBER	GO:0005575; GO:0003674; GO:0022857; GO:0008150; GO:0005623; GO:0005886; GO:0015293; GO:0016021; GO:0055085; GO:0006810	cellular_component; molecular_function; transmembrane transporter activity; biological_process; cell; plasma membrane; symporter activity; integral component of membrane; transmembrane transport; transport
ENSMUSG00000086894	Gm15708	-0.196708	0.705779	0.806169	0.00257772	0.58122	0.0772859	5.82652	5.78374	9.16327	4.63078	5.0126	6.78429	9.88121	10.4527	14.5589			uc012ego.2	antisense	predicted gene 15708 [Source:MGI Symbol;Acc:MGI:3783149]
ENSMUSG00000030653	Pde2a	0.921472	6.3454e-33	0.802736	1.67068e-33	1.76467	1.68309e-126	126.525	132.028	145.034	264.902	256.09	290.546	474.313	462.94	504.787	CGS-PDE, cGSPDE	207728	uc012fqk.2; uc009iop.3	protein_coding	phosphodiesterase 2A, cGMP-stimulated [Source:MGI Symbol;Acc:MGI:2446107]	CGMP DEPENDENT 3' 5' CYCLIC PHOSPHODIESTERASE EC_3.1.4.17 CYCLIC GMP STIMULATED PHOSPHODIESTERASE CGS PDE CGSPDE	GO:0030424; GO:0030425; GO:0030823; GO:0046872; GO:0003674; GO:0043167; GO:0008150; GO:0005575; GO:0005623; GO:0005829; GO:0005737; GO:0000122; GO:0005886; GO:0005634; GO:0042803; GO:0048471; GO:0097011; GO:0071560; GO:0071321; GO:0046069; GO:0043117; GO:0043116; GO:0036006; GO:0035690; GO:0033159; GO:0030911; GO:0030553; GO:0030552; GO:0030224; GO:0019934; GO:0019933; GO:0006198; GO:0004118; GO:…	axon; dendrite; regulation of cGMP metabolic process; metal ion binding; molecular_function; ion binding; biological_process; cellular_component; cell; cytosol; cytoplasm; negative regulation of transcription from RNA polymerase II promoter; plasma membrane; nucleus; protein homodimerization activity; perinuclear region of cytoplasm; cellular response to granulocyte macrophage colony-stimulating …
ENSMUSG00000054435	Gimap4	0.200279	0.247522	0.801792	5.81097e-31	1.01635	6.22111e-27	532.16	501.012	419.318	587.911	597.837	553.377	1060.07	1057.76	979.787	AU019574, E430007K16Rik, Ian-1, Ian1, Imap4	107526	uc029vvi.1; uc009bvi.2; uc009bvl.2; uc009bvj.1; uc009bvk.1	protein_coding	GTPase, IMAP family member 4 [Source:MGI Symbol;Acc:MGI:1349656]	UNKNOWN; GTPASE IMAP FAMILY MEMBER IMMUNITY ASSOCIATED NUCLEOTIDE IAN	GO:0005525; GO:0003674; GO:0043167; GO:0005829; GO:0005575; GO:0005622; GO:0005623; GO:0005737	GTP binding; molecular_function; ion binding; cytosol; cellular_component; intracellular; cell; cytoplasm
ENSMUSG00000043051	Disc1	0.926418	4.38971e-06	0.796421	0.00155099	2.55749	5.78287e-19	0.702889	0.376642	0.666921	3.85773	3.07177	2.56795	5.73092	5.9691	8.12572		244667	uc009nyc.1; uc009nyd.1; uc012gnb.1; uc009nyb.1	protein_coding	disrupted in schizophrenia 1 [Source:MGI Symbol;Acc:MGI:2447658]	DISRUPTED IN SCHIZOPHRENIA 1	GO:0007267; GO:0008150; GO:0007165; GO:0042592; GO:0005575; GO:0005623; GO:0005886; GO:0005622; GO:0005815; GO:0005856; GO:0005929; GO:0043226; GO:0008283; GO:0048856; GO:0040011; GO:0048870; GO:0030154; GO:0043234; GO:0003674; GO:0001764; GO:0002052; GO:0005515; GO:0005813; GO:0005874; GO:0008104; GO:0010975; GO:0021799; GO:0021846; GO:0030054; GO:0030177; GO:0031929; GO:0034613; GO:0036064; GO:…	cell-cell signaling; biological_process; signal transduction; homeostatic process; cellular_component; cell; plasma membrane; intracellular; microtubule organizing center; cytoskeleton; cilium; organelle; cell proliferation; anatomical structure development; locomotion; cell motility; cell differentiation; protein complex; molecular_function; neuron migration; positive regulation of neuroblast pr…
ENSMUSG00000032373	Car12	0.685482	0.00220643	0.793983	0.000526169	1.82935	2.29073e-14	1.94846	1.69663	2.02611	5.07466	3.27312	4.92906	7.89812	11.1932	6.80992	2310047E01Rik, AI314958, Ca12	76459	uc009qfc.2; uc009qfd.2	protein_coding	carbonic anyhydrase 12 [Source:MGI Symbol;Acc:MGI:1923709]	CARBONIC ANHYDRASE PRECURSOR EC_4.2.1.1 CARBONATE DEHYDRATASE CARBONIC ANHYDRASE CA	GO:0004089; GO:0005575; GO:0006730; GO:0006885; GO:0008270; GO:0015670; GO:0016021; GO:0006810; GO:0008150; GO:0003674; GO:0043167; GO:0042592; GO:0044281; GO:0016829; GO:0008152	carbonate dehydratase activity; cellular_component; one-carbon metabolic process; regulation of pH; zinc ion binding; carbon dioxide transport; integral component of membrane; transport; biological_process; molecular_function; ion binding; homeostatic process; small molecule metabolic process; lyase activity; metabolic process
ENSMUSG00000002289	Angptl4	0.295452	0.452653	0.792371	0.00103404	1.28356	1.94516e-06	1.87775	2.61609	3.47424	4.3528	3.4544	4.12351	7.51891	6.82369	9.63331	Arp4, Bk89, Fiaf, Hfarp, Ng27, Pgar, Pgarg, Pp1158	57875	uc008bzp.2	protein_coding	angiopoietin-like 4 [Source:MGI Symbol;Acc:MGI:1888999]	ANGIOPOIETIN RELATED 4 PRECURSOR ANGIOPOIETIN 4 HEPATIC FIBRINOGEN/ANGIOPOIETIN RELATED HFARP	GO:0008150; GO:0042592; GO:0006950; GO:0005575; GO:0005576; GO:0005615; GO:0005578; GO:0003674; GO:0030234; GO:0048646; GO:0048856; GO:0001525; GO:0004857; GO:0009267; GO:0043066; GO:0045834; GO:0051005; GO:0070328; GO:2000352; GO:0005515; GO:0072562; GO:0051260; GO:0001666	biological_process; homeostatic process; response to stress; cellular_component; extracellular region; extracellular space; proteinaceous extracellular matrix; molecular_function; enzyme regulator activity; anatomical structure formation involved in morphogenesis; anatomical structure development; angiogenesis; enzyme inhibitor activity; cellular response to starvation; negative regulation of apo…
ENSMUSG00000008226	Scrn3	-0.105506	0.87833	0.791764	0.000290818	0.683846	0.0085665	2.64837	4.27741	4.28097	3.39494	3.70953	3.01042	6.70756	6.83788	6.26488	4833415E20Rik, AI427019, AV002033, Ses3	74616	uc008kcm.1; uc008kcl.1	protein_coding	secernin 3 [Source:MGI Symbol;Acc:MGI:1921866]	SECERNIN	GO:0008150; GO:0005575; GO:0003674; GO:0006508; GO:0016805; GO:0008233	biological_process; cellular_component; molecular_function; proteolysis; dipeptidase activity; peptidase activity
ENSMUSG00000086013	Gm15706			0.791519	0.0142874	1.00505	0.0110254	2.05905	1.59371	1.41099	1.44639	2.59956	1.05154	5.20918	6.94581	7.45653			uc029wcq.1	lincRNA	predicted gene 15706 [Source:MGI Symbol;Acc:MGI:3783146]
ENSMUSG00000031652	N4bp1	0.0563596	0.9048	0.7899	8.0976e-12	0.861885	1.6564e-10	16.0242	16.1403	20.7362	19.0668	18.0631	19.4358	31.3284	30.669	39.8376	AI481586, C81621	80750	uc009mqo.2	protein_coding	NEDD4 binding protein 1 [Source:MGI Symbol;Acc:MGI:2136825]	NEDD4 BINDING 1 N4BP1	GO:0008150; GO:0005575; GO:0005622; GO:0005623; GO:0005634; GO:0005654; GO:0043226; GO:0005730; GO:0003674; GO:0003723; GO:0005515; GO:0016605; GO:0031397; GO:0032435; GO:0034644	biological_process; cellular_component; intracellular; cell; nucleus; nucleoplasm; organelle; nucleolus; molecular_function; RNA binding; protein binding; PML body; negative regulation of protein ubiquitination; negative regulation of proteasomal ubiquitin-dependent protein catabolic process; cellular response to UV
ENSMUSG00000005696	Sh2d1a	-0.0110913	0.986013	0.789222	2.11588e-10	0.799382	1.1617e-10	15.3556	15.2579	15.6688	15.522	17.0416	14.3675	29.3635	25.7794	29.9012	Gm686, SAP	20400	uc009tba.1; uc009tbb.1	protein_coding	SH2 domain containing 1A [Source:MGI Symbol;Acc:MGI:1328352]	SH2 DOMAIN CONTAINING 1A; UNKNOWN	GO:0008150; GO:0006950; GO:0002376; GO:0003674; GO:0030674; GO:0005070; GO:0005515; GO:0006959; GO:0006968; GO:0009967; GO:0045954	biological_process; response to stress; immune system process; molecular_function; protein binding, bridging; SH3/SH2 adaptor activity; protein binding; humoral immune response; cellular defense response; positive regulation of signal transduction; positive regulation of natural killer cell mediated cytotoxicity
ENSMUSG00000024317	Rnf138	0.540577	9.07579e-06	0.788799	5.73144e-14	1.38091	1.35905e-34	31.4797	30.8662	29.8767	52.3226	44.3892	47.3175	91.231	90.0775	74.8417	2410015A17Rik, 2810480D20Rik, STRIN, Trif, Trif-d	56515	uc008efc.1; uc008efb.1	protein_coding	ring finger protein 138 [Source:MGI Symbol;Acc:MGI:1929211]	E3 UBIQUITIN LIGASE RNF138 EC_6.3.2.- NEMO KINASE ASSOCIATED RING FINGER NLK ASSOCIATED RING FINGER RING FINGER 138	GO:0008150; GO:0008270; GO:0016055; GO:0016567; GO:0016874; GO:0003674; GO:0006464; GO:0007165; GO:0043167; GO:0005634; GO:0019901	biological_process; zinc ion binding; Wnt signaling pathway; protein ubiquitination; ligase activity; molecular_function; cellular protein modification process; signal transduction; ion binding; nucleus; protein kinase binding
ENSMUSG00000070291	Ddx43	0.10105	0.847221	0.787124	0.0158109	1.19937	0.00130055	0.465963	0.892625	1.14951	0.92584	0.831998	1.9989	3.07311	4.75838	2.86861	ENSMUSG00000070291, OTTMUSG00000019690	100048658	uc012gxe.1	protein_coding	DEAD (Asp-Glu-Ala-Asp) box polypeptide 43 [Source:MGI Symbol;Acc:MGI:3642857]	PROBABLE ATP DEPENDENT RNA HELICASE EC_3.6.4.13 CANCER/TESTIS ANTIGEN DEAD BOX DEAD BOX	GO:0003674; GO:0003723; GO:0005524; GO:0006200; GO:0008026; GO:0008150; GO:0004386; GO:0016887; GO:0009056; GO:0034641; GO:0034655; GO:0044281; GO:0043167; GO:0005622	molecular_function; RNA binding; ATP binding; ATP catabolic process; ATP-dependent helicase activity; biological_process; helicase activity; ATPase activity; catabolic process; cellular nitrogen compound metabolic process; nucleobase-containing compound catabolic process; small molecule metabolic process; ion binding; intracellular
ENSMUSG00000025743	Sdc3	0.127398	0.842174	0.786164	0.000319564	0.986816	0.000160402	2.61001	1.85403	4.02424	3.00859	3.01024	3.99876	5.41967	5.924	8.02157	mKIAA0468, syn-3, Synd3	20970	uc008uzr.1; uc008uzs.1	protein_coding	syndecan 3 [Source:MGI Symbol;Acc:MGI:1349163]	SYNDECAN 3	GO:0008092; GO:0016020; GO:0005575; GO:0003674; GO:0005623; GO:0005886; GO:0005622; GO:0005737; GO:0005794; GO:0043226; GO:0005796; GO:0016021	cytoskeletal protein binding; membrane; cellular_component; molecular_function; cell; plasma membrane; intracellular; cytoplasm; Golgi apparatus; organelle; Golgi lumen; integral component of membrane
ENSMUSG00000020009	Ifngr1	0.7374	8.48442e-15	0.78605	9.24849e-22	1.57258	1.23339e-72	120.501	104.927	113.17	217.728	175.783	211.182	360.065	329.89	375.159	CD119, Ifgr, IFN-gammaR, Ifngr, Nktar	15979	uc007eng.1	protein_coding	interferon gamma receptor 1 [Source:MGI Symbol;Acc:MGI:107655]	INTERFERON GAMMA RECEPTOR 1 PRECURSOR IFN GAMMA RECEPTOR 1 IFN GAMMA R1 CD119 ANTIGEN; UNKNOWN	GO:0005575; GO:0016021; GO:0019955; GO:0003674; GO:0005783; GO:0030425; GO:0014069; GO:0031982; GO:0016020	cellular_component; integral component of membrane; cytokine binding; molecular_function; endoplasmic reticulum; dendrite; postsynaptic density; vesicle; membrane
ENSMUSG00000059901	Adamts14	-0.722103	0.00125651	0.785246	0.0148747	-0.135494	0.83289	2.21625	2.44672	2.31876	0.571891	0.835127	1.03077	2.48581	2.78533	1.00323	Adamts-14, TS14	237360	uc007ffu.1	protein_coding	a disintegrin-like and metallopeptidase (reprolysin type) with thrombospondin type 1 motif, 14 [Source:MGI Symbol;Acc:MGI:2179942]	A DISINTEGRIN AND METALLOPROTEINASE WITH THROMBOSPONDIN MOTIFS 2 PRECURSOR ADAM TS 2 ADAM TS2 ADAMTS 2 EC_3.4.24.14 PROCOLLAGEN I N PROTEINASE PC I NP PROCOLLAGEN I/II AMINO PROPEPTIDE PROCESSING ENZYME PROCOLLAGEN N ENDOPEPTIDASE PNPI	GO:0004222; GO:0005576; GO:0005578; GO:0006508; GO:0007229; GO:0008233; GO:0008270; GO:0030199; GO:0008150; GO:0030198; GO:0003674; GO:0043167; GO:0007165; GO:0005575	metalloendopeptidase activity; extracellular region; proteinaceous extracellular matrix; proteolysis; integrin-mediated signaling pathway; peptidase activity; zinc ion binding; collagen fibril organization; biological_process; extracellular matrix organization; molecular_function; ion binding; signal transduction; cellular_component
ENSMUSG00000020570	Sypl	0.279183	0.469011	0.782877	0.000284152	1.21045	1.25527e-07	1.85613	2.18667	1.5572	3.22949	2.23754	2.46737	4.54343	6.0646	4.69531	AI314763, AI604763, D12Ertd446e, PanI, Pphn, Sypl1	19027	uc007nih.2; uc007nii.2	protein_coding	synaptophysin-like protein [Source:MGI Symbol;Acc:MGI:108081]	SYNAPTOPHYSIN; UNKNOWN	GO:0005575; GO:0005622; GO:0005623; GO:0005737; GO:0016023; GO:0043226; GO:0006810; GO:0008150; GO:0003674; GO:0005215; GO:0016020; GO:0030141; GO:0030285; GO:0070062	cellular_component; intracellular; cell; cytoplasm; cytoplasmic membrane-bounded vesicle; organelle; transport; biological_process; molecular_function; transporter activity; membrane; secretory granule; integral component of synaptic vesicle membrane; extracellular vesicular exosome
ENSMUSG00000029217	Tec	-0.127536	0.759147	0.782634	9.42859e-09	0.653268	2.24289e-05	15.6862	17.3077	13.8828	15.548	12.9609	15.2698	25.6099	27.2734	25.8392		21682	uc008xsd.3; uc008xse.3; uc008xsf.3; uc008xsg.2	protein_coding	tec protein tyrosine kinase [Source:MGI Symbol;Acc:MGI:98662]	TYROSINE KINASE EC_2.7.10.2; UNKNOWN	GO:0005515; GO:0005524; GO:0005911; GO:0018108; GO:0035556; GO:0007165; GO:0008150; GO:0006464; GO:0005575; GO:0003674; GO:0043167; GO:0005856; GO:0050853; GO:0004715; GO:0007229; GO:0010543; GO:0042246; GO:0004713; GO:0016301; GO:0002376; GO:0005829; GO:0005886; GO:0008289; GO:0046872; GO:0005623; GO:0005622; GO:0043226; GO:0005737	protein binding; ATP binding; cell-cell junction; peptidyl-tyrosine phosphorylation; intracellular signal transduction; signal transduction; biological_process; cellular protein modification process; cellular_component; molecular_function; ion binding; cytoskeleton; B cell receptor signaling pathway; non-membrane spanning protein tyrosine kinase activity; integrin-mediated signaling pathway; regu…
ENSMUSG00000018983	E2f2	0.264095	0.490531	0.78131	0.000107347	1.18071	1.09885e-08	3.45462	3.5217	4.80683	6.4684	4.03474	5.3573	10.1548	8.6626	11.061	9230110J10, E130207A07	242705	uc008vht.2	protein_coding	E2F transcription factor 2 [Source:MGI Symbol;Acc:MGI:1096341]	TRANSCRIPTION FACTOR E2F	GO:0007165; GO:0008150; GO:0008219; GO:0007049; GO:0009058; GO:0034641; GO:0005575; GO:0005622; GO:0005623; GO:0043234; GO:0005634; GO:0043226; GO:0003674; GO:0001071; GO:0003700; GO:0005515; GO:0005667; GO:0006351; GO:0006355; GO:0051726; GO:0072332; GO:1990086; GO:0001047; GO:0008134	signal transduction; biological_process; cell death; cell cycle; biosynthetic process; cellular nitrogen compound metabolic process; cellular_component; intracellular; cell; protein complex; nucleus; organelle; molecular_function; nucleic acid binding transcription factor activity; sequence-specific DNA binding transcription factor activity; protein binding; transcription factor complex; transcri…
ENSMUSG00000018669	Cdk5rap3	0.306669	0.0502275	0.781249	2.89749e-14	1.12222	9.94064e-24	26.6537	27.4841	31.3627	36.8396	34.2003	40.257	68.0336	59.4168	69.0702			uc007lcv.1	protein_coding	CDK5 regulatory subunit associated protein 3 [Source:MGI Symbol;Acc:MGI:1933126]	CDK5 REGULATORY SUBUNIT ASSOCIATED 3; UNKNOWN	GO:0005515; GO:0045944; GO:0071569; GO:0008150; GO:0003674; GO:0005575; GO:0000079; GO:0006464; GO:0016020	protein binding; positive regulation of transcription from RNA polymerase II promoter; protein ufmylation; biological_process; molecular_function; cellular_component; regulation of cyclin-dependent protein serine/threonine kinase activity; cellular protein modification process; membrane
ENSMUSG00000020131	Pcsk4	0.241311	0.586596	0.78054	0.00555319	1.2479	9.28354e-05	1.80784	2.48236	0.964871	2.44913	3.10382	2.87628	6.5511	7.00462	4.2806	AI647044, L21221, NEC 3, NEC3, PC4, SPC5	18551	uc007gcs.2	protein_coding	proprotein convertase subtilisin/kexin type 4 [Source:MGI Symbol;Acc:MGI:97514]	PROPROTEIN CONVERTASE SUBTILISIN/KEXIN TYPE PRECURSOR EC_3.4.21.- CONVERTASE	GO:0002080; GO:0004252; GO:0006508; GO:0007339; GO:0007340; GO:0009566; GO:0048240; GO:0000003; GO:0008150; GO:0021700; GO:0030154; GO:0048856; GO:0006810; GO:0016192; GO:0003674; GO:0008233; GO:0005575; GO:0005622; GO:0005623; GO:0005737; GO:0016023; GO:0043226; GO:0005783; GO:0005788	acrosomal membrane; serine-type endopeptidase activity; proteolysis; binding of sperm to zona pellucida; acrosome reaction; fertilization; sperm capacitation; reproduction; biological_process; developmental maturation; cell differentiation; anatomical structure development; transport; vesicle-mediated transport; molecular_function; peptidase activity; cellular_component; intracellular; cell; cyto…
ENSMUSG00000027379	Bub1			0.780007	0.0148828	1.58245	9.55454e-06	0.0944768	0	0.0728344	0.213318	0.306714	0.578985	1.03849	0.782262	2.566	AL022991, Bub1a, C80208, D2Xrf87	12235	uc008mge.2; uc008mgd.2	protein_coding	budding uninhibited by benzimidazoles 1 homolog (S. cerevisiae) [Source:MGI Symbol;Acc:MGI:1100510]	MITOTIC CHECKPOINT SERINE/THREONINE KINASE BUB1 EC_2.7.11.1 BUB1A	GO:0000775; GO:0000776; GO:0000780; GO:0004674; GO:0005524; GO:0006468; GO:0007059; GO:0071174; GO:2001244; GO:0008150; GO:0007049; GO:0006464; GO:0003674; GO:0043167; GO:0016301; GO:0000228; GO:0005575; GO:0005622; GO:0005623; GO:0005634; GO:0005694; GO:0043226; GO:0043234; GO:0016020; GO:0005737; GO:0005515; GO:0071173; GO:0007063; GO:0051983; GO:0000777; GO:0008283	chromosome, centromeric region; kinetochore; condensed nuclear chromosome, centromeric region; protein serine/threonine kinase activity; ATP binding; protein phosphorylation; chromosome segregation; mitotic spindle checkpoint; positive regulation of intrinsic apoptotic signaling pathway; biological_process; cell cycle; cellular protein modification process; molecular_function; ion binding; kinase…
ENSMUSG00000039908	Slc26a11	0.397261	0.0926851	0.7794	3.16936e-07	1.27236	1.42201e-13	7.23569	9.02907	7.02761	11.4233	10.6816	12.5696	19.9507	19.9704	23.005	F630021I08Rik	268512	uc007mqm.1	protein_coding	solute carrier family 26, member 11 [Source:MGI Symbol;Acc:MGI:2444589]	SODIUM INDEPENDENT SULFATE ANION TRANSPORTER SOLUTE CARRIER FAMILY 26 MEMBER 11	GO:0005575; GO:0003674; GO:0022857; GO:0006810; GO:0008150; GO:0005623; GO:0005886; GO:0005622; GO:0005737; GO:0005794; GO:0043226; GO:0005783; GO:0005764; GO:0005773; GO:0005765; GO:0008271; GO:0008272; GO:0008509; GO:0015301; GO:0016021; GO:1902358; GO:0055085; GO:0070062	cellular_component; molecular_function; transmembrane transporter activity; transport; biological_process; cell; plasma membrane; intracellular; cytoplasm; Golgi apparatus; organelle; endoplasmic reticulum; lysosome; vacuole; lysosomal membrane; secondary active sulfate transmembrane transporter activity; sulfate transport; anion transmembrane transporter activity; anion:anion antiporter activity…
ENSMUSG00000041180	Hectd2	0.0630921	0.938061	0.773984	0.0132529	0.984457	0.00652367	0.272238	0.829684	0.594646	0.655662	0.883807	0.417091	2.13745	1.06444	1.47881	4921524L07, A630025O09Rik, AW212605	226098	uc008hhp.2; uc012blc.1; uc008hho.2	protein_coding	HECT domain containing 2 [Source:MGI Symbol;Acc:MGI:2442663]	PROBABLE E3 UBIQUITIN LIGASE HECTD2 EC_6.3.2.- HECT DOMAIN CONTAINING 2	GO:0004842; GO:0005634; GO:0005737; GO:0042787; GO:0006464; GO:0008150; GO:0009056; GO:0005575; GO:0005622; GO:0005623; GO:0043226; GO:0003674; GO:0016874	ubiquitin-protein transferase activity; nucleus; cytoplasm; protein ubiquitination involved in ubiquitin-dependent protein catabolic process; cellular protein modification process; biological_process; catabolic process; cellular_component; intracellular; cell; organelle; molecular_function; ligase activity
ENSMUSG00000003273	Car11			0.773853	0.0177834	1.37802	0.000195722	0.320368	0.557923	0.329305	0.771577	1.30007	0.818049	4.27607	3.83157	1.74025	Ca11	12348	uc009gwr.1	protein_coding	carbonic anhydrase 11 [Source:MGI Symbol;Acc:MGI:1336193]	CARBONIC ANHYDRASE RELATED 11 PRECURSOR CA RP XI CA XI CARP XI	GO:0008150; GO:0005575; GO:0005576; GO:0016323; GO:0005623; GO:0005886	biological_process; cellular_component; extracellular region; basolateral plasma membrane; cell; plasma membrane
ENSMUSG00000031161	Hdac6	-0.154723	0.785447	0.772472	0.00199761	0.628795	0.0235469	2.7579	2.67855	3.70711	2.04374	2.41053	3.46694	4.77486	4.19623	6.65823			uc009snj.2; uc012hen.1; uc009sni.2	protein_coding	histone deacetylase 6 [Source:MGI Symbol;Acc:MGI:1333752]	HISTONE DEACETYLASE EC_3.5.1.98; UNKNOWN	GO:0000209; GO:0004407; GO:0005515; GO:0005634; GO:0005737; GO:0006476; GO:0006511; GO:0007026; GO:0016575; GO:0042903; GO:0043130; GO:0043162; GO:0043234; GO:0043241; GO:0045598; GO:0048487; GO:0070201; GO:0070842; GO:0070846; GO:0071218; GO:0090042; GO:0005881; GO:0006464; GO:0008150; GO:0006950; GO:0022607; GO:0003674; GO:0008092; GO:0005575; GO:0009056; GO:0032182; GO:0016810; GO:0051276; GO:…	protein polyubiquitination; histone deacetylase activity; protein binding; nucleus; cytoplasm; protein deacetylation; ubiquitin-dependent protein catabolic process; negative regulation of microtubule depolymerization; histone deacetylation; tubulin deacetylase activity; ubiquitin binding; ubiquitin-dependent protein catabolic process via the multivesicular body sorting pathway; protein complex; p…
ENSMUSG00000062939	Stat4	0.217129	0.223196	0.771917	1.87322e-15	1.02093	6.22112e-30	63.6363	69.1026	64.2924	72.2016	87.2152	79.1851	137.295	152.398	130.806			uc011wkn.1; uc007axx.1	protein_coding	signal transducer and activator of transcription 4 [Source:MGI Symbol;Acc:MGI:103062]	SIGNAL TRANSDUCER AND ACTIVATOR OF TRANSCRIPTION	GO:0003677; GO:0003700; GO:0004871; GO:0005509; GO:0005634; GO:0005737; GO:0006351; GO:0006468; GO:0008283; GO:0019221; GO:0043565; GO:0045944; GO:0071310; GO:0008150; GO:0003674; GO:0007165; GO:0006464; GO:0009058; GO:0034641; GO:0005575; GO:0005622; GO:0005623; GO:0043226; GO:0043167; GO:0001071	DNA binding; sequence-specific DNA binding transcription factor activity; signal transducer activity; calcium ion binding; nucleus; cytoplasm; transcription, DNA-templated; protein phosphorylation; cell proliferation; cytokine-mediated signaling pathway; sequence-specific DNA binding; positive regulation of transcription from RNA polymerase II promoter; cellular response to organic substance; bio…
ENSMUSG00000074355	Gm10676	-0.273051	0.51221	0.770064	0.00722757	0.432602	0.25626	3.44815	2.66888	3.34744	2.47984	1.91753	2.25011	4.3116	4.40594	5.54977				protein_coding	predicted gene 10676 [Source:MGI Symbol;Acc:MGI:3704283]	{ECO: |ENSEMBL: }	GO:0003674; GO:0005575; GO:0008150	molecular_function; cellular_component; biological_process
ENSMUSG00000032336	Nptn	0.0990698	0.716622	0.766226	2.25743e-18	0.881354	3.89258e-21	25.9763	25.8129	27.0951	28.49	28.038	31.0106	50.5817	52.7351	48.9667	AW554172, Sdfr1, SDR-1	20320	uc009pxd.1; uc009pxe.1; uc009pxf.1	protein_coding	neuroplastin [Source:MGI Symbol;Acc:MGI:108077]	BASIGIN PRECURSOR CD147 ANTIGEN; UNKNOWN	GO:0003674; GO:0008150; GO:0030154; GO:0048856; GO:0005575; GO:0005623; GO:0005886; GO:0042592; GO:0007155; GO:0001934; GO:0005105; GO:0007156; GO:0007204; GO:0010976; GO:0016021; GO:0042734; GO:0045743; GO:0048170; GO:0050839; GO:0060291; GO:0009986	molecular_function; biological_process; cell differentiation; anatomical structure development; cellular_component; cell; plasma membrane; homeostatic process; cell adhesion; positive regulation of protein phosphorylation; type 1 fibroblast growth factor receptor binding; homophilic cell adhesion via plasma membrane adhesion molecules; positive regulation of cytosolic calcium ion concentration; p…
ENSMUSG00000001247	Lsr			0.763613	0.0155413	1.38231	0.000159082	0.189826	0.247937	0	0.428605	0.154065	1.0179	2.68272	1.96468	2.06227	ILDR3, Lisch7	54135	uc009ghj.2; uc009ghk.2; uc009ghl.2	protein_coding	lipolysis stimulated lipoprotein receptor [Source:MGI Symbol;Acc:MGI:1927471]	LIPOLYSIS STIMULATED LIPOPROTEIN RECEPTOR PRECURSOR LIPOLYSIS STIMULATED RECEPTOR	GO:0005575; GO:0005576; GO:0005615; GO:0003674; GO:0006810; GO:0008150; GO:0016192; GO:0005623; GO:0005886; GO:0048856; GO:0001889; GO:0006898; GO:0016021; GO:0030169; GO:0030228; GO:0034361; GO:0034362; GO:0042627; GO:0042953; GO:0070062; GO:0019216	cellular_component; extracellular region; extracellular space; molecular_function; transport; biological_process; vesicle-mediated transport; cell; plasma membrane; anatomical structure development; liver development; receptor-mediated endocytosis; integral component of membrane; low-density lipoprotein particle binding; lipoprotein particle receptor activity; very-low-density lipoprotein particl…
ENSMUSG00000031618	Nr3c2			0.763526	0.0183161	1.19245	0.00170183	0.0317695	0.221308	0.0979676	0.286928	0.128923	0.292041	0.748307	1.35909	0.517719			uc009mhl.1	protein_coding	nuclear receptor subfamily 3, group C, member 2 [Source:MGI Symbol;Acc:MGI:99459]	UNKNOWN; GLUCOCORTICOID RECEPTOR GR NUCLEAR RECEPTOR SUBFAMILY 3 GROUP C MEMBER 1	GO:0005496; GO:0006883; GO:0007588; GO:0043235; GO:0005575; GO:0043234; GO:0008150; GO:0042592; GO:0003674; GO:0008289; GO:0003700; GO:0003707; GO:0005634; GO:0006351; GO:0006355; GO:0008270; GO:0043401; GO:0043565; GO:0003677; GO:0007165; GO:0043167; GO:0009058; GO:0034641; GO:0005622; GO:0005623; GO:0043226; GO:0004871; GO:0001071; GO:0005783; GO:0016020; GO:0005737	steroid binding; cellular sodium ion homeostasis; excretion; receptor complex; cellular_component; protein complex; biological_process; homeostatic process; molecular_function; lipid binding; sequence-specific DNA binding transcription factor activity; steroid hormone receptor activity; nucleus; transcription, DNA-templated; regulation of transcription, DNA-templated; zinc ion binding; steroid ho…
ENSMUSG00000015932	Dstn	0.253679	0.428171	0.761472	1.03705e-06	1.08955	5.27854e-11	14.8526	18.1811	17.2583	23.6206	21.7506	19.1277	40.8993	37.4282	38.0013	2610043P17Rik, ADF, AU042046, corn1, Dsn, sid23p	56431	uc008mqi.2	protein_coding	destrin [Source:MGI Symbol;Acc:MGI:1929270]	COFILIN COFILIN MUSCLE	GO:0008150; GO:0007010; GO:0005575; GO:0005622; GO:0005623; GO:0005737; GO:0003674; GO:0008092; GO:0003779; GO:0006928; GO:0030042; GO:0030836; GO:0030864; GO:0005856; GO:0043226; GO:0070062	biological_process; cytoskeleton organization; cellular_component; intracellular; cell; cytoplasm; molecular_function; cytoskeletal protein binding; actin binding; cellular component movement; actin filament depolymerization; positive regulation of actin filament depolymerization; cortical actin cytoskeleton; cytoskeleton; organelle; extracellular vesicular exosome
ENSMUSG00000036768	Kif15	0.383174	0.147378	0.761304	0.0151064	1.7447	1.60674e-07	0.469873	0.185974	0.658611	1.65889	0.693371	1.37432	3.11902	2.00421	3.40315	3110023M17Rik, 3930402I10Rik, b2b1117.1aClo, b2b1117.1Clo, D330038N01, HKLP2, Knsl7	209737	uc009sfl.1	protein_coding	kinesin family member 15 [Source:MGI Symbol;Acc:MGI:1098258]	KINESIN KIF15 KINESIN 2	GO:0008150; GO:0003674; GO:0008092; GO:0009056; GO:0034641; GO:0034655; GO:0044281; GO:0005575; GO:0005622; GO:0005623; GO:0005856; GO:0043226; GO:0043234; GO:0005737; GO:0043167; GO:0003777; GO:0005524; GO:0005871; GO:0005874; GO:0006200; GO:0007018; GO:0008017; GO:0008152; GO:0016887; GO:0016020	biological_process; molecular_function; cytoskeletal protein binding; catabolic process; cellular nitrogen compound metabolic process; nucleobase-containing compound catabolic process; small molecule metabolic process; cellular_component; intracellular; cell; cytoskeleton; organelle; protein complex; cytoplasm; ion binding; microtubule motor activity; ATP binding; kinesin complex; microtubule; AT…
ENSMUSG00000016194	Hsd11b1	-0.145341	0.542752	0.761184	1.28686e-16	0.618649	6.65368e-11	52.6407	56.4959	63.1855	48.0233	52.3052	58.4118	89.3464	91.2051	95.4028			uc007eeg.1; uc007eef.1; uc007eeh.1	protein_coding	hydroxysteroid 11-beta dehydrogenase 1 [Source:MGI Symbol;Acc:MGI:103562]	HYDROXYSTEROID 11 BETA DEHYDROGENASE 1 PRECURSOR EC_1.1.1.- 11 BETA HYDROXYSTEROID DEHYDROGENASE TYPE 3 11 DH3 11 BETA HSD3; UNKNOWN	GO:0003845; GO:0030324; GO:0055114; GO:0008150; GO:0048856; GO:0003674; GO:0016491; GO:0005575; GO:0006629; GO:0005622; GO:0005623; GO:0005737; GO:0005783; GO:0043226; GO:0008202; GO:0016021; GO:0070524; GO:0016020	11-beta-hydroxysteroid dehydrogenase [NAD(P)] activity; lung development; oxidation-reduction process; biological_process; anatomical structure development; molecular_function; oxidoreductase activity; cellular_component; lipid metabolic process; intracellular; cell; cytoplasm; endoplasmic reticulum; organelle; steroid metabolic process; integral component of membrane; 11-beta-hydroxysteroid dehy…
ENSMUSG00000054364	Rhob	0.444442	0.00188004	0.759079	7.65531e-15	1.2446	4.46921e-24	81.6968	59.3755	79.4586	112.307	95.2915	113.543	176.449	211.564	169.872	AA017882, Arh6, Arhb	11852	uc007mzp.1	protein_coding	ras homolog gene family, member B [Source:MGI Symbol;Acc:MGI:107949]	RHO RELATED GTP BINDING PRECURSOR	GO:0006950; GO:0008150; GO:0005575; GO:0005623; GO:0030154; GO:0003674; GO:0043167; GO:0005622; GO:0005737; GO:0005768; GO:0043226; GO:0006810; GO:0007034; GO:0007165; GO:0007155; GO:0008219; GO:0005886; GO:0005634; GO:0048646; GO:0048856; GO:0007049; GO:0051301; GO:0000910; GO:0001525; GO:0005515; GO:0005525; GO:0005769; GO:0005770; GO:0006886; GO:0006927; GO:0007264; GO:0008333; GO:0010008; GO:…	response to stress; biological_process; cellular_component; cell; cell differentiation; molecular_function; ion binding; intracellular; cytoplasm; endosome; organelle; transport; vacuolar transport; signal transduction; cell adhesion; cell death; plasma membrane; nucleus; anatomical structure formation involved in morphogenesis; anatomical structure development; cell cycle; cell division; cytokin…
ENSMUSG00000035936	Aldh5a1	0.17925	0.710539	0.758739	0.015246	1.24022	0.000261103	0.437066	0.539151	0.786204	1.15132	0.857259	0.613819	2.28772	1.90997	1.91251	6330403E24Rik, Ahd-1, Ahd1, D630032B01Rik, OTTMUSG00000000613, SSADH, Ssdh1	214579	uc007pwp.2	protein_coding	aldhehyde dehydrogenase family 5, subfamily A1 [Source:MGI Symbol;Acc:MGI:2441982]	SUCCINATE SEMIALDEHYDE DEHYDROGENASE MITOCHONDRIAL PRECURSOR EC_1.2.1.24 ALDEHYDE DEHYDROGENASE FAMILY 5 MEMBER A1 NAD + DEPENDENT SUCCINIC SEMIALDEHYDE DEHYDROGENASE	GO:0006629; GO:0008150; GO:0044281; GO:0007267; GO:0009056; GO:0006091; GO:0006520; GO:0003674; GO:0016491; GO:0048856; GO:0006790; GO:0034641; GO:0005975; GO:0005575; GO:0005622; GO:0005623; GO:0005737; GO:0005739; GO:0043226; GO:0004777; GO:0006006; GO:0006083; GO:0006105; GO:0006536; GO:0006541; GO:0006650; GO:0006678; GO:0006681; GO:0006749; GO:0007417; GO:0009013; GO:0009448; GO:0009450; GO:…	lipid metabolic process; biological_process; small molecule metabolic process; cell-cell signaling; catabolic process; generation of precursor metabolites and energy; cellular amino acid metabolic process; molecular_function; oxidoreductase activity; anatomical structure development; sulfur compound metabolic process; cellular nitrogen compound metabolic process; carbohydrate metabolic process; c…
ENSMUSG00000048534	Amica1	0.170856	0.424075	0.757021	5.08419e-15	0.950743	5.58154e-20	52.9886	50.9508	55.3704	60.1802	61.8256	64.382	106.013	102.004	116.407	AMICA, Crea7, Gm638	270152	uc009pfd.2	protein_coding	adhesion molecule, interacts with CXADR antigen 1 [Source:MGI Symbol;Acc:MGI:2685484]	SODIUM CHANNEL SUBUNIT BETA 2 PRECURSOR	GO:0002376; GO:0008150; GO:0003674; GO:0040011; GO:0048870; GO:0005575; GO:0007155; GO:0005623; GO:0005886; GO:0005923; GO:0007157; GO:0016021; GO:0035696; GO:0042803; GO:0046629; GO:0060054; GO:0006950; GO:0072672; GO:0030593; GO:0050839; GO:0005178	immune system process; biological_process; molecular_function; locomotion; cell motility; cellular_component; cell adhesion; cell; plasma membrane; tight junction; heterophilic cell-cell adhesion via plasma membrane cell adhesion molecules; integral component of membrane; monocyte extravasation; protein homodimerization activity; gamma-delta T cell activation; positive regulation of epithelial ce…
ENSMUSG00000031129	Slc9a9	-0.0906966	0.776541	0.756468	5.84828e-13	0.674631	1.86249e-09	26.04	28.9816	27.9763	26.5274	27.4835	25.5242	45.127	42.4322	51.8059	5730527A11Rik, 9930105B05, AI854429, Nhe9	331004	uc009ray.2	protein_coding	solute carrier family 9 (sodium/hydrogen exchanger), member 9 [Source:MGI Symbol;Acc:MGI:2679732]	SODIUM/HYDROGEN EXCHANGER NA + /H + EXCHANGER NHE SOLUTE CARRIER FAMILY 9 MEMBER	GO:0006810; GO:0008150; GO:0055085; GO:0005575; GO:0003674; GO:0022857; GO:0042592; GO:0006885; GO:0015385; GO:0016021; GO:0035725; GO:1902600; GO:0005515; GO:0055037	transport; biological_process; transmembrane transport; cellular_component; molecular_function; transmembrane transporter activity; homeostatic process; regulation of pH; sodium:proton antiporter activity; integral component of membrane; sodium ion transmembrane transport; hydrogen ion transmembrane transport; protein binding; recycling endosome
ENSMUSG00000034394	Lif			0.755994	0.0164205	1.00408	0.01169	0.189127	0.411708	0.218704	0.512434	0.230247	0	1.2993	1.43547	0.856121		16878	uc007hut.1; uc007huu.2	protein_coding	leukemia inhibitory factor [Source:MGI Symbol;Acc:MGI:96787]	LEUKEMIA INHIBITORY FACTOR PRECURSOR LIF DIFFERENTIATION STIMULATING FACTOR D FACTOR	GO:0001974; GO:0005125; GO:0005146; GO:0005576; GO:0006955; GO:0007566; GO:0008083; GO:0008284; GO:0008285; GO:0019827; GO:0030324; GO:0042503; GO:0045595; GO:0045835; GO:0045944; GO:0046697; GO:0048286; GO:0048644; GO:0048666; GO:0048711; GO:0048863; GO:0060135; GO:0060426; GO:0060463; GO:0060707; GO:0060708; GO:0070373; GO:0008150; GO:0009790; GO:0030154; GO:0048856; GO:0000003; GO:0006464; GO:…	blood vessel remodeling; cytokine activity; leukemia inhibitory factor receptor binding; extracellular region; immune response; embryo implantation; growth factor activity; positive regulation of cell proliferation; negative regulation of cell proliferation; stem cell maintenance; lung development; tyrosine phosphorylation of Stat3 protein; regulation of cell differentiation; negative regulation …
ENSMUSG00000034708	Grn	-0.0866042	0.884205	0.752888	4.35117e-06	0.675703	0.000244312	10.8936	9.38254	12.6885	11.5497	9.61019	9.97766	17.4314	18.3828	20.368	epithelin, Pgrn	14824	uc007lrv.2	protein_coding	granulin [Source:MGI Symbol;Acc:MGI:95832]	GRANULINS ACROGRANIN PROGRANULIN ; GRANULIN 1 GRANULIN G ; GRANULIN 2 GRANULIN F ; GRANULIN 3 GRANULIN B ; GRANULIN 4 GRANULIN A ; GRANULIN 5 GRANULIN C ; GRANULIN 6 GRANULIN D ; GRANULIN 7 GRANULIN E ]	GO:0001835; GO:0005615; GO:0005739; GO:0007566; GO:0050679; GO:0008150; GO:0005575; GO:0005622; GO:0005623; GO:0005737; GO:0043226; GO:0005576; GO:0009790; GO:0048856; GO:0005125; GO:0003674; GO:0043231; GO:0070062; GO:0005515; GO:0044822	blastocyst hatching; extracellular space; mitochondrion; embryo implantation; positive regulation of epithelial cell proliferation; biological_process; cellular_component; intracellular; cell; cytoplasm; organelle; extracellular region; embryo development; anatomical structure development; cytokine activity; molecular_function; intracellular membrane-bounded organelle; extracellular vesicular exo…
ENSMUSG00000024085	Man2a1	0.139803	0.471684	0.752055	9.28571e-16	0.909397	2.17345e-19	30.0128	32.1093	33.5868	35.5673	35.8679	37.6931	55.8701	62.9906	70.5331	Mana-2, Mana2, Map-2	17158	uc008dfy.1	protein_coding	mannosidase 2, alpha 1 [Source:MGI Symbol;Acc:MGI:104669]	ALPHA MANNOSIDASE 2 EC_3.2.1.114 GOLGI ALPHA MANNOSIDASE II AMAN II MAN II MANNOSIDASE ALPHA CLASS 2A MEMBER 1 MANNOSYL OLIGOSACCHARIDE 1 3 1 6 ALPHA MANNOSIDASE	GO:0008150; GO:0030154; GO:0048856; GO:0003674; GO:0016798; GO:0005575; GO:0043167; GO:0007005; GO:0005975; GO:0006464; GO:0009058; GO:0005622; GO:0005623; GO:0043226; GO:0005737; GO:0005794; GO:0009790; GO:0000139; GO:0001701; GO:0001889; GO:0004572; GO:0005801; GO:0006013; GO:0006491; GO:0007033; GO:0007585; GO:0008270; GO:0015923; GO:0016021; GO:0016799; GO:0030246; GO:0048286; GO:0050769; GO:…	biological_process; cell differentiation; anatomical structure development; molecular_function; hydrolase activity, acting on glycosyl bonds; cellular_component; ion binding; mitochondrion organization; carbohydrate metabolic process; cellular protein modification process; biosynthetic process; intracellular; cell; organelle; cytoplasm; Golgi apparatus; embryo development; Golgi membrane; in uter…
ENSMUSG00000052928	Ctif	0.150335	0.744436	0.751843	0.0227507	1.25733	0.000504324	0.366505	0.261111	0.565095	0.782389	0.29746	0.816751	1.98815	1.93114	0.904939	Gm672	269037	uc008fqg.2	protein_coding	CBP80/20-dependent translation initiation factor [Source:MGI Symbol;Acc:MGI:2685518]	CBP80/20 DEPENDENT TRANSLATION INITIATION FACTOR	GO:0003674; GO:0003723; GO:0005737; GO:0048471; GO:0000184; GO:0006446	molecular_function; RNA binding; cytoplasm; perinuclear region of cytoplasm; nuclear-transcribed mRNA catabolic process, nonsense-mediated decay; regulation of translational initiation
ENSMUSG00000013089	Etv5	0.322472	0.314305	0.751461	0.0155567	1.52026	4.55822e-06	0.701795	0.480142	0.61832	0.950744	1.38328	1.61281	3.30605	2.69788	2.72298	1110005E01Rik, 8430401F14Rik, ERM	104156	uc007yse.1; uc012adn.1	protein_coding	ets variant 5 [Source:MGI Symbol;Acc:MGI:1096867]	ETS TRANSLOCATION VARIANT; UNKNOWN	GO:0000981; GO:0005634; GO:0006357; GO:0006366; GO:0007274; GO:0007626; GO:0030154; GO:0045893; GO:0050807; GO:0060762; GO:0071340; GO:0008150; GO:0007267; GO:0009058; GO:0034641; GO:0005575; GO:0005622; GO:0005623; GO:0043226; GO:0001071; GO:0003674; GO:0003677; GO:0006950; GO:0003700; GO:0034599; GO:0044212; GO:0061024; GO:0045944; GO:0001228; GO:0000977; GO:0060252; GO:0048133; GO:0045666; GO:…	sequence-specific DNA binding RNA polymerase II transcription factor activity; nucleus; regulation of transcription from RNA polymerase II promoter; transcription from RNA polymerase II promoter; neuromuscular synaptic transmission; locomotory behavior; cell differentiation; positive regulation of transcription, DNA-templated; regulation of synapse organization; regulation of branching involved i…
ENSMUSG00000028795	Ccdc28b	-0.243169	0.567544	0.750053	0.0215293	0.442703	0.345889	3.85769	3.09391	2.19136	2.38385	1.73026	1.86641	3.42736	7.42499	4.22778	1110002E08Rik, 1810010N17Rik	66264	uc008uxu.1; uc008uxv.1; uc008uxw.1	protein_coding	coiled coil domain containing 28B [Source:MGI Symbol;Acc:MGI:1913514]	COILED COIL DOMAIN CONTAINING 28B	GO:0003674; GO:0005737; GO:0005575; GO:0005622; GO:0005623; GO:0005813; GO:0005515; GO:0042384	molecular_function; cytoplasm; cellular_component; intracellular; cell; centrosome; protein binding; cilium assembly
ENSMUSG00000032589	Bsn	0.245882	0.585609	0.743283	0.00301075	1.1724	8.43201e-06	0.683952	0.674212	0.477532	1.02564	0.911207	0.652448	1.56034	1.4781	2.0796		12217	uc009rov.1	protein_coding	bassoon [Source:MGI Symbol;Acc:MGI:1277955]	PICCOLO ACZONIN	GO:0005575; GO:0005623; GO:0003674; GO:0043167; GO:0005622; GO:0005856; GO:0043226; GO:0005737; GO:0005515; GO:0014069; GO:0019898; GO:0030054; GO:0030424; GO:0030425; GO:0044306; GO:0045202; GO:0046872; GO:0048786; GO:0060076	cellular_component; cell; molecular_function; ion binding; intracellular; cytoskeleton; organelle; cytoplasm; protein binding; postsynaptic density; extrinsic component of membrane; cell junction; axon; dendrite; neuron projection terminus; synapse; metal ion binding; presynaptic active zone; excitatory synapse
ENSMUSG00000036093	Arl5a	0.098409	0.792779	0.741445	2.97119e-12	0.859725	6.18236e-12	21.8262	22.0845	17.8817	24.5891	22.3745	22.0212	36.5721	39.4603	43.7201	2410015N24Rik, 2810410P22Rik, AA408731, Arl5, AW610751, T25534	75423	uc008jqy.1	protein_coding	ADP-ribosylation factor-like 5A [Source:MGI Symbol;Acc:MGI:1922673]	ADP RIBOSYLATION FACTOR ADP RIBOSYLATION FACTOR	GO:0007165; GO:0008150; GO:0005575; GO:0005622; GO:0005623; GO:0003674; GO:0043167; GO:0005525; GO:0007264	signal transduction; biological_process; cellular_component; intracellular; cell; molecular_function; ion binding; GTP binding; small GTPase mediated signal transduction
ENSMUSG00000020513	Tubd1	0.189381	0.711013	0.739769	0.00147115	1.05088	4.04863e-05	4.17314	6.05629	6.58754	6.55086	7.01586	8.0681	12.2479	13.5745	14.9325			uc007kst.2; uc007ksr.1; uc007ksu.2; uc007kss.1	protein_coding	tubulin, delta 1 [Source:MGI Symbol;Acc:MGI:1891826]	TUBULIN DELTA CHAIN DELTA TUBULIN	GO:0003924; GO:0005200; GO:0005525; GO:0005634; GO:0005737; GO:0005874; GO:0006184; GO:0007017; GO:0051258; GO:0006461; GO:0008150; GO:0022607; GO:0065003; GO:0009056; GO:0034641; GO:0034655; GO:0044281; GO:0005575; GO:0005622; GO:0005623; GO:0005856; GO:0043226; GO:0043234; GO:0003674; GO:0043167; GO:0005198; GO:0030154; GO:0000003; GO:0007275; GO:0007283	GTPase activity; structural constituent of cytoskeleton; GTP binding; nucleus; cytoplasm; microtubule; GTP catabolic process; microtubule-based process; protein polymerization; protein complex assembly; biological_process; cellular component assembly; macromolecular complex assembly; catabolic process; cellular nitrogen compound metabolic process; nucleobase-containing compound catabolic process;…
ENSMUSG00000019726	Lyst	-0.506806	2.37751e-09	0.737025	3.73356e-25	0.219344	0.0238748	46.062	47.208	52.567	34.206	33.9344	35.3921	57.6398	57.3143	61.1645	beige, bg, D13Sfk13	17101	uc007pmj.1	protein_coding	lysosomal trafficking regulator [Source:MGI Symbol;Acc:MGI:107448]	LYSOSOMAL TRAFFICKING REGULATOR	GO:0002446; GO:0002456; GO:0005829; GO:0006644; GO:0007017; GO:0007040; GO:0007596; GO:0030595; GO:0032438; GO:0032816; GO:0033299; GO:0033364; GO:0042493; GO:0042742; GO:0042832; GO:0043473; GO:0048753; GO:0051607; GO:0055091; GO:0008150; GO:0042592; GO:0002376; GO:0006950; GO:0006810; GO:0040011; GO:0048870; GO:0006629; GO:0005575; GO:0005622; GO:0005623; GO:0005737; GO:0015630; GO:0042267; GO:…	neutrophil mediated immunity; T cell mediated immunity; cytosol; phospholipid metabolic process; microtubule-based process; lysosome organization; blood coagulation; leukocyte chemotaxis; melanosome organization; positive regulation of natural killer cell activation; secretion of lysosomal enzymes; mast cell secretory granule organization; response to drug; defense response to bacterium; defense …
ENSMUSG00000041920	Slc16a6	-0.081842	0.895705	0.736621	8.80065e-06	0.653826	0.00112077	12.7626	8.43568	8.89732	11.0321	9.53782	8.1311	18.7181	18.0773	14.1094	AW743111, ESTM12, MCT 6, MCT 7, MCT6	104681	uc007mcm.1; uc007mcl.1	protein_coding	solute carrier family 16 (monocarboxylic acid transporters), member 6 [Source:MGI Symbol;Acc:MGI:2144585]	MONOCARBOXYLATE TRANSPORTER 7 MCT 7 MONOCARBOXYLATE TRANSPORTER 6 MCT 6 SOLUTE CARRIER FAMILY 16 MEMBER 6	GO:0003674; GO:0005575; GO:0022857; GO:0005623; GO:0005886; GO:0015293; GO:0016021; GO:0055085; GO:0006810; GO:0008150	molecular_function; cellular_component; transmembrane transporter activity; cell; plasma membrane; symporter activity; integral component of membrane; transmembrane transport; transport; biological_process
ENSMUSG00000021573	Tppp	-0.0757011	0.907525	0.734821	0.0276375	0.751568	0.0757796	0.803736	0.524892	0.495695	0.290359	0.521857	0.738834	0.725703	2.2183	1.74637	2900041A09Rik, AI849835	72948	uc007reo.2	protein_coding	tubulin polymerization promoting protein [Source:MGI Symbol;Acc:MGI:1920198]	TUBULIN POLYMERIZATION PROMOTING FAMILY MEMBER	GO:0005575; GO:0005622; GO:0005623; GO:0005737; GO:0006461; GO:0007010; GO:0008150; GO:0022607; GO:0065003; GO:0003674; GO:0008092; GO:0005634; GO:0043226; GO:0001578; GO:0008017; GO:0015631; GO:0031334; GO:0032273; GO:0046785; GO:0048471; GO:0005874; GO:0005856; GO:0043234; GO:0005515	cellular_component; intracellular; cell; cytoplasm; protein complex assembly; cytoskeleton organization; biological_process; cellular component assembly; macromolecular complex assembly; molecular_function; cytoskeletal protein binding; nucleus; organelle; microtubule bundle formation; microtubule binding; tubulin binding; positive regulation of protein complex assembly; positive regulation of pr…
ENSMUSG00000050345	4930486L24Rik	-0.326955	0.361268	0.734273	0.0052836	0.335737	0.337238	12.8171	10.7666	10.9272	8.5797	5.99672	9.9339	15.0356	15.1904	16.9278	AW545031	214639	uc007qvs.1	protein_coding	RIKEN cDNA 4930486L24 gene [Source:MGI Symbol;Acc:MGI:1922258]	CATHEPSIN PRECURSOR	GO:0008150; GO:0005575; GO:0005576; GO:0006508; GO:0008234; GO:0003674; GO:0008233; GO:0030054	biological_process; cellular_component; extracellular region; proteolysis; cysteine-type peptidase activity; molecular_function; peptidase activity; cell junction
ENSMUSG00000030257	Srgap3	1.02823	6.96967e-08	0.733334	0.00854213	2.97183	2.76081e-23	0.0626297	0.145427	0.128754	1.03701	0.864127	1.88709	2.60618	1.90142	2.87285	AI452337, Arhgap14, D130026O08Rik, Gbi, MEGAP, mKIAA0411, WRP	259302	uc009deh.1	protein_coding	SLIT-ROBO Rho GTPase activating protein 3 [Source:MGI Symbol;Acc:MGI:2152938]	SLIT ROBO RHO GTPASE ACTIVATING RHO GTPASE ACTIVATING; UNKNOWN	GO:0005515; GO:0005622; GO:0007165; GO:0008150; GO:0005575; GO:0005623; GO:0003674	protein binding; intracellular; signal transduction; biological_process; cellular_component; cell; molecular_function
ENSMUSG00000030107	Usp18	-0.286457	0.187956	0.73277	6.85831e-07	0.437584	0.0112121	39.9732	39.2588	47.4786	35.6822	30.6508	37.0302	65.7799	49.8708	63.752	1110058H21Rik, AW047653, Ubp15, UBP43	24110	uc009dog.2	protein_coding	ubiquitin specific peptidase 18 [Source:MGI Symbol;Acc:MGI:1344364]	UBL CARBOXYL TERMINAL HYDROLASE 18 EC_3.4.19.- 43 KDA ISG15 SPECIFIC PROTEASE ISG15 SPECIFIC PROCESSING PROTEASE UBL THIOESTERASE 18	GO:0008150; GO:0006464; GO:0003674; GO:0008233; GO:0009056; GO:0005515; GO:0006511; GO:0019785; GO:0032020; GO:0035634; GO:0036459	biological_process; cellular protein modification process; molecular_function; peptidase activity; catabolic process; protein binding; ubiquitin-dependent protein catabolic process; ISG15-specific protease activity; ISG15-protein conjugation; response to stilbenoid; ubiquitinyl hydrolase activity
ENSMUSG00000097471	5830432E09Rik	0.299131	0.420149	0.731551	0.000723716	1.17833	4.22974e-07	2.36253	2.72972	3.0122	3.77505	3.87178	3.89801	7.27697	6.83401	7.07477			uc009keh.1; uc009kei.1	lincRNA	RIKEN cDNA 5830432E09 gene [Source:MGI Symbol;Acc:MGI:1915015]
ENSMUSG00000023262	Acy1	0.0216059	0.978641	0.727091	0.000122415	0.784242	0.000154909	9.08414	10.2046	7.69815	10.5217	9.51146	8.39309	16.2791	19.8088	15.0673	1110014J22Rik, Acy-1	109652	uc009rjp.2; uc033jmr.1	protein_coding	aminoacylase 1 [Source:MGI Symbol;Acc:MGI:87913]	AMINOACYLASE ACY EC_3.5.1.14 N ACYL L AMINO ACID AMIDOHYDROLASE; UNKNOWN	GO:0004046; GO:0005737; GO:0006508; GO:0006520; GO:0008237; GO:0046872; GO:0003674; GO:0043167; GO:0008233; GO:0008150; GO:0044281; GO:0005575; GO:0005622; GO:0005623; GO:0016810; GO:0070062	aminoacylase activity; cytoplasm; proteolysis; cellular amino acid metabolic process; metallopeptidase activity; metal ion binding; molecular_function; ion binding; peptidase activity; biological_process; small molecule metabolic process; cellular_component; intracellular; cell; hydrolase activity, acting on carbon-nitrogen (but not peptide) bonds; extracellular vesicular exosome
ENSMUSG00000032021	Crtam	-0.0147108	0.977649	0.726563	1.86442e-12	0.724831	2.23995e-11	63.9196	62.3234	61.0025	65.1811	65.2709	59.7023	104.196	117.428	104.038		54698	uc009pad.1; uc012grk.2; uc009pae.2	protein_coding	cytotoxic and regulatory T cell molecule [Source:MGI Symbol;Acc:MGI:1859822]	CYTOTOXIC AND REGULATORY T CELL MOLECULE PRECURSOR CLASS I MHC RESTRICTED T CELL ASSOCIATED MOLECULE CD355 ANTIGEN	GO:0002355; GO:0002376; GO:0002860; GO:0005102; GO:0005515; GO:0005886; GO:0005887; GO:0008037; GO:0045954; GO:0050715; GO:0051606; GO:0008150; GO:0005575; GO:0005623; GO:0003674	detection of tumor cell; immune system process; positive regulation of natural killer cell mediated cytotoxicity directed against tumor cell target; receptor binding; protein binding; plasma membrane; integral component of plasma membrane; cell recognition; positive regulation of natural killer cell mediated cytotoxicity; positive regulation of cytokine secretion; detection of stimulus; biologica…
ENSMUSG00000036452	Arhgap26	0.492738	0.000467943	0.726302	4.03967e-10	1.27918	6.23031e-26	3.99936	4.26781	4.3549	5.93789	6.24142	6.98189	10.3799	10.1865	12.2698	EG545253	545253	uc008esr.1; uc008ess.1; uc008esu.1; uc008esv.1; uc008esp.2	protein_coding	Rho GTPase activating protein 26 [Source:MGI Symbol;Acc:MGI:1918552]	RHO GTPASE ACTIVATING RHO TYPE GTPASE ACTIVATING; GENE {ECO: |EMBL: 1}	GO:0008150; GO:0005575; GO:0003674; GO:0008092; GO:0030674; GO:0007165; GO:0005622; GO:0005623; GO:0005856; GO:0043226; GO:0005737; GO:0030234; GO:0005096; GO:0005515; GO:0008093; GO:0017124; GO:0030054; GO:0043547; GO:0046847; GO:0022607; GO:0005543	biological_process; cellular_component; molecular_function; cytoskeletal protein binding; protein binding, bridging; signal transduction; intracellular; cell; cytoskeleton; organelle; cytoplasm; enzyme regulator activity; GTPase activator activity; protein binding; cytoskeletal adaptor activity; SH3 domain binding; cell junction; positive regulation of GTPase activity; filopodium assembly; cellul…
ENSMUSG00000050910	Cdr2l	-0.114776	0.863157	0.724372	0.0253286	0.623636	0.122873	1.72323	1.3069	1.28563	1.15471	1.17301	1.27748	3.49156	2.22462	2.41565	D030068L24Rik, Gm21	237988	uc007mhi.1	protein_coding	cerebellar degeneration-related protein 2-like [Source:MGI Symbol;Acc:MGI:2684867]	CEREBELLAR DEGENERATION RELATED 2	GO:0005575; GO:0003674; GO:0008150	cellular_component; molecular_function; biological_process
ENSMUSG00000034292	Traf3ip1	0.115511	0.863157	0.722814	0.00251144	0.937841	0.000130834	3.87859	4.87295	3.92984	5.905	3.64258	5.51787	7.7001	8.71679	11.7382	3930402D05Rik, AU041749, MIP-T3	74019	uc007cax.2	protein_coding	TRAF3 interacting protein 1 [Source:MGI Symbol;Acc:MGI:1921269]	TRAF3 INTERACTING 1 INTRAFLAGELLAR TRANSPORT 54 HOMOLOG MICROTUBULE INTERACTING ASSOCIATED WITH TRAF3 MIP T3	GO:0008150; GO:0009790; GO:0048856; GO:0000902; GO:0022607; GO:0048646; GO:0006810; GO:0030705; GO:0005575; GO:0005622; GO:0005623; GO:0005815; GO:0005856; GO:0005929; GO:0043226; GO:0043234; GO:0003674; GO:0008092; GO:0005737; GO:0005515; GO:0005813; GO:0005930; GO:0008017; GO:0021532; GO:0030992; GO:0031076; GO:0032688; GO:0035050; GO:0036064; GO:0036342; GO:0042073; GO:0042384; GO:0042733; GO:…	biological_process; embryo development; anatomical structure development; cell morphogenesis; cellular component assembly; anatomical structure formation involved in morphogenesis; transport; cytoskeleton-dependent intracellular transport; cellular_component; intracellular; cell; microtubule organizing center; cytoskeleton; cilium; organelle; protein complex; molecular_function; cytoskeletal prot…
ENSMUSG00000025574	Tk1	0.39607	0.178245	0.722743	0.0164936	1.5469	1.25261e-06	0.514388	0.585722	0.610083	1.39372	1.02765	1.45493	2.82707	2.94861	2.14936	D530002A18Rik, Tk-1, Tk1a, Tk1b	21877	uc007mnz.2	protein_coding	thymidine kinase 1 [Source:MGI Symbol;Acc:MGI:98763]	THYMIDINE KINASE CYTOSOLIC EC_2.7.1.21	GO:0008150; GO:0009058; GO:0034641; GO:0044281; GO:0003674; GO:0043167; GO:0005575; GO:0005622; GO:0005623; GO:0005737; GO:0016301; GO:0004797; GO:0005524; GO:0008270; GO:0009157; GO:0016310; GO:0071897; GO:0006259; GO:0042802; GO:0051289; GO:0009165; GO:0019206; GO:0046688; GO:0001889; GO:0051414; GO:0009636; GO:0031667; GO:0046104; GO:0060138; GO:0014856; GO:0048565	biological_process; biosynthetic process; cellular nitrogen compound metabolic process; small molecule metabolic process; molecular_function; ion binding; cellular_component; intracellular; cell; cytoplasm; kinase activity; thymidine kinase activity; ATP binding; zinc ion binding; deoxyribonucleoside monophosphate biosynthetic process; phosphorylation; DNA biosynthetic process; DNA metabolic proc…
ENSMUSG00000029575	Mmab	-0.046174	0.952384	0.721556	0.00046765	0.687882	0.0048466	9.61375	8.82782	5.92918	8.84057	6.80957	8.74817	17.7953	11.3372	14.2424	9130222L19Rik, ATR	77697	uc008yzo.1	protein_coding	methylmalonic aciduria (cobalamin deficiency) type B homolog (human) [Source:MGI Symbol;Acc:MGI:1924947]	COB I YRINIC ACID A C DIAMIDE ADENOSYLTRANSFERASE MITOCHONDRIAL PRECURSOR EC_2.5.1.17 COB I ALAMIN ADENOSYLTRANSFERASE METHYLMALONIC ACIDURIA TYPE B	GO:0008150; GO:0044281; GO:0003674; GO:0016765; GO:0005575; GO:0005622; GO:0005623; GO:0005737; GO:0005739; GO:0043226; GO:0043167; GO:0005524; GO:0008817; GO:0009235; GO:0009236; GO:0009058; GO:0034641	biological_process; small molecule metabolic process; molecular_function; transferase activity, transferring alkyl or aryl (other than methyl) groups; cellular_component; intracellular; cell; cytoplasm; mitochondrion; organelle; ion binding; ATP binding; cob(I)yrinic acid a,c-diamide adenosyltransferase activity; cobalamin metabolic process; cobalamin biosynthetic process; biosynthetic process; c…
ENSMUSG00000013150	Gfod2	-0.281232	0.465536	0.721057	0.00168448	0.366177	0.265009	4.86517	3.30358	6.12495	3.91025	3.00675	3.76111	7.07897	5.78995	6.62713	5730466C23Rik	70575	uc009neb.1	protein_coding	glucose-fructose oxidoreductase domain containing 2 [Source:MGI Symbol;Acc:MGI:1917825]	GLUCOSE FRUCTOSE OXIDOREDUCTASE DOMAIN CONTAINING PRECURSOR EC 1	GO:0005575; GO:0008150; GO:0030198; GO:0003674; GO:0016491; GO:0005576; GO:0005578; GO:0031012; GO:0055114	cellular_component; biological_process; extracellular matrix organization; molecular_function; oxidoreductase activity; extracellular region; proteinaceous extracellular matrix; extracellular matrix; oxidation-reduction process
ENSMUSG00000006736	Tspan31	-0.406273	0.121439	0.720977	0.000407849	0.249324	0.342054	38.5303	31.5421	50.4131	22.3007	22.1324	39.7009	51.1297	56.3543	41.0243	2700085A14Rik, AW742554, Sas	67125	uc007hhw.1	protein_coding	tetraspanin 31 [Source:MGI Symbol;Acc:MGI:1914375]	TETRASPANIN 31 TSPAN 31 SARCOMA AMPLIFIED SEQUENCE HOMOLOG	GO:0008150; GO:0003674; GO:0016021; GO:0005575	biological_process; molecular_function; integral component of membrane; cellular_component
ENSMUSG00000001082	Mfsd10	0.282084	0.314084	0.72052	6.29761e-06	1.07857	1.56749e-11	18.0863	14.4472	16.3631	21.1947	17.53	26.2212	33.3883	35.3757	43.8451			uc008xct.1; uc008xcu.1; uc008xcv.1	protein_coding	major facilitator superfamily domain containing 10 [Source:MGI Symbol;Acc:MGI:1915544]	MAJOR FACILITATOR SUPERFAMILY DOMAIN CONTAINING 10 TETRACYCLINE TRANSPORTER; UNKNOWN	GO:0005215; GO:0016021; GO:0055085; GO:0005575; GO:0003674; GO:0008150; GO:0008219; GO:0006915; GO:0006810	transporter activity; integral component of membrane; transmembrane transport; cellular_component; molecular_function; biological_process; cell death; apoptotic process; transport
ENSMUSG00000036661	Dennd3	-0.0883514	0.883143	0.718923	9.35654e-05	0.649472	0.000603429	6.31129	6.02944	6.67272	5.8955	5.00524	7.34876	9.79724	9.80443	12.4725	AI447457, E030003N15Rik	105841	uc007wce.1	protein_coding	DENN/MADD domain containing 3 [Source:MGI Symbol;Acc:MGI:2146009]	DENN DOMAIN CONTAINING 3	GO:0008150; GO:0003674; GO:0006810; GO:0007034; GO:0008333; GO:0017112; GO:0032851; GO:0044257; GO:0009056	biological_process; molecular_function; transport; vacuolar transport; endosome to lysosome transport; Rab guanyl-nucleotide exchange factor activity; positive regulation of Rab GTPase activity; cellular protein catabolic process; catabolic process
ENSMUSG00000010609	Psen2	0.207313	0.488125	0.715633	1.49922e-08	0.962998	1.0225e-11	12.8666	11.8238	15.9585	15.5655	15.4521	18.4761	28.778	27.6493	27.4237			uc007dwb.2; uc007dwd.2; uc007dwc.3	protein_coding	presenilin 2 [Source:MGI Symbol;Acc:MGI:109284]	PRESENILIN PS EC_3.4.23.- [CONTAINS PRESENILIN NTF SUBUNIT; PRESENILIN CTF; UNKNOWN	GO:0000139; GO:0001708; GO:0001756; GO:0001933; GO:0001942; GO:0002244; GO:0002286; GO:0002573; GO:0004175; GO:0004190; GO:0005515; GO:0005634; GO:0005743; GO:0005765; GO:0005783; GO:0005789; GO:0005829; GO:0005887; GO:0005938; GO:0006509; GO:0006816; GO:0007176; GO:0007219; GO:0007220; GO:0007611; GO:0007613; GO:0009986; GO:0015031; GO:0016020; GO:0016324; GO:0016485; GO:0021904; GO:0030018; GO:…	Golgi membrane; cell fate specification; somitogenesis; negative regulation of protein phosphorylation; hair follicle development; hematopoietic progenitor cell differentiation; T cell activation involved in immune response; myeloid leukocyte differentiation; endopeptidase activity; aspartic-type endopeptidase activity; protein binding; nucleus; mitochondrial inner membrane; lysosomal membrane; e…
ENSMUSG00000026347	Tmem163			0.715573	0.00820154	2.5654	1.11455e-15	0.335446	0.208636	0	0.0432799	0.583396	0.0734186	4.1387	3.10812	4.33845	2610024A01Rik, SV31	72160	uc011wqz.1	protein_coding	transmembrane protein 163 [Source:MGI Symbol;Acc:MGI:1919410]	TRANSMEMBRANE 163 SYNAPTIC VESICLE MEMBRANE OF 31 KDA	GO:0005575; GO:0005622; GO:0005623; GO:0005737; GO:0016023; GO:0043226; GO:0003674; GO:0043167; GO:0008150; GO:0008270; GO:0030054; GO:0030285; GO:0031901; GO:0005768	cellular_component; intracellular; cell; cytoplasm; cytoplasmic membrane-bounded vesicle; organelle; molecular_function; ion binding; biological_process; zinc ion binding; cell junction; integral component of synaptic vesicle membrane; early endosome membrane; endosome
ENSMUSG00000020029	Nudt4	0.0171775	0.979654	0.715494	1.70128e-07	0.751164	8.09577e-07	15.3414	18.9015	16.7836	18.3975	16.3261	18.8229	29.0382	29.4285	33.4261	4933436C10Rik, DIPP2, DIPP2alpha, DIPP2beta, HDCMB47P	71207	uc007gwp.2	protein_coding	nudix (nucleoside diphosphate linked moiety X)-type motif 4 [Source:MGI Symbol;Acc:MGI:1918457]	DIPHOSPHOINOSITOL POLYPHOSPHATE PHOSPHOHYDROLASE DIPP EC_3.6.1.52 DIADENOSINE 5' 5''' P1 P6 HEXAPHOSPHATE HYDROLASE EC_3.6.1.- NUCLEOSIDE DIPHOSPHATE LINKED MOIETY X MOTIF NUDIX MOTIF	GO:0003674; GO:0043167; GO:0003723; GO:0008150; GO:0005575; GO:0005622; GO:0005623; GO:0005737; GO:0008152; GO:0008486; GO:0030515; GO:0046872; GO:0052840; GO:0052843; GO:0052844; GO:0052845; GO:0052846; GO:0052847; GO:0052848	molecular_function; ion binding; RNA binding; biological_process; cellular_component; intracellular; cell; cytoplasm; metabolic process; diphosphoinositol-polyphosphate diphosphatase activity; snoRNA binding; metal ion binding; inositol diphosphate tetrakisphosphate diphosphatase activity; inositol-1-diphosphate-2,3,4,5,6-pentakisphosphate diphosphatase activity; inositol-3-diphosphate-1,2,4,5,6-…
ENSMUSG00000030188	Magohb	0.0787666	0.919662	0.713848	0.00408206	0.886702	0.0008085	7.53348	8.53816	5.53118	10.0439	8.4435	6.04576	15.3035	14.3566	17.105	2010012C16Rik, Mago, Magoh, Magoh-rs1	66441	uc009eiq.1	protein_coding	mago-nashi homolog B (Drosophila) [Source:MGI Symbol;Acc:MGI:1913691]	MAGO NASHI HOMOLOG; UNKNOWN	GO:0005575; GO:0005634; GO:0008150; GO:0005622; GO:0005623; GO:0043226; GO:0006397; GO:0008380; GO:0051028; GO:0006810; GO:0034641; GO:0044822	cellular_component; nucleus; biological_process; intracellular; cell; organelle; mRNA processing; RNA splicing; mRNA transport; transport; cellular nitrogen compound metabolic process; poly(A) RNA binding
ENSMUSG00000096656	Trav12-2	-0.0429786	0.956129	0.711954	0.000743672	0.699305	0.00142465	60.6356	53.6435	50.1111	60.4587	40.9449	63.1711	99.0236	105.098	86.9548				TR_V_gene	T cell receptor alpha variable 12-2 [Source:MGI Symbol;Acc:MGI:5293447]	T CELL RECEPTOR ALPHA CHAIN V REGION CTL F3 PRECURSOR
ENSMUSG00000004612	Nkg7	0.360535	6.1439e-06	0.710034	5.76636e-27	1.08823	6.71782e-52	802.09	796.128	839.035	1108.2	1013.74	1133.76	1793.62	1726.26	1898.12	2500004F03Rik	72310	uc009gmq.1	protein_coding	natural killer cell group 7 sequence [Source:MGI Symbol;Acc:MGI:1931250]	NKG7 NATURAL KILLER CELL 7	GO:0003674; GO:0005575; GO:0008150; GO:0016021	molecular_function; cellular_component; biological_process; integral component of membrane
ENSMUSG00000074896	Ifit3	-0.384234	0.00496647	0.70882	6.99278e-11	0.311117	0.017429	70.2481	76.3583	75.9637	56.7385	57.1098	56.5216	91.2457	96.779	100.519	Ifi49, P49	15959	uc008hgo.1	protein_coding	interferon-induced protein with tetratricopeptide repeats 3 [Source:MGI Symbol;Acc:MGI:1101055]	INTERFERON INDUCED WITH TETRATRICOPEPTIDE REPEATS IFIT INTERFERON INDUCED KDA IFI	GO:0002376; GO:0006950; GO:0008150; GO:0005575; GO:0005622; GO:0005623; GO:0005737; GO:0005739; GO:0043226; GO:0003674; GO:0005515; GO:0008285; GO:0009615; GO:0035457; GO:0035458; GO:0035634; GO:0043066; GO:0045087; GO:0051607	immune system process; response to stress; biological_process; cellular_component; intracellular; cell; cytoplasm; mitochondrion; organelle; molecular_function; protein binding; negative regulation of cell proliferation; response to virus; cellular response to interferon-alpha; cellular response to interferon-beta; response to stilbenoid; negative regulation of apoptotic process; innate immune re…
ENSMUSG00000021196	Pfkp	0.0639254	0.844348	0.708396	8.85875e-20	0.783427	2.83897e-17	30.4519	36.3143	36.1845	38.8123	36.282	35.7877	59.2998	60.5123	65.7618	1200015H23Rik, 9330125N24Rik, ATP-PFK, PFK-C, PFK-P	56421	uc007pka.1; uc007pkd.1; uc007pjz.1	protein_coding	phosphofructokinase, platelet [Source:MGI Symbol;Acc:MGI:1891833]	ATP DEPENDENT 6 PHOSPHOFRUCTOKINASE TYPE {ECO: |HAMAP RULE: } ATP PFK {ECO: |HAMAP RULE: } PFK EC_2.7.1.11 {ECO: |HAMAP RULE: } 6 PHOSPHOFRUCTOKINASE TYPE PHOSPHOFRUCTO 1 KINASE ISOZYME PFK PHOSPHOHEXOKINASE {ECO: |HAMAP RULE: }; UNKNOWN	GO:0003872; GO:0005524; GO:0005829; GO:0005945; GO:0006002; GO:0006096; GO:0032403; GO:0046835; GO:0005975; GO:0008150; GO:0003674; GO:0006091; GO:0009056; GO:0044281; GO:0005575; GO:0005622; GO:0005623; GO:0005737; GO:0043234; GO:0043167; GO:0016301; GO:0046872; GO:0070062; GO:0016020; GO:0005634	6-phosphofructokinase activity; ATP binding; cytosol; 6-phosphofructokinase complex; fructose 6-phosphate metabolic process; glycolytic process; protein complex binding; carbohydrate phosphorylation; carbohydrate metabolic process; biological_process; molecular_function; generation of precursor metabolites and energy; catabolic process; small molecule metabolic process; cellular_component; intrac…
ENSMUSG00000086564	Cd101	0.906465	6.07827e-07	0.706615	7.14455e-06	1.85713	2.26186e-22	5.8694	4.84181	3.61989	12.6107	11.4328	12.1161	22.1198	19.8656	20.0246	Gm1016, Gm734, Igsf2	630146	uc012cuu.1; uc008qrd.2	protein_coding	CD101 antigen [Source:MGI Symbol;Acc:MGI:2685862]	IMMUNOGLOBULIN SUPERFAMILY MEMBER PRECURSOR GLU TRP ILE EWI MOTIF CONTAINING EWI ANTIGEN	GO:0003674; GO:0008150; GO:0002763; GO:0016021; GO:0005575; GO:0070062	molecular_function; biological_process; positive regulation of myeloid leukocyte differentiation; integral component of membrane; cellular_component; extracellular vesicular exosome
ENSMUSG00000063354	Slc39a4	0.135079	0.810978	0.701644	0.000710675	0.908444	4.5455e-05	10.2653	8.05275	7.69988	9.18763	9.68248	12.3268	19.0964	16.0803	19.5918	1600025H15Rik, AU041686, AWMS2, ZIP4	72027	uc007wlb.1	protein_coding	solute carrier family 39 (zinc transporter), member 4 [Source:MGI Symbol;Acc:MGI:1919277]	ZINC TRANSPORTER ZIP4 PRECURSOR SOLUTE CARRIER FAMILY 39 MEMBER 4 ZRT AND IRT 4 ZIP 4	GO:0006950; GO:0008150; GO:0005575; GO:0005623; GO:0005886; GO:0005622; GO:0005737; GO:0016023; GO:0043226; GO:0042592; GO:0006810; GO:0005768; GO:0003674; GO:0022857; GO:0005385; GO:0006829; GO:0006882; GO:0016021; GO:0016324; GO:0034224; GO:0071577; GO:0055085; GO:0070062	response to stress; biological_process; cellular_component; cell; plasma membrane; intracellular; cytoplasm; cytoplasmic membrane-bounded vesicle; organelle; homeostatic process; transport; endosome; molecular_function; transmembrane transporter activity; zinc ion transmembrane transporter activity; zinc ion transport; cellular zinc ion homeostasis; integral component of membrane; apical plasma m…
ENSMUSG00000031174	Rpgr	0.0564445	0.946511	0.700865	0.020017	0.880539	0.00698646	1.05009	1.01322	0.787661	1.17909	1.22081	0.782672	2.13916	1.68411	2.77498	Rp3h	19893	uc009sqe.2; uc009sqf.2; uc009sqh.2; uc009sqg.2; uc012heu.1	protein_coding	retinitis pigmentosa GTPase regulator [Source:MGI Symbol;Acc:MGI:1344037]	X LINKED RETINITIS PIGMENTOSA GTPASE REGULATOR PRECURSOR	GO:0005515; GO:0005737; GO:0005929; GO:0007601; GO:0042462; GO:0008150; GO:0030154; GO:0048856; GO:0050877; GO:0005575; GO:0005623; GO:0043226; GO:0005622; GO:0003674; GO:0005085; GO:0005794; GO:0005813; GO:0036064; GO:0036126; GO:0042073; GO:0043547; GO:0050896; GO:0006810; GO:0030705; GO:0005815; GO:0005856; GO:0042384; GO:0044822; GO:0001750	protein binding; cytoplasm; cilium; visual perception; eye photoreceptor cell development; biological_process; cell differentiation; anatomical structure development; neurological system process; cellular_component; cell; organelle; intracellular; molecular_function; guanyl-nucleotide exchange factor activity; Golgi apparatus; centrosome; ciliary basal body; sperm flagellum; intraciliary transpor…
ENSMUSG00000045232	Rln3			0.698398	0.0361084	1.01714	0.00873672	2.59528	3.95474	3.00115	7.03182	2.10636	0.497023	10.6977	14.3258	8.22362	insl7, M3	212108	uc009mls.1	protein_coding	relaxin 3 [Source:MGI Symbol;Acc:MGI:2158015]	RELAXIN 3 PRECURSOR INSULIN PEPTIDE INSL7 INSULIN PEPTIDE 7 [CONTAINS RELAXIN 3 B CHAIN; RELAXIN 3 A CHAIN]	GO:0005575; GO:0005576; GO:0003674; GO:0005179; GO:0030819; GO:0008150; GO:0005515; GO:0001664	cellular_component; extracellular region; molecular_function; hormone activity; positive regulation of cAMP biosynthetic process; biological_process; protein binding; G-protein coupled receptor binding
ENSMUSG00000056515	Rab31	0.00115794	0.998595	0.698181	0.0264317	0.774656	0.0360062	1.0059	1.70025	2.28079	1.44288	1.87291	1.72242	2.78742	4.08272	3.85698	1700093E07Rik, AI415285, Rab22B	106572	uc008dgh.2	protein_coding	RAB31, member RAS oncogene family [Source:MGI Symbol;Acc:MGI:1914603]	RAS RELATED RAB	GO:0007264; GO:0007165; GO:0008150; GO:0005525; GO:0005769; GO:0019003; GO:0031623; GO:0032588; GO:0032869; GO:0043001; GO:0045055; GO:0045335; GO:0090382; GO:0005575; GO:0005622; GO:0005623; GO:0005737; GO:0016023; GO:0043226; GO:0006810; GO:0016192; GO:0007009; GO:0061024; GO:0005794; GO:0003674; GO:0043167; GO:0005768; GO:0005802; GO:0005770; GO:0048193	small GTPase mediated signal transduction; signal transduction; biological_process; GTP binding; early endosome; GDP binding; receptor internalization; trans-Golgi network membrane; cellular response to insulin stimulus; Golgi to plasma membrane protein transport; regulated secretory pathway; phagocytic vesicle; phagosome maturation; cellular_component; intracellular; cell; cytoplasm; cytoplasmic…
ENSMUSG00000038244	Mical2	0.313857	0.334817	0.697763	0.0291301	1.41896	3.25917e-05	0.196563	0.155598	0.275518	0.468024	0.39158	0.465414	1.05225	0.813764	0.938311	5330438E18Rik, 9530064J02, MICAL-2, mKIAA0750	320878	uc009jgn.2; uc009jgl.2; uc009jgm.2; uc009jgo.2	protein_coding	microtubule associated monooxygenase, calponin and LIM domain containing 2 [Source:MGI Symbol;Acc:MGI:2444947]	METHIONINE SULFOXIDE OXIDASE EC_1.14.13.- MOLECULE INTERACTING WITH CASL MICAL	GO:0008150; GO:0003674; GO:0016491; GO:0007010; GO:0006790; GO:0043167; GO:0048856; GO:0005575; GO:0005622; GO:0005623; GO:0005634; GO:0043226; GO:0008092; GO:0009790; GO:0001947; GO:0003779; GO:0007507; GO:0008270; GO:0010735; GO:0016709; GO:0019417; GO:0030042; GO:0043914; GO:0055114; GO:0071949	biological_process; molecular_function; oxidoreductase activity; cytoskeleton organization; sulfur compound metabolic process; ion binding; anatomical structure development; cellular_component; intracellular; cell; nucleus; organelle; cytoskeletal protein binding; embryo development; heart looping; actin binding; heart development; zinc ion binding; positive regulation of transcription via serum …
ENSMUSG00000034220	Gpc1	0.488412	0.0194784	0.696907	5.29493e-06	1.29964	1.67009e-14	4.50502	5.93621	5.28638	7.88541	8.05686	9.34526	14.2109	14.2493	14.4374	AI462976	14733	uc007cbs.1	protein_coding	glypican 1 [Source:MGI Symbol;Acc:MGI:1194891]	GLYPICAN SECRETED GLYPICAN	GO:0005575; GO:0003674; GO:0043167; GO:0008150; GO:0048646; GO:0048856; GO:0006790; GO:0009056; GO:0044281; GO:0030154; GO:0005623; GO:0005886; GO:0005622; GO:0005737; GO:0005794; GO:0043226; GO:0005768; GO:0005576; GO:0005578; GO:0005507; GO:0005796; GO:0014037; GO:0017134; GO:0030200; GO:0031225; GO:0032288; GO:0040037; GO:0043236; GO:0043395; GO:0045121; GO:2001016; GO:0070062	cellular_component; molecular_function; ion binding; biological_process; anatomical structure formation involved in morphogenesis; anatomical structure development; sulfur compound metabolic process; catabolic process; small molecule metabolic process; cell differentiation; cell; plasma membrane; intracellular; cytoplasm; Golgi apparatus; organelle; endosome; extracellular region; proteinaceous e…
ENSMUSG00000048827	Pkd1l3	0.374022	0.255711	0.693417	0.00589314	1.31804	7.10282e-07	1.387	0.912508	1.42569	2.53318	1.95122	1.69999	3.89615	4.25342	3.29272		244646	uc009niu.1; uc009nit.1	protein_coding	polycystic kidney disease 1 like 3 [Source:MGI Symbol;Acc:MGI:2664670]	POLYCYSTIC KIDNEY DISEASE 1 PRECURSOR PC1 POLYCYSTIN	GO:0003674; GO:0022857; GO:0005575; GO:0005623; GO:0006810; GO:0008150; GO:0055085; GO:0007165; GO:0005886; GO:0043167; GO:0050877; GO:0001581; GO:0005262; GO:0005509; GO:0005515; GO:0006812; GO:0007218; GO:0016020; GO:0016021; GO:0030246; GO:0050982; GO:0070588; GO:0071468; GO:0098655; GO:0009986; GO:0005261; GO:0008324; GO:0033040; GO:0004871; GO:0070062; GO:0050915	molecular_function; transmembrane transporter activity; cellular_component; cell; transport; biological_process; transmembrane transport; signal transduction; plasma membrane; ion binding; neurological system process; detection of chemical stimulus involved in sensory perception of sour taste; calcium channel activity; calcium ion binding; protein binding; cation transport; neuropeptide signaling…
ENSMUSG00000024960	Plcb3	-0.0732043	0.926799	0.692184	0.0094836	0.651344	0.0267633	2.79065	2.89891	3.4724	2.65304	2.38413	3.67544	4.34367	5.94552	5.93945	mKIAA4098	18797	uc008gjr.1	protein_coding	phospholipase C, beta 3 [Source:MGI Symbol;Acc:MGI:104778]	1 PHOSPHATIDYLINOSITOL 4 5 BISPHOSPHATE PHOSPHODIESTERASE BETA EC_3.1.4.11 PHOSPHOINOSITIDE PHOSPHOLIPASE C BETA PHOSPHOLIPASE C BETA PLC BETA	GO:0007165; GO:0008150; GO:0006629; GO:0009056; GO:0007267; GO:0003674; GO:0043167; GO:0004871; GO:0003013; GO:0003073; GO:0004435; GO:0005509; GO:0007268; GO:0016042; GO:0035556; GO:0043234; GO:0005575; GO:0005634; GO:0005516	signal transduction; biological_process; lipid metabolic process; catabolic process; cell-cell signaling; molecular_function; ion binding; signal transducer activity; circulatory system process; regulation of systemic arterial blood pressure; phosphatidylinositol phospholipase C activity; calcium ion binding; synaptic transmission; lipid catabolic process; intracellular signal transduction; prote…
ENSMUSG00000017167	Cntnap1			0.691626	0.0372435	0.466377	0.366368	0.490122	0.609679	0.107956	0.252946	0.312548	0.107272	0.769629	0.676363	1.01423	AI841080, Caspr, NCP1, Nrxn4, p190, shm	53321	uc007lnt.1	protein_coding	contactin associated protein-like 1 [Source:MGI Symbol;Acc:MGI:1858201]	CONTACTIN ASSOCIATED 5 PRECURSOR CELL RECOGNITION MOLECULE CASPR5	GO:0008150; GO:0050877; GO:0000902; GO:0030154; GO:0048856; GO:0005575; GO:0005623; GO:0022607; GO:0034330; GO:0048646; GO:0003674; GO:0006810; GO:0030705; GO:0007155; GO:0007010; GO:0005886; GO:0002175; GO:0008088; GO:0016021; GO:0017124; GO:0019227; GO:0030913; GO:0031175; GO:0033270; GO:0048812; GO:0050884; GO:0050885; GO:0008076; GO:0043234; GO:0030424	biological_process; neurological system process; cell morphogenesis; cell differentiation; anatomical structure development; cellular_component; cell; cellular component assembly; cell junction organization; anatomical structure formation involved in morphogenesis; molecular_function; transport; cytoskeleton-dependent intracellular transport; cell adhesion; cytoskeleton organization; plasma membr…
ENSMUSG00000028771	Ptpn12	0.158211	0.639083	0.690672	3.64759e-07	0.891663	1.33898e-12	29.3655	26.1316	26.6602	31.4448	26.2596	39.3329	53.7055	48.1275	60.1761	P19-PTP, PTP-P19, PTP-PEST, PTPG1	19248	uc008woh.1	protein_coding	protein tyrosine phosphatase, non-receptor type 12 [Source:MGI Symbol;Acc:MGI:104673]	TYROSINE PHOSPHATASE NON RECEPTOR TYPE EC_3.1.3.48 PHOSPHATASE; UNKNOWN	GO:0005575; GO:0006464; GO:0008150; GO:0005622; GO:0005623; GO:0005737; GO:0005829; GO:0003674; GO:0016791; GO:0005856; GO:0043226; GO:0043234; GO:0002102; GO:0004721; GO:0004725; GO:0005515; GO:0006470; GO:0030054; GO:0042995; GO:0005886; GO:0017124; GO:0042246	cellular_component; cellular protein modification process; biological_process; intracellular; cell; cytoplasm; cytosol; molecular_function; phosphatase activity; cytoskeleton; organelle; protein complex; podosome; phosphoprotein phosphatase activity; protein tyrosine phosphatase activity; protein binding; protein dephosphorylation; cell junction; cell projection; plasma membrane; SH3 domain bindi…
ENSMUSG00000050107	Gsg2	0.170311	0.744436	0.690211	0.00347083	0.966186	0.000118134	4.09888	4.58886	5.19131	5.94952	5.76232	5.38271	9.48219	9.29268	12.4579	Haspin	14841	uc007jzz.2	protein_coding	germ cell-specific gene 2 [Source:MGI Symbol;Acc:MGI:1194498]	SERINE/THREONINE KINASE HASPIN EC_2.7.11.1 GERM CELL SPECIFIC GENE 2 HAPLOID GERM CELL SPECIFIC NUCLEAR KINASE	GO:0003677; GO:0004674; GO:0005524; GO:0005634; GO:0005694; GO:0005737; GO:0005813; GO:0005819; GO:0006468; GO:0007064; GO:0035556; GO:0071459; GO:0072354; GO:0090231; GO:2000134; GO:2000751; GO:0006464; GO:0008150; GO:0051276; GO:0003674; GO:0016301; GO:0007165; GO:0007049; GO:0007059; GO:0007067; GO:0051301; GO:0005575; GO:0005622; GO:0005623; GO:0005856; GO:0043226; GO:0005815; GO:0043167; GO:…	DNA binding; protein serine/threonine kinase activity; ATP binding; nucleus; chromosome; cytoplasm; centrosome; spindle; protein phosphorylation; mitotic sister chromatid cohesion; intracellular signal transduction; protein localization to chromosome, centromeric region; histone kinase activity (H3-T3 specific); regulation of spindle checkpoint; negative regulation of G1/S transition of mitotic c…
ENSMUSG00000032285	Dnaja4	0.0733972	0.897595	0.689722	6.22507e-06	0.797434	4.14523e-07	11.3469	12.2755	12.7237	14.2333	11.3488	14.3991	20.7424	23.2506	23.6584	1110021L12Rik, AV358213, Dj4, Hsj4, mmDjA4	58233	uc009prk.2; uc009prl.2	protein_coding	DnaJ (Hsp40) homolog, subfamily A, member 4 [Source:MGI Symbol;Acc:MGI:1927638]	DNAJ HOMOLOG SUBFAMILY A MEMBER PRECURSOR	GO:0031072; GO:0046872; GO:0051082; GO:0003674; GO:0043167; GO:0006950; GO:0008150; GO:0005524; GO:0009408; GO:0016020; GO:0005829; GO:0005515; GO:0051087; GO:0090084; GO:0042026	heat shock protein binding; metal ion binding; unfolded protein binding; molecular_function; ion binding; response to stress; biological_process; ATP binding; response to heat; membrane; cytosol; protein binding; chaperone binding; negative regulation of inclusion body assembly; protein refolding
ENSMUSG00000043664	Tmem221	-0.103274	0.883002	0.688614	0.00679005	0.598628	0.0355181	8.41949	9.77506	8.86043	7.0006	8.78574	9.00907	14.7949	14.5696	16.2129		434325	uc012gft.1	protein_coding	transmembrane protein 221 [Source:MGI Symbol;Acc:MGI:3525074]	TRANSMEMBRANE 221	GO:0008150; GO:0005575; GO:0003674; GO:0016021	biological_process; cellular_component; molecular_function; integral component of membrane
ENSMUSG00000028476	Reck	1.10398	9.98586e-13	0.687384	5.14883e-06	1.99239	2.9954e-31	4.77716	5.17155	3.98143	13.4488	11.6316	13.2533	18.1117	25.5382	21.352	mRECK, St15	53614	uc012ddg.1; uc012ddh.1	protein_coding	reversion-inducing-cysteine-rich protein with kazal motifs [Source:MGI Symbol;Acc:MGI:1855698]	REVERSION INDUCING CYSTEINE RICH WITH KAZAL MOTIFS PRECURSOR	GO:0008150; GO:0030198; GO:0005575; GO:0005623; GO:0005886; GO:0003674; GO:0030234; GO:0021700; GO:0048856; GO:0001955; GO:0004866; GO:0004867; GO:0007566; GO:0010951; GO:0031225	biological_process; extracellular matrix organization; cellular_component; cell; plasma membrane; molecular_function; enzyme regulator activity; developmental maturation; anatomical structure development; blood vessel maturation; endopeptidase inhibitor activity; serine-type endopeptidase inhibitor activity; embryo implantation; negative regulation of endopeptidase activity; anchored component of…
ENSMUSG00000040322	Slc25a24	-0.112571	0.863604	0.686259	0.0023174	0.579134	0.0238748	4.9156	6.73361	5.82298	6.28034	4.81666	4.86767	8.89554	9.01707	10.7458	2610016M12Rik	229731	uc008rae.1	protein_coding	solute carrier family 25 (mitochondrial carrier, phosphate carrier), member 24 [Source:MGI Symbol;Acc:MGI:1917160]	CALCIUM BINDING MITOCHONDRIAL CARRIER SCAMC SMALL CALCIUM BINDING MITOCHONDRIAL CARRIER SOLUTE CARRIER FAMILY 25 MEMBER	GO:0006810; GO:0008150; GO:0055085; GO:0006950; GO:0005575; GO:0005622; GO:0005623; GO:0005737; GO:0005739; GO:0043226; GO:0003674; GO:0043167; GO:0022857; GO:0005347; GO:0005509; GO:0005743; GO:0006839; GO:0010941; GO:0015867; GO:0016021; GO:0034599; GO:0071277	transport; biological_process; transmembrane transport; response to stress; cellular_component; intracellular; cell; cytoplasm; mitochondrion; organelle; molecular_function; ion binding; transmembrane transporter activity; ATP transmembrane transporter activity; calcium ion binding; mitochondrial inner membrane; mitochondrial transport; regulation of cell death; ATP transport; integral component …
ENSMUSG00000027082	Tfpi	0.0475662	0.954072	0.685019	0.00466564	0.784318	0.00537811	1.6189	2.36037	3.07659	2.51621	2.47506	2.59566	4.49307	4.57205	4.63556	A630013F22Rik, AW552122, EPI, LACI	21788	uc008kij.1; uc008kil.1; uc008kik.2; uc008kim.1	protein_coding	tissue factor pathway inhibitor [Source:MGI Symbol;Acc:MGI:1095418]	TISSUE FACTOR PATHWAY INHIBITOR PRECURSOR TFPI EXTRINSIC PATHWAY INHIBITOR EPI LIPOPROTEIN ASSOCIATED COAGULATION INHIBITOR LACI	GO:0006950; GO:0008150; GO:0003674; GO:0030234; GO:0004867; GO:0007596; GO:0010951; GO:0005615; GO:0009986; GO:0005576; GO:0005575	response to stress; biological_process; molecular_function; enzyme regulator activity; serine-type endopeptidase inhibitor activity; blood coagulation; negative regulation of endopeptidase activity; extracellular space; cell surface; extracellular region; cellular_component
ENSMUSG00000012519	Mlkl			0.68467	0.0442278	1.18365	0.00195461	0.446539	0.466591	0.275398	0.967906	0.724833	0.684135	2.10358	2.83461	2.1022	9130019I15Rik	74568	uc009nme.1; uc009nmd.1	protein_coding	mixed lineage kinase domain-like [Source:MGI Symbol;Acc:MGI:1921818]	MIXED LINEAGE KINASE DOMAIN	GO:0006461; GO:0008150; GO:0022607; GO:0065003; GO:0003674; GO:0019899; GO:0006464; GO:0005575; GO:0005623; GO:0005886; GO:0005622; GO:0005737; GO:0043167; GO:0005524; GO:0006468; GO:0019901; GO:0070207; GO:0070266; GO:0008219; GO:0005515; GO:0032403	protein complex assembly; biological_process; cellular component assembly; macromolecular complex assembly; molecular_function; enzyme binding; cellular protein modification process; cellular_component; cell; plasma membrane; intracellular; cytoplasm; ion binding; ATP binding; protein phosphorylation; protein kinase binding; protein homotrimerization; necroptotic process; cell death; protein bind…
ENSMUSG00000025583	Rptor	0.138791	0.586998	0.684377	3.20633e-15	0.838552	1.49699e-14	14.3672	12.9225	17.0672	17.6505	15.8986	16.9591	25.8572	27.6857	29.7189			uc007mqz.1	protein_coding	regulatory associated protein of MTOR, complex 1 [Source:MGI Symbol;Acc:MGI:1921620]	REGULATORY ASSOCIATED OF MTOR RAPTOR P150 TARGET OF RAPAMYCIN TOR SCAFFOLD	GO:0031929; GO:0031931; GO:0005575; GO:0005622; GO:0005623; GO:0043234; GO:0007165; GO:0008150; GO:0005737; GO:0071902; GO:0071230; GO:0032008; GO:0032403; GO:0019901; GO:0016049; GO:0005765; GO:0005764; GO:0001156; GO:0001032; GO:0001031; GO:0001030; GO:0045945; GO:0031669; GO:0008361; GO:0071889; GO:0043025; GO:0030425; GO:0001938; GO:0042325	TOR signaling; TORC1 complex; cellular_component; intracellular; cell; protein complex; signal transduction; biological_process; cytoplasm; positive regulation of protein serine/threonine kinase activity; cellular response to amino acid stimulus; positive regulation of TOR signaling; protein complex binding; protein kinase binding; cell growth; lysosomal membrane; lysosome; TFIIIC-class transcrip…
ENSMUSG00000001228	Uhrf1	0.585965	0.0071556	0.683862	0.000123094	1.4458	3.73444e-12	3.76678	5.71887	7.74374	11.3836	8.4268	11.838	18.9201	14.4614	20.3738			uc008dbp.2; uc008dbq.2; uc008dbs.1; uc008dbr.1	protein_coding	ubiquitin-like, containing PHD and RING finger domains, 1 [Source:MGI Symbol;Acc:MGI:1338889]	E3 UBIQUITIN LIGASE UHRF1 EC_6.3.2.- UBIQUITIN PHD AND RING FINGER DOMAIN CONTAINING 1 UBIQUITIN CONTAINING PHD AND RING FINGER DOMAINS 1	GO:0000792; GO:0005515; GO:0005634; GO:0005720; GO:0008283; GO:0008150; GO:0000228; GO:0005575; GO:0005622; GO:0005623; GO:0005694; GO:0043226; GO:0003674; GO:0003677; GO:0006464; GO:0009056; GO:0042393; GO:0016874; GO:0051276; GO:0006259; GO:0034641; GO:0043167; GO:0007049; GO:0009058; GO:0006950; GO:0000122; GO:0000790; GO:0000791; GO:0004842; GO:0005657; GO:0006281; GO:0006351; GO:0008270; GO:…	heterochromatin; protein binding; nucleus; nuclear heterochromatin; cell proliferation; biological_process; nuclear chromosome; cellular_component; intracellular; cell; chromosome; organelle; molecular_function; DNA binding; cellular protein modification process; catabolic process; histone binding; ligase activity; chromosome organization; DNA metabolic process; cellular nitrogen compound metabol…
ENSMUSG00000059326	Csf2ra	0.029267	0.971367	0.681855	0.0397858	0.827022	0.0316207	2.78091	1.64661	1.8866	2.41113	1.89589	2.72677	5.32751	5.83319	4.02826	CD116, Csfgmra, GM-CSF-Ra, GM-CSFR	12982	uc008icj.2	protein_coding	colony stimulating factor 2 receptor, alpha, low-affinity (granulocyte-macrophage) [Source:MGI Symbol;Acc:MGI:1339754]	GRANULOCYTE MACROPHAGE COLONY STIMULATING FACTOR RECEPTOR SUBUNIT ALPHA PRECURSOR GM CSF R ALPHA GMCSFR ALPHA GMR ALPHA CD116 ANTIGEN	GO:0005575; GO:0003674; GO:0004871; GO:0004896; GO:0016021; GO:0019221; GO:0007165; GO:0008150; GO:0045471	cellular_component; molecular_function; signal transducer activity; cytokine receptor activity; integral component of membrane; cytokine-mediated signaling pathway; signal transduction; biological_process; response to ethanol
ENSMUSG00000028678	Kif2c			0.681467	0.0457946	1.46241	5.99496e-05	0	0.328385	0	0.936663	0.459122	0.216671	1.07336	1.5613	2.21928	4930402F02Rik, ESTM5, Knsl6, MCAK, X83316	73804	uc008uie.2; uc008uid.2	protein_coding	kinesin family member 2C [Source:MGI Symbol;Acc:MGI:1921054]	KINESIN; UNKNOWN	GO:0003674; GO:0008092; GO:0016887; GO:0008150; GO:0007049; GO:0007067; GO:0051301; GO:0007059; GO:0007010; GO:0009056; GO:0034641; GO:0034655; GO:0044281; GO:0005575; GO:0005622; GO:0005623; GO:0005856; GO:0043226; GO:0043234; GO:0005634; GO:0043167; GO:0005694; GO:0000775; GO:0003777; GO:0005524; GO:0005871; GO:0006200; GO:0007018; GO:0007019; GO:0008152; GO:0051010; GO:0005881; GO:0005737; GO:…	molecular_function; cytoskeletal protein binding; ATPase activity; biological_process; cell cycle; mitotic nuclear division; cell division; chromosome segregation; cytoskeleton organization; catabolic process; cellular nitrogen compound metabolic process; nucleobase-containing compound catabolic process; small molecule metabolic process; cellular_component; intracellular; cell; cytoskeleton; orga…
ENSMUSG00000027326	Casc5	0.284292	0.360178	0.681202	0.0417976	1.38357	0.000125479	0.0963128	0.356425	0.185625	0.47842	0.429927	0.664016	0.83181	1.03006	1.70031			uc008ltb.1; uc008lta.1	protein_coding	cancer susceptibility candidate 5 [Source:MGI Symbol;Acc:MGI:1923714]	CASC5 CANCER SUSCEPTIBILITY CANDIDATE GENE 5 KINETOCHORE NULL 1	GO:0003674; GO:0007049; GO:0007067; GO:0008150; GO:0051301; GO:0007059; GO:0005575; GO:0005622; GO:0005623; GO:0005634; GO:0043226; GO:0005694; GO:0043234; GO:0000776; GO:0010923; GO:0070062; GO:0005737; GO:0005515; GO:0001669; GO:0071173; GO:0034501; GO:0008608	molecular_function; cell cycle; mitotic nuclear division; biological_process; cell division; chromosome segregation; cellular_component; intracellular; cell; nucleus; organelle; chromosome; protein complex; kinetochore; negative regulation of phosphatase activity; extracellular vesicular exosome; cytoplasm; protein binding; acrosomal vesicle; spindle assembly checkpoint; protein localization to k…
ENSMUSG00000017716	Birc5	0.476288	0.018008	0.675226	0.0473796	1.97885	1.03749e-08	0.181372	0.210574	0.186432	1.36506	0.736019	1.85251	4.17714	1.75204	2.95565	AAC-11, Api4, survivin40, TIAP	11799	uc007mod.1; uc007moe.1	protein_coding	baculoviral IAP repeat-containing 5 [Source:MGI Symbol;Acc:MGI:1203517]	BACULOVIRAL IAP REPEAT CONTAINING 5 APOPTOSIS INHIBITOR SURVIVIN	GO:0008150; GO:0051301; GO:0003674; GO:0008219; GO:0030234; GO:0005575; GO:0005622; GO:0005623; GO:0005856; GO:0043226; GO:0043234; GO:0007049; GO:0005815; GO:0008092; GO:0043167; GO:0007067; GO:0007059; GO:0006464; GO:0009058; GO:0034641; GO:0005737; GO:0005829; GO:0005634; GO:0005694; GO:0007010; GO:0000086; GO:0000226; GO:0000775; GO:0000777; GO:0000910; GO:0005515; GO:0005814; GO:0005876; GO:…	biological_process; cell division; molecular_function; cell death; enzyme regulator activity; cellular_component; intracellular; cell; cytoskeleton; organelle; protein complex; cell cycle; microtubule organizing center; cytoskeletal protein binding; ion binding; mitotic nuclear division; chromosome segregation; cellular protein modification process; biosynthetic process; cellular nitrogen compoun…
ENSMUSG00000031342	Gpm6b			0.673398	0.0498418	0.776665	0.0701949	0.110184	0.415752	0.622916	0.36488	0.447131	0.337621	0.720913	1.11505	1.46305	AI593561, Gpm6, M6B	14758	uc009uwi.2; uc009uwg.2; uc009uwh.2; uc009uwp.2; uc009uwq.2; uc009uwn.2; uc009uwo.2; uc009uwl.2; uc009uwm.2	protein_coding	glycoprotein m6b [Source:MGI Symbol;Acc:MGI:107672]	MYELIN PROTEOLIPID PLP LIPOPHILIN; UNKNOWN	GO:0001503; GO:0005886; GO:0015031; GO:0016021; GO:0030501; GO:0032956; GO:0045121; GO:0051612; GO:0051893; GO:0085029; GO:2000009; GO:0008150; GO:0022607; GO:0030198; GO:0005575; GO:0006810; GO:0005623	ossification; plasma membrane; protein transport; integral component of membrane; positive regulation of bone mineralization; regulation of actin cytoskeleton organization; membrane raft; negative regulation of serotonin uptake; regulation of focal adhesion assembly; extracellular matrix assembly; negative regulation of protein localization to cell surface; biological_process; cellular component …
ENSMUSG00000024556	Me2	0.288684	0.0406345	0.673334	1.31685e-12	0.992189	3.61938e-25	81.684	92.647	94.0384	104.569	112.465	126.43	175.101	182.438	204.334	AW120568, D030040L20Rik, NAD-ME	107029	uc008fox.1	protein_coding	malic enzyme 2, NAD(+)-dependent, mitochondrial [Source:MGI Symbol;Acc:MGI:2147351]	NADP DEPENDENT MALIC ENZYME NADP ME EC_1.1.1.40 MALIC ENZYME	GO:0003674; GO:0043167; GO:0016829; GO:0008150; GO:0044281; GO:0005575; GO:0005622; GO:0005623; GO:0005737; GO:0005739; GO:0043226; GO:0016491; GO:0004471; GO:0006108; GO:0008948; GO:0046872; GO:0051287; GO:0055114; GO:0043231	molecular_function; ion binding; lyase activity; biological_process; small molecule metabolic process; cellular_component; intracellular; cell; cytoplasm; mitochondrion; organelle; oxidoreductase activity; malate dehydrogenase (decarboxylating) (NAD+) activity; malate metabolic process; oxaloacetate decarboxylase activity; metal ion binding; NAD binding; oxidation-reduction process; intracellular…
ENSMUSG00000004952	Rasa4	-0.116604	0.866518	0.67282	0.0163524	0.568683	0.082836	1.8272	2.02496	1.69036	1.77026	1.56386	1.62875	2.50404	3.02582	3.91	AA793972, AW112107, BB079060, CAPRI, GAPL	54153	uc008zzt.2; uc029vpg.2; uc008zzv.2; uc008zzu.2	protein_coding	RAS p21 protein activator 4 [Source:MGI Symbol;Acc:MGI:1858600]	RAS GTPASE ACTIVATING 4 CALCIUM PROMOTED RAS INACTIVATOR RAS P21 ACTIVATOR 4 RASGAP ACTIVATING 2	GO:0008150; GO:0007165; GO:0005575; GO:0005623; GO:0005886; GO:0005622; GO:0005737; GO:0003674; GO:0030234; GO:0005099; GO:0031235; GO:0032320; GO:0035556; GO:0046580; GO:0046872; GO:0043167	biological_process; signal transduction; cellular_component; cell; plasma membrane; intracellular; cytoplasm; molecular_function; enzyme regulator activity; Ras GTPase activator activity; intrinsic component of the cytoplasmic side of the plasma membrane; positive regulation of Ras GTPase activity; intracellular signal transduction; negative regulation of Ras protein signal transduction; metal io…
ENSMUSG00000068036	Mllt4	0.634616	0.0066432	0.672118	0.00573716	1.67897	4.37988e-12	0.76452	0.735783	1.14775	1.9079	1.43693	2.68168	2.81172	3.97024	3.86146	5033403D15Rik, Af-6, AF6, Afadin, Gm314, I-afadin, S-afadin	17356	uc008amr.1	protein_coding	myeloid/lymphoid or mixed-lineage leukemia (trithorax homolog, Drosophila); translocated to, 4 [Source:MGI Symbol;Acc:MGI:1314653]	AFADIN AF 6	GO:0005575; GO:0005623; GO:0007165; GO:0008150; GO:0007155; GO:0005622; GO:0005737; GO:0003674; GO:0005515; GO:0005911; GO:0005912; GO:0005913; GO:0030054; GO:0045177; GO:0050839; GO:0005886; GO:0005634	cellular_component; cell; signal transduction; biological_process; cell adhesion; intracellular; cytoplasm; molecular_function; protein binding; cell-cell junction; adherens junction; cell-cell adherens junction; cell junction; apical part of cell; cell adhesion molecule binding; plasma membrane; nucleus
ENSMUSG00000051107	Gm15440	0.039373	0.964256	0.671766	0.0126654	0.767257	0.0158444	11.6956	8.72915	4.89464	11.0157	9.62791	7.16747	18.6278	16.1399	16.9416				protein_coding	predicted gene 15440 [Source:MGI Symbol;Acc:MGI:3642353]	UNCHARACTERIZED {ECO: |EMBL: 1}	GO:0003674; GO:0005575; GO:0008150	molecular_function; cellular_component; biological_process
ENSMUSG00000039304	Tnfsf10	0.00892296	0.989387	0.67164	5.6809e-07	0.702013	6.61707e-08	18.396	18.6371	16.8617	15.9795	18.7026	21.5421	28.1203	30.2372	34.8651	A330042I21Rik, AI448571, APO-2L, Ly81, TL2, Trail	22035	uc008otm.1; uc008otn.1	protein_coding	tumor necrosis factor (ligand) superfamily, member 10 [Source:MGI Symbol;Acc:MGI:107414]	TUMOR NECROSIS FACTOR LIGAND SUPERFAMILY MEMBER 10 TNF RELATED APOPTOSIS INDUCING LIGAND TRAIL CD253 ANTIGEN	GO:0005575; GO:0002376; GO:0008150; GO:0005576; GO:0005615; GO:0003674; GO:0005125; GO:0005164; GO:0006955; GO:0016021; GO:0032813; GO:0070062; GO:0043065; GO:0090200; GO:0043123; GO:2001238; GO:0043280; GO:0032868; GO:0008584; GO:0016020	cellular_component; immune system process; biological_process; extracellular region; extracellular space; molecular_function; cytokine activity; tumor necrosis factor receptor binding; immune response; integral component of membrane; tumor necrosis factor receptor superfamily binding; extracellular vesicular exosome; positive regulation of apoptotic process; positive regulation of release of cyto…
ENSMUSG00000044367	Slc16a13	-0.114989	0.870823	0.67129	0.0234903	0.551943	0.125794	2.6095	3.58049	4.38922	3.21379	2.69551	3.27106	6.51899	5.56531	5.29768	1700007D07Rik	69309	uc007jub.1	protein_coding	solute carrier family 16 (monocarboxylic acid transporters), member 13 [Source:MGI Symbol;Acc:MGI:1916559]	MONOCARBOXYLATE TRANSPORTER 13 MCT 13 SOLUTE CARRIER FAMILY 16 MEMBER 13; UNKNOWN	GO:0005575; GO:0003674; GO:0022857; GO:0005622; GO:0005623; GO:0005737; GO:0005794; GO:0043226; GO:0015293; GO:0016021; GO:0055085; GO:0006810; GO:0008150	cellular_component; molecular_function; transmembrane transporter activity; intracellular; cell; cytoplasm; Golgi apparatus; organelle; symporter activity; integral component of membrane; transmembrane transport; transport; biological_process
ENSMUSG00000099759	RP23-152O2.3	0.0260431	0.973966	0.670611	0.0497936	0.850334	0.0316264	1.18545	2.27092	1.82779	1.92716	2.50153	1.27135	4.93296	4.90774	3.86365			uc007nde.2	processed_transcript
ENSMUSG00000079499	6530402F18Rik	0.719869	0.000518229	0.667962	0.00118252	1.64755	4.05e-14	2.23926	1.91735	2.64699	5.35935	4.05888	5.43199	7.61858	7.57088	10.4067				processed_transcript	RIKEN cDNA 6530402F18 gene [Source:MGI Symbol;Acc:MGI:1923470]
ENSMUSG00000003559	As3mt	0.0224556	0.975611	0.66508	2.69482e-05	0.711515	6.9914e-05	23.2575	32.3206	26.4419	30.7651	29.5534	25.5545	44.5443	44.5765	55.9363	2310045H08Rik, Cyt19	57344	uc008huc.1	protein_coding	arsenic (+3 oxidation state) methyltransferase [Source:MGI Symbol;Acc:MGI:1929882]	ARSENITE METHYLTRANSFERASE EC_2.1.1.137 METHYLARSONITE METHYLTRANSFERASE S ADENOSYL L METHIONINE:ARSENIC III METHYLTRANSFERASE	GO:0008150; GO:0003674; GO:0008168; GO:0044281; GO:0019748; GO:0005575; GO:0005622; GO:0005623; GO:0005737; GO:0005829; GO:0005739; GO:0043226; GO:0009404; GO:0018872; GO:0030791; GO:0030792; GO:0032259; GO:0046685	biological_process; molecular_function; methyltransferase activity; small molecule metabolic process; secondary metabolic process; cellular_component; intracellular; cell; cytoplasm; cytosol; mitochondrion; organelle; toxin metabolic process; arsonoacetate metabolic process; arsenite methyltransferase activity; methylarsonite methyltransferase activity; methylation; response to arsenic-containing…
ENSMUSG00000025059	Gyk	-0.194887	0.689689	0.664185	0.0106175	0.466642	0.127656	2.20472	2.35923	2.62117	2.15913	2.09119	1.66855	2.77379	4.72868	3.36677	D930012N15Rik, GK	14933	uc009trw.1; uc009trx.1; uc009trv.1; uc009try.1	protein_coding	glycerol kinase [Source:MGI Symbol;Acc:MGI:106594]	GLYCEROL KINASE GK GLYCEROKINASE EC_2.7.1.30 ATP:GLYCEROL 3 PHOSPHOTRANSFERASE GLYCEROL KINASE TESTIS SPECIFIC	GO:0004370; GO:0005524; GO:0005634; GO:0005739; GO:0005741; GO:0005829; GO:0006071; GO:0016310; GO:0019563; GO:0042593; GO:0008150; GO:0042592; GO:0005975; GO:0009056; GO:0044281; GO:0005575; GO:0005622; GO:0005623; GO:0005737; GO:0043226; GO:0003674; GO:0043167; GO:0016301; GO:0070062; GO:0005515; GO:0046167; GO:0006641; GO:0006072	glycerol kinase activity; ATP binding; nucleus; mitochondrion; mitochondrial outer membrane; cytosol; glycerol metabolic process; phosphorylation; glycerol catabolic process; glucose homeostasis; biological_process; homeostatic process; carbohydrate metabolic process; catabolic process; small molecule metabolic process; cellular_component; intracellular; cell; cytoplasm; organelle; molecular_func…
ENSMUSG00000024253	Dync2li1	-0.0304908	0.968596	0.663966	0.0541685	0.699536	0.106209	2.17482	3.51693	1.19759	2.5254	1.63903	2.618	4.26885	4.28748	8.43835	4933404O11Rik, CGI-60, D2lic, LIC3, mD2LIC	213575	uc008dsy.1	protein_coding	dynein cytoplasmic 2 light intermediate chain 1 [Source:MGI Symbol;Acc:MGI:1913996]	CYTOPLASMIC DYNEIN 2 LIGHT INTERMEDIATE CHAIN 1	GO:0005575; GO:0005623; GO:0000902; GO:0008150; GO:0022607; GO:0048646; GO:0048856; GO:0005929; GO:0043226; GO:0005622; GO:0005856; GO:0043234; GO:0005737; GO:0003674; GO:0003774; GO:0005874; GO:0005930; GO:0007368; GO:0008152; GO:0030286; GO:0031512; GO:0042384; GO:0045177; GO:0030990; GO:0005515	cellular_component; cell; cell morphogenesis; biological_process; cellular component assembly; anatomical structure formation involved in morphogenesis; anatomical structure development; cilium; organelle; intracellular; cytoskeleton; protein complex; cytoplasm; molecular_function; motor activity; microtubule; axoneme; determination of left/right symmetry; metabolic process; dynein complex; motil…
ENSMUSG00000025001	Hells	0.496021	0.0470593	0.660606	0.000253707	1.3287	5.03799e-10	3.31137	2.80882	1.67253	4.02195	4.40201	5.42317	7.39624	7.79993	7.95996	AI323785, E130115I21Rik, LSH, Lysh, PASG, YFK8	15201	uc008hjt.1	protein_coding	helicase, lymphoid specific [Source:MGI Symbol;Acc:MGI:106209]	SPECIFIC HELICASE EC_3.6.4.- PROLIFERATION ASSOCIATED SNF2	GO:0001655; GO:0003682; GO:0005634; GO:0006306; GO:0006342; GO:0030098; GO:0043066; GO:2001243; GO:0008150; GO:0002376; GO:0030154; GO:0048856; GO:0006259; GO:0034641; GO:0005575; GO:0005622; GO:0005623; GO:0043226; GO:0003674; GO:0008283; GO:0022607; GO:0051276; GO:0065003; GO:0007049; GO:0007067; GO:0051301; GO:0009058; GO:0005694; GO:0043167; GO:0004386; GO:0003677; GO:0000775; GO:0005515; GO:…	urogenital system development; chromatin binding; nucleus; DNA methylation; chromatin silencing; lymphocyte differentiation; negative regulation of apoptotic process; negative regulation of intrinsic apoptotic signaling pathway; biological_process; immune system process; cell differentiation; anatomical structure development; DNA metabolic process; cellular nitrogen compound metabolic process; ce…
ENSMUSG00000016028	Celsr1	-0.500678	1.6319e-05	0.659632	4.78075e-11	0.136713	0.449947	34.2855	32.642	42.8759	27.519	22.6298	27.0911	41.1092	37.142	46.8465	crash, Crsh, Scy	12614	uc007xdt.1	protein_coding	cadherin, EGF LAG seven-pass G-type receptor 1 (flamingo homolog, Drosophila) [Source:MGI Symbol;Acc:MGI:1100883]	CADHERIN EGF LAG SEVEN PASS G TYPE RECEPTOR MULTIPLE EPIDERMAL GROWTH FACTOR DOMAINS MULTIPLE EGF DOMAINS	GO:0007165; GO:0008150; GO:0048856; GO:0003674; GO:0009790; GO:0006950; GO:0005575; GO:0007267; GO:0007155; GO:0005623; GO:0005886; GO:0043167; GO:0004871; GO:0048646; GO:0030154; GO:0040011; GO:0048870; GO:0001702; GO:0001736; GO:0001764; GO:0001843; GO:0001942; GO:0004888; GO:0004930; GO:0005509; GO:0005515; GO:0005887; GO:0007156; GO:0007186; GO:0007218; GO:0007266; GO:0007417; GO:0007626; GO:…	signal transduction; biological_process; anatomical structure development; molecular_function; embryo development; response to stress; cellular_component; cell-cell signaling; cell adhesion; cell; plasma membrane; ion binding; signal transducer activity; anatomical structure formation involved in morphogenesis; cell differentiation; locomotion; cell motility; gastrulation with mouth forming secon…
ENSMUSG00000039512	Uhrf1bp1	0.0231007	0.980029	0.658874	0.0187134	0.750658	0.0176941	0.755815	1.29569	1.63877	1.62122	1.26519	0.940851	2.07697	2.80311	2.3094	1110020K19Rik, AA408674, F830021D11Rik, mKIAA4127	224648	uc008bpt.1	protein_coding	UHRF1 (ICBP90) binding protein 1 [Source:MGI Symbol;Acc:MGI:3041238]	UHRF1 BINDING 1	GO:0005575; GO:0008150; GO:0042802; GO:0005515; GO:0042826	cellular_component; biological_process; identical protein binding; protein binding; histone deacetylase binding
ENSMUSG00000010721	Lmbr1	0.0300557	0.971448	0.655726	0.0468994	0.794183	0.0359699	0.749427	0.870088	1.34809	1.12808	1.01374	1.02061	1.73253	1.95349	3.01549	1110048D14Rik, AU017641	56873	uc008wug.1; uc012dtv.1	protein_coding	limb region 1 [Source:MGI Symbol;Acc:MGI:1861746]	LIMB REGION 1 HOMOLOG	GO:0005575; GO:0016021; GO:0042733; GO:0008150; GO:0009790; GO:0048856	cellular_component; integral component of membrane; embryonic digit morphogenesis; biological_process; embryo development; anatomical structure development
ENSMUSG00000040511	Pvr	-0.154775	0.74279	0.655568	0.000485704	0.496671	0.0123059	8.21487	9.10699	6.62624	9.23977	5.83387	6.40946	12.8399	11.4939	11.7756	3830421F03Rik, CD155, D7Ertd458e, HVED, mE4, necl-5, PVS, Taa1, Tage4	52118	uc009fno.2	protein_coding	poliovirus receptor [Source:MGI Symbol;Acc:MGI:107741]	NECTIN 2 PRECURSOR HERPES VIRUS ENTRY MEDIATOR B HERPESVIRUS ENTRY MEDIATOR B HVEB POLIOVIRUS RECEPTOR RELATED 2 CD112 ANTIGEN	GO:0005515; GO:0005886; GO:0016021; GO:0016337; GO:0016477; GO:0008150; GO:0040011; GO:0048870; GO:0007155; GO:0005575; GO:0005623; GO:0003674; GO:0070062; GO:0009986; GO:0005925; GO:0060370; GO:0042271; GO:0002860; GO:0050839; GO:0045954; GO:0001618; GO:0009615	protein binding; plasma membrane; integral component of membrane; single organismal cell-cell adhesion; cell migration; biological_process; locomotion; cell motility; cell adhesion; cellular_component; cell; molecular_function; extracellular vesicular exosome; cell surface; focal adhesion; susceptibility to T cell mediated cytotoxicity; susceptibility to natural killer cell mediated cytotoxicity;…
ENSMUSG00000020553	Pctp	0.684185	0.00241047	0.655237	0.00472652	1.698	3.66558e-12	2.34152	2.76236	3.37735	7.57218	6.68206	5.55468	10.7933	13.2378	10.8045	PC-TP, StarD2	18559	uc007kwl.1	protein_coding	phosphatidylcholine transfer protein [Source:MGI Symbol;Acc:MGI:107375]	PHOSPHATIDYLCHOLINE TRANSFER PC TP START DOMAIN CONTAINING 2 STARD2 STAR RELATED LIPID TRANSFER 2	GO:0008203; GO:0006629; GO:0008150; GO:0044281; GO:0031210; GO:0015914	cholesterol metabolic process; lipid metabolic process; biological_process; small molecule metabolic process; phosphatidylcholine binding; phospholipid transport
ENSMUSG00000028927	Padi2	-0.185084	0.150981	0.652637	3.71638e-19	0.469042	1.70074e-08	84.9701	84.4914	83.4396	76.4817	74.557	76.4995	117.707	120.145	127.258	mKIAA0994, Pdi, Pdi2	18600	uc008vni.2	protein_coding	peptidyl arginine deiminase, type II [Source:MGI Symbol;Acc:MGI:1338892]	ARGININE DEIMINASE TYPE EC_3.5.3.15 PEPTIDYLARGININE DEIMINASE ARGININE DEIMINASE TYPE	GO:0003674; GO:0043167; GO:0016810; GO:0004668; GO:0005509; GO:0005737; GO:0005575; GO:0005622; GO:0005623; GO:0070062; GO:0030331; GO:0021762; GO:1901624; GO:0010848; GO:0036413; GO:0035327; GO:0070100; GO:0048096; GO:0030520	molecular_function; ion binding; hydrolase activity, acting on carbon-nitrogen (but not peptide) bonds; protein-arginine deiminase activity; calcium ion binding; cytoplasm; cellular_component; intracellular; cell; extracellular vesicular exosome; estrogen receptor binding; substantia nigra development; negative regulation of lymphocyte chemotaxis; regulation of chromatin disassembly; histone H3-R…
ENSMUSG00000020493	Prr11			0.650353	0.0502213	1.01686	0.0102367	0.268928	0.23417	0.248787	0.534344	0.130959	0.41202	1.22465	0.668012	1.94776	B930067F20Rik	270906	uc007kth.2	protein_coding	proline rich 11 [Source:MGI Symbol;Acc:MGI:2444496]	PROLINE RICH 11	GO:0005575; GO:0005622; GO:0005623; GO:0005737; GO:0005634; GO:0043226; GO:0003674; GO:0008150; GO:0016020; GO:0051726	cellular_component; intracellular; cell; cytoplasm; nucleus; organelle; molecular_function; biological_process; membrane; regulation of cell cycle
ENSMUSG00000009585	Apobec3	0.129112	0.622212	0.649624	1.26428e-15	0.790737	5.22083e-14	59.1365	50.669	46.7627	61.1964	59.9605	56.7752	100.002	96.119	89.0166	Arp3, BC003314, Cem15, Rfv3	80287	uc007wuu.2; uc007wut.2; uc007wus.2; uc007wur.2	protein_coding	apolipoprotein B mRNA editing enzyme, catalytic polypeptide 3 [Source:MGI Symbol;Acc:MGI:1933111]	DNA DC >DU EDITING ENZYME EC_3.5.4.-; UNKNOWN	GO:0002244; GO:0008270; GO:0003674; GO:0043167; GO:0002376; GO:0008150; GO:0030154; GO:0048856; GO:0008152; GO:0016814; GO:0016810; GO:0005515; GO:0005737; GO:0010529; GO:0045071; GO:0045087; GO:0051607; GO:0006950; GO:0005575; GO:0005622; GO:0005623	hematopoietic progenitor cell differentiation; zinc ion binding; molecular_function; ion binding; immune system process; biological_process; cell differentiation; anatomical structure development; metabolic process; hydrolase activity, acting on carbon-nitrogen (but not peptide) bonds, in cyclic amidines; hydrolase activity, acting on carbon-nitrogen (but not peptide) bonds; protein binding; cyto…
ENSMUSG00000000028	Cdc45	0.310826	0.378836	0.649294	0.0304905	1.29203	6.97558e-05	1.64395	1.19289	3.94289	3.9593	2.74262	5.87688	8.03121	7.81417	7.1109	Cdc45l	12544	uc007yom.2; uc007yol.2	protein_coding	cell division cycle 45 [Source:MGI Symbol;Acc:MGI:1338073]	CELL DIVISION CONTROL 45 HOMOLOG PORC PI 1	GO:0006270; GO:0006259; GO:0008150; GO:0009058; GO:0034641; GO:0007049; GO:0005813; GO:0005515; GO:0005634	DNA replication initiation; DNA metabolic process; biological_process; biosynthetic process; cellular nitrogen compound metabolic process; cell cycle; centrosome; protein binding; nucleus
ENSMUSG00000018381	Abi3	-0.490081	0.0128868	0.648386	0.000519278	0.105202	0.760875	9.60779	10.6516	11.2248	7.42492	6.39097	7.28409	10.8486	13.0536	11.3885	2210414K06Rik, AI987680, NESH	66610	uc007lat.2; uc011ydb.1	protein_coding	ABI gene family, member 3 [Source:MGI Symbol;Acc:MGI:1913860]	ABI GENE FAMILY MEMBER 3 NEW MOLECULE INCLUDING SH3 NESH	GO:0005575; GO:0005622; GO:0005623; GO:0003674; GO:0030027; GO:0016020; GO:0030334	cellular_component; intracellular; cell; molecular_function; lamellipodium; membrane; regulation of cell migration
[truncated: 1,445 more rows]
